# Supplementary material for: Tissue Tropism in Host Transcriptional Response to Members of the Bovine Respiratory Disease Complex
Source: Sci Rep. 2017 Dec 20;7:17938. doi: 10.1038/s41598-017-18205-0 (PMC5738336; doi:10.1038/s41598-017-18205-0)
Supplement: Supplementary file 2 — Supplementary DataSet [file 41598_2017_18205_MOESM2_ESM.xlsx]

## Sheet: Supplementary Dataset
Supplementary Dataset. Expression values along with p-value and q-value for differential expression of genes in different tissues in response to challenge by BRDC pathogens. The comparison of lung lesion to healthy lung is provided in addition to the comparison of control animal to challenge animal lung tissues.
BLN tissue (control vs. challenge)									LNG tissue (control vs. challenge)									LNG healthy vs. lesion									NLN tissue (control vs. challenge)									PGT tissue (control vs. challenge)									RLN tissue (control vs. challenge)
gene	Treatment_1	Treatment_2	Expression_1	Expression_2	p_value	q_value	significant		gene	Treatment_1	Treatment_2	Expression_1	Expression_2	p_value	q_value	significant		gene	Treatment_1	Treatment_2	Expression_1	Expression_2	p_value	q_value	significant		gene	Treatment_1	Treatment_2	Expression_1	Expression_2	p_value	q_value	significant		gene	Treatment_1	Treatment_2	Expression_1	Expression_2	p_value	q_value	significant		gene	Treatment_1	Treatment_2	Expression_1	Expression_2
20ALPHA-HSD	CTRL	BRSV	0	0	1	1	no		20ALPHA-HSD	CTRL	BRSV	0.29674	0.147445	1	1	no		20ALPHA-HSD	BRSV_LNGH	BRSV_LNGL	0.074797	0.144017	1	1	no		20ALPHA-HSD	CTRL	BRSV	0.0118877	0	1	1	no		20ALPHA-HSD	CTRL	BRSV	0.00639163	0.0133026	1	1	no		20ALPHA-HSD	CTRL	BRSV	0	0
A1BG	CTRL	BRSV	0.0107611	0	1	1	no		A1BG	CTRL	BRSV	0.0112203	0.00855882	1	1	no		A1BG	BRSV_LNGH	BRSV_LNGL	0.0475477	0.00835328	1	1	no		A1BG	CTRL	BRSV	0.0250047	0	1	1	no		A1BG	CTRL	BRSV	0.104754	0.194814	1	1	no		A1BG	CTRL	BRSV	0.010557	0.312667
A1CF	CTRL	BRSV	0	0	1	1	no		A1CF	CTRL	BRSV	0	0	1	1	no		A1CF	BRSV_LNGH	BRSV_LNGL	0	0	1	1	no		A1CF	CTRL	BRSV	0	0	1	1	no		A1CF	CTRL	BRSV	0.00274857	0	1	1	no		A1CF	CTRL	BRSV	0	0.0247184
A2LD1	CTRL	BRSV	5.16028	6.68217	0.4983	0.681657	no		A2LD1	CTRL	BRSV	11.7017	8.5106	0.2919	0.509643	no		A2LD1	BRSV_LNGH	BRSV_LNGL	7.65174	8.31849	0.80995	0.99935	no		A2LD1	CTRL	BRSV	10.1615	10.0431	0.97375	0.989846	no		A2LD1	CTRL	BRSV	8.25635	8.02651	0.94685	0.9784	no		A2LD1	CTRL	BRSV	6.25444	5.16283
A2M	CTRL	BRSV	133.167	47.0897	5e-05	0.000706497	yes		A2M	CTRL	BRSV	89.0401	106.837	0.2372	0.447889	no		A2M	BRSV_LNGH	BRSV_LNGL	86.6619	104.511	0.3105	0.931927	no		A2M	CTRL	BRSV	84.7884	134.097	0.015	0.0986233	no		A2M	CTRL	BRSV	34.6652	57.8831	0.0011	0.0118757	yes		A2M	CTRL	BRSV	59.1349	107.886
A2ML1	CTRL	BRSV	0.0261356	0.0239692	1	1	no		A2ML1	CTRL	BRSV	0.0955372	0.256947	1	1	no		A2ML1	BRSV_LNGH	BRSV_LNGL	0.12049	0.25058	1	1	no		A2ML1	CTRL	BRSV	2.79114	2.75424	0.9517	0.982316	no		A2ML1	CTRL	BRSV	4.85825	29.6179	5e-05	0.00103257	yes		A2ML1	CTRL	BRSV	0.022604	0.0114035
A4GNT	CTRL	BRSV	0	0	1	1	no		A4GNT	CTRL	BRSV	0.0101219	0	1	1	no		A4GNT	BRSV_LNGH	BRSV_LNGL	0	0	1	1	no		A4GNT	CTRL	BRSV	0.146806	0.0519551	1	1	no		A4GNT	CTRL	BRSV	0.454466	0.879325	0.0934	0.271443	no		A4GNT	CTRL	BRSV	0	0
AAAS	CTRL	BRSV	28.8855	26.5701	0.5123	0.692421	no		AAAS	CTRL	BRSV	10.3458	10.8062	0.7944	0.897623	no		AAAS	BRSV_LNGH	BRSV_LNGL	10.7783	10.573	0.9147	0.99935	no		AAAS	CTRL	BRSV	38.6452	28.3308	0.0474	0.201968	no		AAAS	CTRL	BRSV	36.6554	24.8157	0.01225	0.0682051	no		AAAS	CTRL	BRSV	30.8137	24.0452
AACS	CTRL	BRSV	12.384	9.67553	0.0654	0.173373	no		AACS	CTRL	BRSV	6.03428	10.9523	0.00025	0.00268994	yes		AACS	BRSV_LNGH	BRSV_LNGL	12.7534	10.7076	0.2763	0.897991	no		AACS	CTRL	BRSV	12.9146	12.2426	0.74335	0.891806	no		AACS	CTRL	BRSV	12.3193	12.2141	0.95695	0.982313	no		AACS	CTRL	BRSV	8.70161	7.6796
AADAC	CTRL	BRSV	0.0394415	0.00726044	1	1	no		AADAC	CTRL	BRSV	0.0702068	0.0697861	1	1	no		AADAC	BRSV_LNGH	BRSV_LNGL	0.0622298	0.0681319	1	1	no		AADAC	CTRL	BRSV	0.890504	0.229262	0.001	0.0153588	yes		AADAC	CTRL	BRSV	0	0	1	1	no		AADAC	CTRL	BRSV	0.00600276	0.103525
AADACL3	CTRL	BRSV	0.107646	0.177559	1	1	no		AADACL3	CTRL	BRSV	0.731546	0.233503	0.00355	0.0222171	yes		AADACL3	BRSV_LNGH	BRSV_LNGL	0.268283	0.229055	1	1	no		AADACL3	CTRL	BRSV	0.376564	0.140554	1	1	no		AADACL3	CTRL	BRSV	0.111083	0.0305977	1	1	no		AADACL3	CTRL	BRSV	0.217085	0.0753005
AADAT	CTRL	BRSV	0.448377	0.358013	0.44085	0.634273	no		AADAT	CTRL	BRSV	2.82224	1.85616	0.0594	0.177957	no		AADAT	BRSV_LNGH	BRSV_LNGL	2.87563	1.81342	1	1	no		AADAT	CTRL	BRSV	1.61759	1.47721	1	1	no		AADAT	CTRL	BRSV	1.37569	2.05582	0.12125	0.320353	no		AADAT	CTRL	BRSV	0.334241	0.357085
AAGAB	CTRL	BRSV	19.2746	19.0995	0.9467	0.972535	no		AAGAB	CTRL	BRSV	9.9388	9.42097	0.7368	0.863099	no		AAGAB	BRSV_LNGH	BRSV_LNGL	8.16149	9.21379	0.4789	0.99935	no		AAGAB	CTRL	BRSV	17.3931	13.7414	0.1657	0.418626	no		AAGAB	CTRL	BRSV	17.4691	11.5289	0.01455	0.0768715	no		AAGAB	CTRL	BRSV	17.7328	13.7566
AAK1	CTRL	BRSV	1.61015	2.56032	0.01445	0.0581048	no		AAK1	CTRL	BRSV	1.65594	1.34303	0.33875	0.555794	no		AAK1	BRSV_LNGH	BRSV_LNGL	1.03846	1.31384	0.32015	0.941272	no		AAK1	CTRL	BRSV	2.30697	1.52383	0.09415	0.30521	no		AAK1	CTRL	BRSV	1.8557	1.60136	0.55965	0.771679	no		AAK1	CTRL	BRSV	4.22921	2.41145
AAMP	CTRL	BRSV	90.8191	70.1054	0.02875	0.0959706	no		AAMP	CTRL	BRSV	56.3263	66.1943	0.20765	0.411613	no		AAMP	BRSV_LNGH	BRSV_LNGL	57.1983	64.7332	0.40315	0.99935	no		AAMP	CTRL	BRSV	61.7149	76.4871	0.1336	0.370707	no		AAMP	CTRL	BRSV	62.2063	59.0639	0.7184	0.87147	no		AAMP	CTRL	BRSV	57.5471	61.6655
AANAT	CTRL	BRSV	1.99092	2.34899	0.51565	0.695157	no		AANAT	CTRL	BRSV	0.192685	0.863683	0.0124	0.0576695	no		AANAT	BRSV_LNGH	BRSV_LNGL	0.242998	0.843511	0.02015	0.221202	no		AANAT	CTRL	BRSV	4.06263	3.09447	0.43275	0.695172	no		AANAT	CTRL	BRSV	4.96961	2.90822	0.15735	0.37636	no		AANAT	CTRL	BRSV	4.11396	1.68158
AARS	CTRL	BRSV	41.6438	30.5013	0.0074	0.0351129	yes		AARS	CTRL	BRSV	29.9498	36.1847	0.13775	0.31481	no		AARS	BRSV_LNGH	BRSV_LNGL	43.0179	35.3947	0.195	0.808991	no		AARS	CTRL	BRSV	29.5554	34.2727	0.30715	0.583179	no		AARS	CTRL	BRSV	29.6849	31.0673	0.7412	0.883613	no		AARS	CTRL	BRSV	27.9548	33.9868
AARS2	CTRL	BRSV	11.5578	9.72861	0.4911	0.676155	no		AARS2	CTRL	BRSV	9.73128	11.9532	0.58215	0.760601	no		AARS2	BRSV_LNGH	BRSV_LNGL	11.9992	11.6955	0.9534	0.99935	no		AARS2	CTRL	BRSV	9.94272	11.7872	0.64545	0.838706	no		AARS2	CTRL	BRSV	9.51889	12.4568	0.44375	0.68563	no		AARS2	CTRL	BRSV	10.516	13.1657
AARSD1	CTRL	BRSV	2.53527	2.60667	0.8914	0.943847	no		AARSD1	CTRL	BRSV	3.4117	2.57515	0.2172	0.423837	no		AARSD1	BRSV_LNGH	BRSV_LNGL	38.4549	35.7965	0.75105	0.99935	no		AARSD1	CTRL	BRSV	33.1889	41.9348	0.3169	0.593661	no		AARSD1	CTRL	BRSV	2.01366	2.33869	0.57535	0.783925	no		AARSD1	CTRL	BRSV	32.7075	38.047
AASDH	CTRL	BRSV	7.67589	8.74923	0.32505	0.521024	no		AASDH	CTRL	BRSV	5.46924	4.10939	0.0419	0.13848	no		AASDH	BRSV_LNGH	BRSV_LNGL	3.66355	4.01897	0.56295	0.99935	no		AASDH	CTRL	BRSV	7.98173	6.31902	0.14175	0.382702	no		AASDH	CTRL	BRSV	8.20456	6.23192	0.0772	0.239304	no		AASDH	CTRL	BRSV	8.54533	7.73175
AASDHPPT	CTRL	BRSV	19.7827	17.258	0.24485	0.433753	no		AASDHPPT	CTRL	BRSV	11.1918	9.41355	0.17575	0.370091	no		AASDHPPT	BRSV_LNGH	BRSV_LNGL	11.3606	9.20032	0.1438	0.715119	no		AASDHPPT	CTRL	BRSV	14.3926	12.6662	0.38795	0.657775	no		AASDHPPT	CTRL	BRSV	17.2282	13.4538	0.08025	0.24545	no		AASDHPPT	CTRL	BRSV	16.119	15.1374
AASS	CTRL	BRSV	1.05784	1.58151	0.0454	0.133624	no		AASS	CTRL	BRSV	4.30097	3.06075	0.03115	0.111983	no		AASS	BRSV_LNGH	BRSV_LNGL	2.52194	2.98942	0.35115	0.970194	no		AASS	CTRL	BRSV	1.5785	1.51813	0.8661	0.948414	no		AASS	CTRL	BRSV	1.33959	1.15699	0.5251	0.747108	no		AASS	CTRL	BRSV	1.32533	0.941614
AATF	CTRL	BRSV	18.4052	13.9739	0.0429	0.128089	no		AATF	CTRL	BRSV	7.83178	11.6647	0.01025	0.050377	no		AATF	BRSV_LNGH	BRSV_LNGL	11.0053	11.4026	0.82795	0.99935	no		AATF	CTRL	BRSV	13.1394	13.9007	0.73785	0.888942	no		AATF	CTRL	BRSV	13.674	12.9658	0.7384	0.88246	no		AATF	CTRL	BRSV	12.1716	14.2262
AATK	CTRL	BRSV	1.57033	1.87907	0.3	0.495924	no		AATK	CTRL	BRSV	3.15847	2.81349	0.52055	0.717602	no		AATK	BRSV_LNGH	BRSV_LNGL	3.69861	2.75596	0.1299	0.680052	no		AATK	CTRL	BRSV	1.689	1.61864	0.86425	0.947727	no		AATK	CTRL	BRSV	2.41687	2.63096	0.70235	0.861154	no		AATK	CTRL	BRSV	2.00727	2.36814
ABAT	CTRL	BRSV	1.32521	2.1256	0.0399	0.121757	no		ABAT	CTRL	BRSV	1.4694	0.810199	0.0374	0.127294	no		ABAT	BRSV_LNGH	BRSV_LNGL	0.646682	0.791723	0.54045	0.99935	no		ABAT	CTRL	BRSV	1.56115	1.37979	0.6692	0.851216	no		ABAT	CTRL	BRSV	1.07375	1.1081	0.9207	0.96767	no		ABAT	CTRL	BRSV	1.88105	1.31253
ABCA1	CTRL	BRSV	3.70953	8.14592	5e-05	0.000706497	yes		ABCA1	CTRL	BRSV	6.72114	4.70525	0.01255	0.058209	no		ABCA1	BRSV_LNGH	BRSV_LNGL	2.67107	4.60727	0.0013	0.0315549	yes		ABCA1	CTRL	BRSV	11.1662	6.01448	5e-05	0.00143757	yes		ABCA1	CTRL	BRSV	8.6297	4.65867	0.0001	0.00179767	yes		ABCA1	CTRL	BRSV	13.5974	8.21276
ABCA10	CTRL	BRSV	1.88505	1.03507	0.0006	0.00527777	yes		ABCA10	CTRL	BRSV	1.37819	2.88972	5e-05	0.000676977	yes		ABCA10	BRSV_LNGH	BRSV_LNGL	1.05589	2.82488	5e-05	0.00208907	yes		ABCA10	CTRL	BRSV	0.635591	1.10252	0.01925	0.115717	no		ABCA10	CTRL	BRSV	0.74395	0.985472	0.22025	0.461091	no		ABCA10	CTRL	BRSV	0.753814	1.15671
ABCA12	CTRL	BRSV	0.00112331	0.00637352	1	1	no		ABCA12	CTRL	BRSV	0.000898178	0	1	1	no		ABCA12	BRSV_LNGH	BRSV_LNGL	0.00101412	0	1	1	no		ABCA12	CTRL	BRSV	0.0119571	0.00226018	1	1	no		ABCA12	CTRL	BRSV	0.0698414	0.107492	1	1	no		ABCA12	CTRL	BRSV	0.0156978	0.00337589
ABCA13	CTRL	BRSV	0.034811	0	1	1	no		ABCA13	CTRL	BRSV	0.382309	0.340308	0.83745	0.919322	no		ABCA13	BRSV_LNGH	BRSV_LNGL	0.107822	0.334148	1	1	no		ABCA13	CTRL	BRSV	9.12766	2.60137	0.0009	0.0142903	yes		ABCA13	CTRL	BRSV	0.0158053	0.101768	1	1	no		ABCA13	CTRL	BRSV	0.0907944	0
ABCA2	CTRL	BRSV	9.48958	9.40934	0.94545	0.971915	no		ABCA2	CTRL	BRSV	2.99393	4.03154	0.08065	0.219241	no		ABCA2	BRSV_LNGH	BRSV_LNGL	4.26049	3.94834	0.6748	0.99935	no		ABCA2	CTRL	BRSV	9.97844	8.65409	0.3727	0.643321	no		ABCA2	CTRL	BRSV	9.24899	15.2925	0.00165	0.0159472	yes		ABCA2	CTRL	BRSV	12.003	17.1024
ABCA3	CTRL	BRSV	15.4825	10.3324	0.00075	0.00621024	yes		ABCA3	CTRL	BRSV	61.0055	92.7162	0.0024	0.0164279	yes		ABCA3	BRSV_LNGH	BRSV_LNGL	73.4913	90.6952	0.2005	0.8156	no		ABCA3	CTRL	BRSV	11.3447	15.4181	0.0434	0.191452	no		ABCA3	CTRL	BRSV	9.56571	14.2121	0.01085	0.0626988	no		ABCA3	CTRL	BRSV	8.65535	13.1949
ABCA4	CTRL	BRSV	0.0203457	0.00873135	1	1	no		ABCA4	CTRL	BRSV	0.202376	0.0850227	1	1	no		ABCA4	BRSV_LNGH	BRSV_LNGL	0.150927	0.0833214	1	1	no		ABCA4	CTRL	BRSV	0.00735301	0.00923589	1	1	no		ABCA4	CTRL	BRSV	0.000971251	0.00958288	1	1	no		ABCA4	CTRL	BRSV	0.00710647	0.0136133
ABCA5	CTRL	BRSV	6.54213	9.0676	0.01265	0.052536	no		ABCA5	CTRL	BRSV	7.77971	4.77807	0.0002	0.00226256	yes		ABCA5	BRSV_LNGH	BRSV_LNGL	4.246	4.67243	0.5359	0.99935	no		ABCA5	CTRL	BRSV	5.25365	4.15614	0.17395	0.430624	no		ABCA5	CTRL	BRSV	5.2932	4.74357	0.5029	0.730844	no		ABCA5	CTRL	BRSV	8.35845	6.90199
ABCA6	CTRL	BRSV	4.90766	3.40629	0.0134	0.0548899	no		ABCA6	CTRL	BRSV	4.10063	7.48756	5e-05	0.000676977	yes		ABCA6	BRSV_LNGH	BRSV_LNGL	2.68976	7.31417	5e-05	0.00208907	yes		ABCA6	CTRL	BRSV	1.64205	2.70775	0.01675	0.10647	no		ABCA6	CTRL	BRSV	1.95518	2.42271	0.28325	0.532489	no		ABCA6	CTRL	BRSV	2.83446	3.46494
ABCA7	CTRL	BRSV	16.7981	15.6046	0.53695	0.713132	no		ABCA7	CTRL	BRSV	4.40636	6.45655	0.01265	0.0585143	no		ABCA7	BRSV_LNGH	BRSV_LNGL	5.49931	6.32012	0.3995	0.99935	no		ABCA7	CTRL	BRSV	9.9746	12.435	0.16355	0.416316	no		ABCA7	CTRL	BRSV	10.3605	16.1036	0.0038	0.0292714	yes		ABCA7	CTRL	BRSV	17.2213	26.1776
ABCA9	CTRL	BRSV	0.559877	0.590238	0.808	0.896501	no		ABCA9	CTRL	BRSV	2.07174	2.01085	0.86335	0.933247	no		ABCA9	BRSV_LNGH	BRSV_LNGL	1.44603	1.9673	0.11665	0.645607	no		ABCA9	CTRL	BRSV	0.342471	0.346277	1	1	no		ABCA9	CTRL	BRSV	0.416507	0.477347	0.6302	0.819167	no		ABCA9	CTRL	BRSV	0.568021	0.865421
ABCB1	CTRL	BRSV	1.81679	4.68717	5e-05	0.000706497	yes		ABCB1	CTRL	BRSV	1.81175	1.58894	0.5089	0.708579	no		ABCB1	BRSV_LNGH	BRSV_LNGL	1.70341	1.55423	0.67645	0.99935	no		ABCB1	CTRL	BRSV	1.52683	1.5198	0.98345	0.99246	no		ABCB1	CTRL	BRSV	2.28003	1.61183	0.09695	0.277933	no		ABCB1	CTRL	BRSV	4.65236	2.42443
ABCB10	CTRL	BRSV	8.75183	13.0881	0.00165	0.0112668	yes		ABCB10	CTRL	BRSV	10.8669	6.6189	0.00015	0.00177239	yes		ABCB10	BRSV_LNGH	BRSV_LNGL	6.764	6.46906	0.77375	0.99935	no		ABCB10	CTRL	BRSV	14.6529	9.02875	0.00155	0.0209602	yes		ABCB10	CTRL	BRSV	13.6428	8.63609	0.00255	0.0219104	yes		ABCB10	CTRL	BRSV	13.7731	8.8407
ABCB11	CTRL	BRSV	0.00543043	0.0146522	1	1	no		ABCB11	CTRL	BRSV	0.0151056	0.070834	1	1	no		ABCB11	BRSV_LNGH	BRSV_LNGL	0.0310992	0.0691799	1	1	no		ABCB11	CTRL	BRSV	0.0789052	0.0377748	1	1	no		ABCB11	CTRL	BRSV	0.092195	0.08939	1	1	no		ABCB11	CTRL	BRSV	0.00631787	0.0265386
ABCB4	CTRL	BRSV	0.0628116	0.0682591	1	1	no		ABCB4	CTRL	BRSV	0.0660602	0.108879	1	1	no		ABCB4	BRSV_LNGH	BRSV_LNGL	0.0753565	0.106422	1	1	no		ABCB4	CTRL	BRSV	0.0619184	0.0507822	1	1	no		ABCB4	CTRL	BRSV	0.061399	0.094413	1	1	no		ABCB4	CTRL	BRSV	0.0743562	0.0676096
ABCB5	CTRL	BRSV	0	0	1	1	no		ABCB5	CTRL	BRSV	0	0	1	1	no		ABCB5	BRSV_LNGH	BRSV_LNGL	0	0	1	1	no		ABCB5	CTRL	BRSV	0.0466791	0.0681309	1	1	no		ABCB5	CTRL	BRSV	0	0	1	1	no		ABCB5	CTRL	BRSV	0	0
ABCB6	CTRL	BRSV	7.58742	7.24587	0.7476	0.8612	no		ABCB6	CTRL	BRSV	17.1769	11.8545	0.00825	0.0429011	yes		ABCB6	BRSV_LNGH	BRSV_LNGL	11.0195	11.5984	0.7552	0.99935	no		ABCB6	CTRL	BRSV	8.31719	10.1712	0.28785	0.562763	no		ABCB6	CTRL	BRSV	6.25184	8.74159	0.0672	0.21823	no		ABCB6	CTRL	BRSV	6.94077	7.1363
ABCB7	CTRL	BRSV	21.7348	20.5895	0.6681	0.809399	no		ABCB7	CTRL	BRSV	10.9742	9.71578	0.37665	0.593761	no		ABCB7	BRSV_LNGH	BRSV_LNGL	9.36309	9.4988	0.9258	0.99935	no		ABCB7	CTRL	BRSV	14.8358	13.1862	0.44815	0.70694	no		ABCB7	CTRL	BRSV	17.2923	14.3649	0.2163	0.455795	no		ABCB7	CTRL	BRSV	17.952	17.1788
ABCB8	CTRL	BRSV	29.5437	24.737	0.13365	0.289014	no		ABCB8	CTRL	BRSV	15.9804	26.5605	0.00015	0.00177239	yes		ABCB8	BRSV_LNGH	BRSV_LNGL	27.3132	25.9855	0.7303	0.99935	no		ABCB8	CTRL	BRSV	29.5425	30.415	0.8459	0.940381	no		ABCB8	CTRL	BRSV	26.9606	31.905	0.246	0.491107	no		ABCB8	CTRL	BRSV	26.5232	30.7051
ABCB9	CTRL	BRSV	1.1408	1.53849	0.17345	0.344623	no		ABCB9	CTRL	BRSV	0.792362	1.55548	0.01725	0.0735033	no		ABCB9	BRSV_LNGH	BRSV_LNGL	0.677168	1.52178	0.01325	0.165945	no		ABCB9	CTRL	BRSV	1.64957	1.81664	0.71865	0.879407	no		ABCB9	CTRL	BRSV	1.02606	1.06379	0.90305	0.959515	no		ABCB9	CTRL	BRSV	1.55492	1.6105
ABCC1	CTRL	BRSV	9.92098	12.7473	0.0452	0.133169	no		ABCC1	CTRL	BRSV	5.80363	5.43916	0.6877	0.832235	no		ABCC1	BRSV_LNGH	BRSV_LNGL	4.89716	5.32897	0.6284	0.99935	no		ABCC1	CTRL	BRSV	11.8242	9.506	0.1832	0.442702	no		ABCC1	CTRL	BRSV	9.28728	8.0961	0.3978	0.645174	no		ABCC1	CTRL	BRSV	18.8972	12.4794
ABCC10	CTRL	BRSV	16.4432	14.4842	0.31645	0.512612	no		ABCC10	CTRL	BRSV	9.27153	10.4665	0.39685	0.612385	no		ABCC10	BRSV_LNGH	BRSV_LNGL	11.2916	10.2447	0.53705	0.99935	no		ABCC10	CTRL	BRSV	9.85313	12.4172	0.18805	0.449427	no		ABCC10	CTRL	BRSV	9.3168	14.6319	0.00785	0.0492014	yes		ABCC10	CTRL	BRSV	17.1096	26.2003
ABCC11	CTRL	BRSV	0.0539175	0.112321	1	1	no		ABCC11	CTRL	BRSV	0.0984223	0.136921	1	1	no		ABCC11	BRSV_LNGH	BRSV_LNGL	0.074763	0.134419	1	1	no		ABCC11	CTRL	BRSV	0.195927	0.173443	1	1	no		ABCC11	CTRL	BRSV	0.165278	0.154115	1	1	no		ABCC11	CTRL	BRSV	0.0723642	0.0688046
ABCC12	CTRL	BRSV	0.18452	0.166814	1	1	no		ABCC12	CTRL	BRSV	0.0130771	0.00897942	1	1	no		ABCC12	BRSV_LNGH	BRSV_LNGL	0.0127567	0.00879155	1	1	no		ABCC12	CTRL	BRSV	0.106128	0.10437	1	1	no		ABCC12	CTRL	BRSV	0.132946	0.131446	1	1	no		ABCC12	CTRL	BRSV	0.125885	0.117059
ABCC2	CTRL	BRSV	0.0356247	0.0228615	1	1	no		ABCC2	CTRL	BRSV	0.00162166	0.00502395	1	1	no		ABCC2	BRSV_LNGH	BRSV_LNGL	0.00561098	0.00490444	1	1	no		ABCC2	CTRL	BRSV	0.0436796	0.0274902	1	1	no		ABCC2	CTRL	BRSV	0.0371852	0.0262693	1	1	no		ABCC2	CTRL	BRSV	0.0299454	0.093165
ABCC3	CTRL	BRSV	1.42405	2.76934	0.00015	0.00176596	yes		ABCC3	CTRL	BRSV	7.76565	7.15697	0.5838	0.761465	no		ABCC3	BRSV_LNGH	BRSV_LNGL	7.0687	6.99832	0.95105	0.99935	no		ABCC3	CTRL	BRSV	7.18616	7.39706	0.87455	0.952685	no		ABCC3	CTRL	BRSV	2.48473	3.70724	0.051	0.182689	no		ABCC3	CTRL	BRSV	2.02692	1.70709
ABCC4	CTRL	BRSV	4.37801	6.6343	0.0052	0.0271194	yes		ABCC4	CTRL	BRSV	5.75053	4.2745	0.04445	0.144217	no		ABCC4	BRSV_LNGH	BRSV_LNGL	3.21466	4.18302	0.11745	0.646757	no		ABCC4	CTRL	BRSV	5.94387	3.29178	0.0011	0.0164543	yes		ABCC4	CTRL	BRSV	4.98179	2.63162	0.0008	0.00923898	yes		ABCC4	CTRL	BRSV	7.73633	4.29021
ABCC5	CTRL	BRSV	4.13419	6.05064	0.02305	0.0816595	no		ABCC5	CTRL	BRSV	19.3136	13.5743	0.0109	0.0528136	no		ABCC5	BRSV_LNGH	BRSV_LNGL	13.6984	13.2715	0.8415	0.99935	no		ABCC5	CTRL	BRSV	5.92006	6.15736	0.84775	0.940885	no		ABCC5	CTRL	BRSV	6.75054	9.34805	0.0809	0.246752	no		ABCC5	CTRL	BRSV	4.89776	5.9262
ABCC6	CTRL	BRSV	0.0589869	0.152974	1	1	no		ABCC6	CTRL	BRSV	0.900174	0.975066	0.7377	0.863583	no		ABCC6	BRSV_LNGH	BRSV_LNGL	1.17263	0.954097	0.4088	0.99935	no		ABCC6	CTRL	BRSV	0.0962261	0.0976226	1	1	no		ABCC6	CTRL	BRSV	0.0721472	0.0523386	1	1	no		ABCC6	CTRL	BRSV	0.173923	0.17126
ABCC8	CTRL	BRSV	0.0250835	0.157769	1	1	no		ABCC8	CTRL	BRSV	1.79848	0.490885	0.00015	0.00177239	yes		ABCC8	BRSV_LNGH	BRSV_LNGL	0.410683	0.479193	0.62395	0.99935	no		ABCC8	CTRL	BRSV	0.126001	0.368417	1	1	no		ABCC8	CTRL	BRSV	0.0466836	0.0393372	1	1	no		ABCC8	CTRL	BRSV	0.0596978	0.0378646
ABCC9	CTRL	BRSV	1.2386	1.07354	0.39375	0.590826	no		ABCC9	CTRL	BRSV	10.1118	4.47415	5e-05	0.000676977	yes		ABCC9	BRSV_LNGH	BRSV_LNGL	6.15275	4.37266	0.0236	0.245004	no		ABCC9	CTRL	BRSV	0.938986	1.39056	0.07545	0.26744	no		ABCC9	CTRL	BRSV	1.01287	0.837586	0.3615	0.612648	no		ABCC9	CTRL	BRSV	1.28052	1.23989
ABCD1	CTRL	BRSV	9.76382	9.25658	0.6933	0.826454	no		ABCD1	CTRL	BRSV	9.80726	10.2051	0.7895	0.894645	no		ABCD1	BRSV_LNGH	BRSV_LNGL	8.75589	9.98526	0.4286	0.99935	no		ABCD1	CTRL	BRSV	7.43964	8.99564	0.31245	0.589342	no		ABCD1	CTRL	BRSV	6.16515	7.58657	0.2542	0.500794	no		ABCD1	CTRL	BRSV	9.01326	10.2377
ABCD2	CTRL	BRSV	0.00882774	0.0230639	1	1	no		ABCD2	CTRL	BRSV	0	0	1	1	no		ABCD2	BRSV_LNGH	BRSV_LNGL	0	0	1	1	no		ABCD2	CTRL	BRSV	0.044536	0.00960321	1	1	no		ABCD2	CTRL	BRSV	0.0542373	0.019065	1	1	no		ABCD2	CTRL	BRSV	0.00827489	0
ABCD3	CTRL	BRSV	8.96965	10.4792	0.2345	0.422207	no		ABCD3	CTRL	BRSV	10.6227	7.0325	0.00235	0.0162008	yes		ABCD3	BRSV_LNGH	BRSV_LNGL	7.36492	6.86908	0.635	0.99935	no		ABCD3	CTRL	BRSV	9.08853	6.21301	0.01825	0.112008	no		ABCD3	CTRL	BRSV	9.43049	5.51582	0.00065	0.00782948	yes		ABCD3	CTRL	BRSV	9.34167	5.94793
ABCD4	CTRL	BRSV	17.0139	14.799	0.2621	0.453921	no		ABCD4	CTRL	BRSV	14.2627	18.0632	0.07775	0.214	no		ABCD4	BRSV_LNGH	BRSV_LNGL	14.627	17.6567	0.22025	0.84561	no		ABCD4	CTRL	BRSV	10.4999	12.9805	0.20345	0.470086	no		ABCD4	CTRL	BRSV	9.24045	12.7975	0.0434	0.163958	no		ABCD4	CTRL	BRSV	12.5651	16.6656
ABCE1	CTRL	BRSV	30.1332	28.9523	0.76705	0.87295	no		ABCE1	CTRL	BRSV	12.0995	12.6784	0.7525	0.871768	no		ABCE1	BRSV_LNGH	BRSV_LNGL	12.5869	12.3967	0.92735	0.99935	no		ABCE1	CTRL	BRSV	18.953	14.5291	0.1066	0.327904	no		ABCE1	CTRL	BRSV	24.38	13.2869	0.0004	0.00541988	yes		ABCE1	CTRL	BRSV	23.91	19.4992
ABCF1	CTRL	BRSV	66.2328	45.3207	0.00105	0.00799121	yes		ABCF1	CTRL	BRSV	27.9167	41.6783	0.00215	0.0151473	yes		ABCF1	BRSV_LNGH	BRSV_LNGL	38.7183	40.7374	0.73105	0.99935	no		ABCF1	CTRL	BRSV	35.4425	43.5182	0.16115	0.412511	no		ABCF1	CTRL	BRSV	37.0354	40.6658	0.513	0.738555	no		ABCF1	CTRL	BRSV	35.0283	44.171
ABCF2	CTRL	BRSV	43.3469	32.6325	0.0173	0.0659863	no		ABCF2	CTRL	BRSV	16.9621	22.4188	0.03825	0.129387	no		ABCF2	BRSV_LNGH	BRSV_LNGL	23.2985	21.9335	0.68795	0.99935	no		ABCF2	CTRL	BRSV	29.9736	28.9617	0.8198	0.929911	no		ABCF2	CTRL	BRSV	33.0863	25.5893	0.0776	0.240158	no		ABCF2	CTRL	BRSV	28.9301	28.9582
ABCF3	CTRL	BRSV	26.6241	20.0947	0.02405	0.0842065	no		ABCF3	CTRL	BRSV	15.9026	21.5105	0.0277	0.102918	no		ABCF3	BRSV_LNGH	BRSV_LNGL	19.0372	21.0453	0.5008	0.99935	no		ABCF3	CTRL	BRSV	15.8565	19.3524	0.20555	0.472613	no		ABCF3	CTRL	BRSV	16.7071	18.6173	0.48205	0.715183	no		ABCF3	CTRL	BRSV	18.6249	22.6149
ABCG1	CTRL	BRSV	8.79738	13.2989	0.00215	0.0137415	yes		ABCG1	CTRL	BRSV	2.68072	3.2732	0.31875	0.535292	no		ABCG1	BRSV_LNGH	BRSV_LNGL	2.00947	3.19918	0.0303	0.289231	no		ABCG1	CTRL	BRSV	9.5734	9.77611	0.90405	0.964642	no		ABCG1	CTRL	BRSV	7.53525	7.46829	0.9607	0.983752	no		ABCG1	CTRL	BRSV	14.4451	14.1287
ABCG2	CTRL	BRSV	5.81632	4.13071	0.0376	0.116212	no		ABCG2	CTRL	BRSV	9.71238	7.97669	0.18185	0.378028	no		ABCG2	BRSV_LNGH	BRSV_LNGL	8.10368	7.803	0.82045	0.99935	no		ABCG2	CTRL	BRSV	1.76078	6.39175	5e-05	0.00143757	yes		ABCG2	CTRL	BRSV	2.47426	3.54465	0.10405	0.290555	no		ABCG2	CTRL	BRSV	3.0351	4.24299
ABCG4	CTRL	BRSV	0.105542	0.121637	1	1	no		ABCG4	CTRL	BRSV	0.0245677	0.0414446	1	1	no		ABCG4	BRSV_LNGH	BRSV_LNGL	0.046187	0.0404337	1	1	no		ABCG4	CTRL	BRSV	0.068119	0.0730377	1	1	no		ABCG4	CTRL	BRSV	0.0695708	0.1433	1	1	no		ABCG4	CTRL	BRSV	0.141628	0.239491
ABCG5	CTRL	BRSV	0	0.0187245	1	1	no		ABCG5	CTRL	BRSV	0.00485651	0	1	1	no		ABCG5	BRSV_LNGH	BRSV_LNGL	0	0	1	1	no		ABCG5	CTRL	BRSV	0	0.00995552	1	1	no		ABCG5	CTRL	BRSV	0	0.00508304	1	1	no		ABCG5	CTRL	BRSV	0	0.00595384
ABCG8	CTRL	BRSV	0.00516775	0.00362192	1	1	no		ABCG8	CTRL	BRSV	0.0250965	0.0112729	1	1	no		ABCG8	BRSV_LNGH	BRSV_LNGL	0.0270015	0.0110733	1	1	no		ABCG8	CTRL	BRSV	0.0103526	0.0133542	1	1	no		ABCG8	CTRL	BRSV	0.0148752	0.0139659	1	1	no		ABCG8	CTRL	BRSV	0	0.00437911
ABHD1	CTRL	BRSV	43.9823	19.8733	0.0018	0.0119954	yes		ABHD1	CTRL	BRSV	14.2273	40.6397	0.0002	0.00226256	yes		ABHD1	BRSV_LNGH	BRSV_LNGL	23.3852	39.7472	0.06585	0.471653	no		ABHD1	CTRL	BRSV	8.03988	33.6243	0.0002	0.0046122	yes		ABHD1	CTRL	BRSV	8.66942	40.4161	5e-05	0.00103257	yes		ABHD1	CTRL	BRSV	15.3506	43.921
ABHD10	CTRL	BRSV	3.13606	3.57609	0.6858	0.822433	no		ABHD10	CTRL	BRSV	1.84096	1.65972	0.807	0.904178	no		ABHD10	BRSV_LNGH	BRSV_LNGL	1.66225	1.62284	0.95905	0.99935	no		ABHD10	CTRL	BRSV	2.52097	2.44921	0.94425	0.979571	no		ABHD10	CTRL	BRSV	2.71421	2.00239	0.4924	0.722982	no		ABHD10	CTRL	BRSV	3.38325	2.56771
ABHD11	CTRL	BRSV	28.1681	12.317	5e-05	0.000706497	yes		ABHD11	CTRL	BRSV	39.628	63.3608	0.00065	0.00586714	yes		ABHD11	BRSV_LNGH	BRSV_LNGL	66.5801	61.9475	0.64535	0.99935	no		ABHD11	CTRL	BRSV	23.824	48.4061	0.0004	0.00783666	yes		ABHD11	CTRL	BRSV	21.3774	27.6191	0.1745	0.399992	no		ABHD11	CTRL	BRSV	12.1509	16.8687
ABHD12	CTRL	BRSV	65.5949	58.1466	0.30425	0.50047	no		ABHD12	CTRL	BRSV	59.2465	67.0411	0.336	0.552517	no		ABHD12	BRSV_LNGH	BRSV_LNGL	67.4215	65.5845	0.8482	0.99935	no		ABHD12	CTRL	BRSV	53.3838	64.3231	0.20605	0.47313	no		ABHD12	CTRL	BRSV	51.8999	63.0088	0.17565	0.401553	no		ABHD12	CTRL	BRSV	45.785	50.1207
ABHD12B	CTRL	BRSV	0	0.0177708	1	1	no		ABHD12B	CTRL	BRSV	0.0537592	0.0362846	1	1	no		ABHD12B	BRSV_LNGH	BRSV_LNGL	0.0397852	0.0355818	1	1	no		ABHD12B	CTRL	BRSV	0.0329375	0.0678175	1	1	no		ABHD12B	CTRL	BRSV	0.0103742	0.00873707	1	1	no		ABHD12B	CTRL	BRSV	0.0329798	0.0182748
ABHD13	CTRL	BRSV	16.8858	17.6315	0.77525	0.87643	no		ABHD13	CTRL	BRSV	11.1317	12.2264	0.58285	0.760935	no		ABHD13	BRSV_LNGH	BRSV_LNGL	9.07989	11.9647	0.1487	0.724191	no		ABHD13	CTRL	BRSV	14.6488	11.9204	0.3038	0.580016	no		ABHD13	CTRL	BRSV	15.0662	10.5713	0.07805	0.241211	no		ABHD13	CTRL	BRSV	20.2647	15.1919
ABHD14A	CTRL	BRSV	14.9085	9.6886	0.8527	0.921276	no		ABHD14A	CTRL	BRSV	26.3498	35.3843	0.84955	0.925199	no		ABHD14A	BRSV_LNGH	BRSV_LNGL	34.5099	34.6211	0.99705	0.99935	no		ABHD14A	CTRL	BRSV	8.78037	16.3407	0.474	0.726206	no		ABHD14A	CTRL	BRSV	8.70005	15.238	0.53235	0.752973	no		ABHD14A	CTRL	BRSV	8.71264	11.9896
ABHD14B	CTRL	BRSV	54.2619	59.0467	0.89005	0.943181	no		ABHD14B	CTRL	BRSV	66.2244	60.3795	0.82275	0.913521	no		ABHD14B	BRSV_LNGH	BRSV_LNGL	59.5748	59.0304	0.98585	0.99935	no		ABHD14B	CTRL	BRSV	50.2925	48.4168	0.95075	0.981869	no		ABHD14B	CTRL	BRSV	40.7755	45.7821	0.85935	0.940086	no		ABHD14B	CTRL	BRSV	49.4539	45.2713
ABHD15	CTRL	BRSV	1.23445	1.60934	0.2666	0.457987	no		ABHD15	CTRL	BRSV	2.67434	1.90949	0.2073	0.411422	no		ABHD15	BRSV_LNGH	BRSV_LNGL	1.72702	1.87101	0.78515	0.99935	no		ABHD15	CTRL	BRSV	2.36943	1.53636	0.1752	0.432543	no		ABHD15	CTRL	BRSV	1.8235	1.3996	0.42805	0.671473	no		ABHD15	CTRL	BRSV	2.28185	1.79034
ABHD16A	CTRL	BRSV	52.3826	52.8104	0.9467	0.972535	no		ABHD16A	CTRL	BRSV	50.6004	54.345	0.57475	0.755674	no		ABHD16A	BRSV_LNGH	BRSV_LNGL	46.6518	53.1513	0.3623	0.978467	no		ABHD16A	CTRL	BRSV	52.5196	64.2128	0.17415	0.430912	no		ABHD16A	CTRL	BRSV	46.9001	52.1751	0.45775	0.695679	no		ABHD16A	CTRL	BRSV	52.1902	54.2999
ABHD16B	CTRL	BRSV	1.69711	2.16887	0.2566	0.446874	no		ABHD16B	CTRL	BRSV	2.20683	2.35505	0.8165	0.909465	no		ABHD16B	BRSV_LNGH	BRSV_LNGL	1.7416	2.3045	0.3808	0.990396	no		ABHD16B	CTRL	BRSV	3.31901	2.49904	0.31785	0.59427	no		ABHD16B	CTRL	BRSV	2.60087	2.10182	0.47125	0.706165	no		ABHD16B	CTRL	BRSV	2.34805	1.98954
ABHD2	CTRL	BRSV	7.70196	9.2542	0.2318	0.418735	no		ABHD2	CTRL	BRSV	8.45622	6.92485	0.2646	0.478741	no		ABHD2	BRSV_LNGH	BRSV_LNGL	5.36449	6.77451	0.2335	0.857438	no		ABHD2	CTRL	BRSV	14.279	11.9949	0.3419	0.614666	no		ABHD2	CTRL	BRSV	11.8865	12.9839	0.6384	0.824477	no		ABHD2	CTRL	BRSV	14.1922	7.52028
ABHD3	CTRL	BRSV	18.656	21.1965	0.3357	0.531422	no		ABHD3	CTRL	BRSV	19.442	11.607	0.00015	0.00177239	yes		ABHD3	BRSV_LNGH	BRSV_LNGL	15.1686	11.344	0.06715	0.477742	no		ABHD3	CTRL	BRSV	10.4639	7.85051	0.11985	0.350107	no		ABHD3	CTRL	BRSV	12.9706	8.35493	0.0121	0.0676143	no		ABHD3	CTRL	BRSV	17.7179	15.0908
ABHD4	CTRL	BRSV	42.0647	42.7919	0.884	0.939346	no		ABHD4	CTRL	BRSV	22.2038	19.4295	0.33455	0.551428	no		ABHD4	BRSV_LNGH	BRSV_LNGL	16.0098	19.0002	0.26625	0.890226	no		ABHD4	CTRL	BRSV	55.6379	56.339	0.93135	0.974999	no		ABHD4	CTRL	BRSV	50.8392	49.7109	0.87595	0.947608	no		ABHD4	CTRL	BRSV	48.0982	43.5445
ABHD5	CTRL	BRSV	5.52727	6.40619	0.41225	0.607289	no		ABHD5	CTRL	BRSV	6.03831	4.39792	0.1195	0.28622	no		ABHD5	BRSV_LNGH	BRSV_LNGL	4.38858	4.2999	0.92505	0.99935	no		ABHD5	CTRL	BRSV	3.63102	3.29875	0.73325	0.886156	no		ABHD5	CTRL	BRSV	4.71875	3.91201	0.42345	0.667383	no		ABHD5	CTRL	BRSV	4.82786	4.00036
ABHD6	CTRL	BRSV	9.7977	8.51783	0.33825	0.534249	no		ABHD6	CTRL	BRSV	8.84351	7.28682	0.2284	0.437547	no		ABHD6	BRSV_LNGH	BRSV_LNGL	8.25276	7.12942	0.39355	0.996017	no		ABHD6	CTRL	BRSV	9.00329	9.03824	0.9844	0.992857	no		ABHD6	CTRL	BRSV	8.19317	9.7768	0.34195	0.593473	no		ABHD6	CTRL	BRSV	7.5916	9.0213
ABHD8	CTRL	BRSV	28.2006	21.65	0.0409	0.123907	no		ABHD8	CTRL	BRSV	23.8005	28.0035	0.26285	0.476302	no		ABHD8	BRSV_LNGH	BRSV_LNGL	30.9166	27.4098	0.43565	0.99935	no		ABHD8	CTRL	BRSV	22.825	29.3052	0.14915	0.39477	no		ABHD8	CTRL	BRSV	22.1448	25.4599	0.40815	0.654178	no		ABHD8	CTRL	BRSV	22.4066	28.7687
ABI1	CTRL	BRSV	18.7487	26.7831	0.0047	0.0250003	yes		ABI1	CTRL	BRSV	7.16063	5.55033	0.09165	0.238538	no		ABI1	BRSV_LNGH	BRSV_LNGL	3.88439	5.43154	0.0572	0.436696	no		ABI1	CTRL	BRSV	24.0722	13.2354	0.0002	0.0046122	yes		ABI1	CTRL	BRSV	23.2763	10.1419	5e-05	0.00103257	yes		ABI1	CTRL	BRSV	27.5594	14.2589
ABI2	CTRL	BRSV	2.5543	3.30582	0.17445	0.345966	no		ABI2	CTRL	BRSV	2.06602	1.658	0.3457	0.562762	no		ABI2	BRSV_LNGH	BRSV_LNGL	1.72534	1.62205	0.7969	0.99935	no		ABI2	CTRL	BRSV	2.30294	1.72304	0.26655	0.540812	no		ABI2	CTRL	BRSV	1.95789	1.41042	0.2253	0.46766	no		ABI2	CTRL	BRSV	4.9228	2.77946
ABI3	CTRL	BRSV	37.1654	42.8993	0.2573	0.447721	no		ABI3	CTRL	BRSV	60.4451	59.0553	0.8595	0.931164	no		ABI3	BRSV_LNGH	BRSV_LNGL	71.1527	57.8851	0.16645	0.757773	no		ABI3	CTRL	BRSV	44.8275	46.0984	0.8567	0.944729	no		ABI3	CTRL	BRSV	41.1956	38.7825	0.69505	0.857821	no		ABI3	CTRL	BRSV	36.7165	35.0122
ABI3BP	CTRL	BRSV	5.05188	5.33994	0.7006	0.830533	no		ABI3BP	CTRL	BRSV	4.5303	4.0686	0.44965	0.659076	no		ABI3BP	BRSV_LNGH	BRSV_LNGL	4.16087	3.97518	0.7685	0.99935	no		ABI3BP	CTRL	BRSV	10.9568	9.62859	0.418	0.683696	no		ABI3BP	CTRL	BRSV	6.46115	6.80436	0.73205	0.878269	no		ABI3BP	CTRL	BRSV	3.09128	3.30513
ABL1	CTRL	BRSV	7.95506	8.35075	0.70065	0.830533	no		ABL1	CTRL	BRSV	12.9051	14.4484	0.3813	0.597442	no		ABL1	BRSV_LNGH	BRSV_LNGL	14.0547	14.1352	0.9688	0.99935	no		ABL1	CTRL	BRSV	10.0481	11.7021	0.326	0.601861	no		ABL1	CTRL	BRSV	7.90349	8.80622	0.48385	0.716749	no		ABL1	CTRL	BRSV	9.00202	8.66291
ABL2	CTRL	BRSV	1.03922	1.69655	0.0112	0.0478682	yes		ABL2	CTRL	BRSV	1.19826	1.28843	0.74075	0.864919	no		ABL2	BRSV_LNGH	BRSV_LNGL	1.04662	1.26081	0.42655	0.99935	no		ABL2	CTRL	BRSV	2.1399	1.47952	0.12515	0.357766	no		ABL2	CTRL	BRSV	1.83321	1.13544	0.04465	0.167448	no		ABL2	CTRL	BRSV	2.89122	1.39374
ABLIM1	CTRL	BRSV	63.3487	89.7103	0.0123	0.0514169	no		ABLIM1	CTRL	BRSV	29.5999	21.336	0.0153	0.0675286	no		ABLIM1	BRSV_LNGH	BRSV_LNGL	17.0122	20.863	0.199	0.8136	no		ABLIM1	CTRL	BRSV	52.6665	40.9815	0.13105	0.367182	no		ABLIM1	CTRL	BRSV	64.1598	49.8211	0.1101	0.300798	no		ABLIM1	CTRL	BRSV	97.2363	71.6959
ABLIM2	CTRL	BRSV	0.65512	0.813839	0.3754	0.572716	no		ABLIM2	CTRL	BRSV	7.79232	5.42019	0.0484	0.153162	no		ABLIM2	BRSV_LNGH	BRSV_LNGL	6.01646	5.3041	0.5274	0.99935	no		ABLIM2	CTRL	BRSV	1.22684	1.48071	0.4759	0.727463	no		ABLIM2	CTRL	BRSV	1.08127	1.74654	0.1082	0.297453	no		ABLIM2	CTRL	BRSV	0.75693	0.870332
ABLIM3	CTRL	BRSV	0.762372	0.983508	0.2498	0.439304	no		ABLIM3	CTRL	BRSV	19.2943	11.3655	0.0002	0.00226256	yes		ABLIM3	BRSV_LNGH	BRSV_LNGL	15.227	11.1229	0.04115	0.353719	no		ABLIM3	CTRL	BRSV	1.24629	1.14191	0.74545	0.892589	no		ABLIM3	CTRL	BRSV	1.1083	1.85897	0.04535	0.169418	no		ABLIM3	CTRL	BRSV	0.708254	0.701433
ABO	CTRL	BRSV	3.94292	2.23848	0.0037	0.0209486	yes		ABO	CTRL	BRSV	5.51903	7.15886	0.16675	0.356944	no		ABO	BRSV_LNGH	BRSV_LNGL	5.53481	6.99477	0.24695	0.871937	no		ABO	CTRL	BRSV	6.18125	9.00957	0.07025	0.257367	no		ABO	CTRL	BRSV	4.47565	8.06484	0.0083	0.0511889	no		ABO	CTRL	BRSV	1.72489	2.57309
ABP1	CTRL	BRSV	50.6967	39.2764	0.03805	0.117355	no		ABP1	CTRL	BRSV	0.472696	0.457155	0.9156	0.959685	no		ABP1	BRSV_LNGH	BRSV_LNGL	0.282424	0.447747	0.17065	0.765947	no		ABP1	CTRL	BRSV	5.72627	5.70927	0.9876	0.994014	no		ABP1	CTRL	BRSV	5.30344	7.17462	0.1167	0.312675	no		ABP1	CTRL	BRSV	26.2572	32.6003
ABR	CTRL	BRSV	29.6074	38.1008	0.03045	0.10012	no		ABR	CTRL	BRSV	49.9392	35.2049	0.0095	0.0475865	yes		ABR	BRSV_LNGH	BRSV_LNGL	40.0963	34.4652	0.3174	0.938635	no		ABR	CTRL	BRSV	40.7565	32.6462	0.1411	0.381743	no		ABR	CTRL	BRSV	37.8039	28.5282	0.0477	0.174802	no		ABR	CTRL	BRSV	38.5785	28.0935
ABRA	CTRL	BRSV	0	0	1	1	no		ABRA	CTRL	BRSV	0	0	1	1	no		ABRA	BRSV_LNGH	BRSV_LNGL	0	0	1	1	no		ABRA	CTRL	BRSV	0.00495835	0.00524957	1	1	no		ABRA	CTRL	BRSV	0.0249696	0.0774199	1	1	no		ABRA	CTRL	BRSV	0.00566917	0.0062309
ABT1	CTRL	BRSV	14.5689	13.0436	0.41665	0.611256	no		ABT1	CTRL	BRSV	7.76285	8.67002	0.4806	0.684895	no		ABT1	BRSV_LNGH	BRSV_LNGL	7.81399	8.47802	0.62765	0.99935	no		ABT1	CTRL	BRSV	10.7908	9.71751	0.5547	0.782467	no		ABT1	CTRL	BRSV	12.0864	8.52149	0.04615	0.171116	no		ABT1	CTRL	BRSV	12.571	10.2592
ABTB1	CTRL	BRSV	161.989	179.357	0.4616	0.651485	no		ABTB1	CTRL	BRSV	225.044	187.892	0.1809	0.376663	no		ABTB1	BRSV_LNGH	BRSV_LNGL	188.467	183.763	0.8756	0.99935	no		ABTB1	CTRL	BRSV	144.292	190.499	0.0763	0.269283	no		ABTB1	CTRL	BRSV	140.493	205.243	0.0125	0.0692467	no		ABTB1	CTRL	BRSV	173.175	219.864
ABTB2	CTRL	BRSV	5.75711	6.4166	0.42745	0.621265	no		ABTB2	CTRL	BRSV	5.55553	5.44816	0.9028	0.952633	no		ABTB2	BRSV_LNGH	BRSV_LNGL	6.40795	5.33546	0.2816	0.901799	no		ABTB2	CTRL	BRSV	5.5147	6.74425	0.2674	0.541686	no		ABTB2	CTRL	BRSV	5.37806	6.64983	0.2454	0.491107	no		ABTB2	CTRL	BRSV	6.62002	7.00514
ACAA1	CTRL	BRSV	78.2265	58.2412	0.01415	0.0571961	no		ACAA1	CTRL	BRSV	80.5827	91.3055	0.3339	0.550769	no		ACAA1	BRSV_LNGH	BRSV_LNGL	93.0861	89.3392	0.7864	0.99935	no		ACAA1	CTRL	BRSV	51.1294	66.0584	0.0915	0.300291	no		ACAA1	CTRL	BRSV	56.2733	64.4739	0.3409	0.592766	no		ACAA1	CTRL	BRSV	57.4382	66.1728
ACAA2	CTRL	BRSV	44.6135	34.6164	0.0401	0.122088	no		ACAA2	CTRL	BRSV	45.03	38.1792	0.1989	0.400922	no		ACAA2	BRSV_LNGH	BRSV_LNGL	37.4804	37.3322	0.9769	0.99935	no		ACAA2	CTRL	BRSV	28.1386	35.2757	0.1349	0.372182	no		ACAA2	CTRL	BRSV	35.2561	41.158	0.29025	0.540047	no		ACAA2	CTRL	BRSV	25.5634	29.7229
ACACA	CTRL	BRSV	3.44765	3.88884	0.38535	0.581941	no		ACACA	CTRL	BRSV	5.01124	4.73731	0.6788	0.82686	no		ACACA	BRSV_LNGH	BRSV_LNGL	4.62352	4.63406	0.98815	0.99935	no		ACACA	CTRL	BRSV	5.25587	4.10559	0.1225	0.353648	no		ACACA	CTRL	BRSV	4.04435	3.77113	0.6693	0.84194	no		ACACA	CTRL	BRSV	4.17444	3.89912
ACACB	CTRL	BRSV	0.0980961	0.179602	1	1	no		ACACB	CTRL	BRSV	0.103476	0.0810833	1	1	no		ACACB	BRSV_LNGH	BRSV_LNGL	0.12374	0.079275	1	1	no		ACACB	CTRL	BRSV	0.270029	0.351703	1	1	no		ACACB	CTRL	BRSV	0.221132	0.303331	1	1	no		ACACB	CTRL	BRSV	0.155596	0.192238
ACAD10	CTRL	BRSV	3.76198	4.73469	0.1269	0.27827	no		ACAD10	CTRL	BRSV	3.34555	3.02328	0.5374	0.729988	no		ACAD10	BRSV_LNGH	BRSV_LNGL	2.27512	2.95607	0.1667	0.758232	no		ACAD10	CTRL	BRSV	4.06012	3.76494	0.6894	0.862341	no		ACAD10	CTRL	BRSV	3.48514	3.9547	0.51245	0.738039	no		ACAD10	CTRL	BRSV	4.57194	4.04468
ACAD11	CTRL	BRSV	4.41811	5.71546	0.19535	0.373137	no		ACAD11	CTRL	BRSV	3.55691	2.0542	0.1001	0.253216	no		ACAD11	BRSV_LNGH	BRSV_LNGL	2.13406	2.00947	0.89215	0.99935	no		ACAD11	CTRL	BRSV	4.80043	2.91156	0.0294	0.151215	no		ACAD11	CTRL	BRSV	4.63748	2.54928	0.00595	0.0402396	yes		ACAD11	CTRL	BRSV	5.23316	3.33581
ACAD8	CTRL	BRSV	28.795	35.5784	0.0912	0.219781	no		ACAD8	CTRL	BRSV	46.7051	32.2873	0.00675	0.0369464	yes		ACAD8	BRSV_LNGH	BRSV_LNGL	33.9002	31.5933	0.64285	0.99935	no		ACAD8	CTRL	BRSV	27.6459	28.6892	0.8192	0.929672	no		ACAD8	CTRL	BRSV	29.4687	32.6043	0.5186	0.742041	no		ACAD8	CTRL	BRSV	33.466	37.6201
ACAD9	CTRL	BRSV	12.9396	16.8288	0.2747	0.468068	no		ACAD9	CTRL	BRSV	7.41398	6.82432	0.79465	0.897717	no		ACAD9	BRSV_LNGH	BRSV_LNGL	5.68415	6.67324	0.64305	0.99935	no		ACAD9	CTRL	BRSV	19.0396	16.107	0.57845	0.796463	no		ACAD9	CTRL	BRSV	22.6616	15.3013	0.18985	0.421749	no		ACAD9	CTRL	BRSV	21.7133	14.9742
ACADL	CTRL	BRSV	0.231914	0.242495	1	1	no		ACADL	CTRL	BRSV	1.33831	0.96985	0.1967	0.397685	no		ACADL	BRSV_LNGH	BRSV_LNGL	1.16742	0.948241	0.4248	0.99935	no		ACADL	CTRL	BRSV	0.411273	0.60341	0.26845	0.542708	no		ACADL	CTRL	BRSV	0.766771	0.876524	0.6605	0.836746	no		ACADL	CTRL	BRSV	0.1063	0.171516
ACADM	CTRL	BRSV	34.1886	27.6261	0.0777	0.196912	no		ACADM	CTRL	BRSV	24.8869	20.0964	0.09265	0.240369	no		ACADM	BRSV_LNGH	BRSV_LNGL	20.113	19.6496	0.87065	0.99935	no		ACADM	CTRL	BRSV	20.6742	19.1712	0.61605	0.821162	no		ACADM	CTRL	BRSV	25.1124	20.6733	0.17795	0.40447	no		ACADM	CTRL	BRSV	24.3359	25.4192
ACADS	CTRL	BRSV	30.4102	22.3945	0.01655	0.0638724	no		ACADS	CTRL	BRSV	26.3801	30.2945	0.32475	0.541473	no		ACADS	BRSV_LNGH	BRSV_LNGL	29.9012	29.6399	0.95565	0.99935	no		ACADS	CTRL	BRSV	26.2366	32.2927	0.20545	0.472613	no		ACADS	CTRL	BRSV	28.4615	33.7952	0.27885	0.528474	no		ACADS	CTRL	BRSV	23.1297	27.3668
ACADSB	CTRL	BRSV	6.9145	7.9425	0.3845	0.580925	no		ACADSB	CTRL	BRSV	4.56315	3.28553	0.0874	0.231107	no		ACADSB	BRSV_LNGH	BRSV_LNGL	2.85901	3.21276	0.5811	0.99935	no		ACADSB	CTRL	BRSV	10.1312	7.29696	0.08815	0.294093	no		ACADSB	CTRL	BRSV	9.8207	7.01683	0.0655	0.214564	no		ACADSB	CTRL	BRSV	8.8609	5.79319
ACADVL	CTRL	BRSV	89.537	70.5185	0.0425	0.127283	no		ACADVL	CTRL	BRSV	94.1552	108.995	0.2622	0.475459	no		ACADVL	BRSV_LNGH	BRSV_LNGL	105.647	106.607	0.95275	0.99935	no		ACADVL	CTRL	BRSV	66.4037	81.7464	0.15315	0.400839	no		ACADVL	CTRL	BRSV	73.0107	79.5886	0.54335	0.759881	no		ACADVL	CTRL	BRSV	61.5431	75.0496
ACAN	CTRL	BRSV	0.0056581	0.0174475	1	1	no		ACAN	CTRL	BRSV	0.0126108	0.000912025	1	1	no		ACAN	BRSV_LNGH	BRSV_LNGL	0.00300178	0.000890094	1	1	no		ACAN	CTRL	BRSV	0.0200149	0.00998532	1	1	no		ACAN	CTRL	BRSV	0.0137297	0.00228328	1	1	no		ACAN	CTRL	BRSV	0.0548689	0.00803597
ACAP1	CTRL	BRSV	113.965	120.094	0.66445	0.806581	no		ACAP1	CTRL	BRSV	29.6008	31.8651	0.57095	0.753056	no		ACAP1	BRSV_LNGH	BRSV_LNGL	30.906	31.1803	0.95475	0.99935	no		ACAP1	CTRL	BRSV	77.9243	87.8593	0.42115	0.685923	no		ACAP1	CTRL	BRSV	85.6673	92.5379	0.59115	0.79588	no		ACAP1	CTRL	BRSV	119.347	139.728
ACAP2	CTRL	BRSV	2.71703	4.73398	0.0055	0.028213	yes		ACAP2	CTRL	BRSV	1.23064	0.769322	0.0841	0.225375	no		ACAP2	BRSV_LNGH	BRSV_LNGL	0.490968	0.752742	0.15575	0.736921	no		ACAP2	CTRL	BRSV	4.92475	2.07202	0.0008	0.013203	yes		ACAP2	CTRL	BRSV	4.78337	1.35519	5e-05	0.00103257	yes		ACAP2	CTRL	BRSV	7.71656	2.6907
ACAP3	CTRL	BRSV	17.947	18.1098	0.9407	0.969612	no		ACAP3	CTRL	BRSV	30.3107	28.9561	0.7302	0.859301	no		ACAP3	BRSV_LNGH	BRSV_LNGL	43.3355	28.3448	0.0052	0.0859658	no		ACAP3	CTRL	BRSV	14.5673	16.6062	0.4089	0.676639	no		ACAP3	CTRL	BRSV	13.7555	17.9346	0.08435	0.25356	no		ACAP3	CTRL	BRSV	16.4085	20.2753
ACAT1	CTRL	BRSV	37.8639	49.0052	0.0313	0.101956	no		ACAT1	CTRL	BRSV	39.2104	25.6771	0.0014	0.0108072	yes		ACAT1	BRSV_LNGH	BRSV_LNGL	23.8091	25.0932	0.7293	0.99935	no		ACAT1	CTRL	BRSV	45.202	33.5137	0.0508	0.210832	no		ACAT1	CTRL	BRSV	44.4226	30.5266	0.0111	0.0637609	no		ACAT1	CTRL	BRSV	34.7368	24.4352
ACAT2	CTRL	BRSV	33.4222	32.7896	0.9472	0.972811	no		ACAT2	CTRL	BRSV	11.2823	21.3338	0.082	0.221348	no		ACAT2	BRSV_LNGH	BRSV_LNGL	26.674	20.8459	0.52685	0.99935	no		ACAT2	CTRL	BRSV	47.3697	33.729	0.3031	0.57937	no		ACAT2	CTRL	BRSV	47.2455	29.8707	0.18865	0.41987	no		ACAT2	CTRL	BRSV	30.1423	19.5276
ACBD3	CTRL	BRSV	24.501	24.8429	0.908	0.951985	no		ACBD3	CTRL	BRSV	12.7938	12.4439	0.82365	0.913786	no		ACBD3	BRSV_LNGH	BRSV_LNGL	11.556	12.1601	0.7213	0.99935	no		ACBD3	CTRL	BRSV	19.3356	15.4583	0.1247	0.357084	no		ACBD3	CTRL	BRSV	21.4656	17.5818	0.1613	0.381719	no		ACBD3	CTRL	BRSV	19.8931	18.739
ACBD4	CTRL	BRSV	9.21031	7.44493	0.18475	0.358487	no		ACBD4	CTRL	BRSV	8.26219	9.92674	0.29165	0.509264	no		ACBD4	BRSV_LNGH	BRSV_LNGL	9.70398	9.70571	0.9984	0.99935	no		ACBD4	CTRL	BRSV	7.35539	8.64462	0.4451	0.705144	no		ACBD4	CTRL	BRSV	7.01508	7.85446	0.58055	0.788083	no		ACBD4	CTRL	BRSV	6.27528	7.29203
ACBD5	CTRL	BRSV	4.65557	8.4865	0.00085	0.00682277	yes		ACBD5	CTRL	BRSV	6.72131	4.08561	0.0055	0.0314566	yes		ACBD5	BRSV_LNGH	BRSV_LNGL	2.82565	3.99363	0.09905	0.591207	no		ACBD5	CTRL	BRSV	8.14873	5.09181	0.0258	0.138395	no		ACBD5	CTRL	BRSV	7.70894	4.44503	0.00565	0.0389458	yes		ACBD5	CTRL	BRSV	8.49542	4.62979
ACBD6	CTRL	BRSV	11.999	11.9311	0.97175	0.985817	no		ACBD6	CTRL	BRSV	10.2255	9.23476	0.54555	0.735747	no		ACBD6	BRSV_LNGH	BRSV_LNGL	9.29566	9.02069	0.87265	0.99935	no		ACBD6	CTRL	BRSV	8.54066	6.89707	0.3202	0.596332	no		ACBD6	CTRL	BRSV	8.96194	7.59621	0.3972	0.644744	no		ACBD6	CTRL	BRSV	9.33452	7.77405
ACBD7	CTRL	BRSV	0.0729228	0.236805	1	1	no		ACBD7	CTRL	BRSV	1.01292	0.47063	0.00485	0.0284573	yes		ACBD7	BRSV_LNGH	BRSV_LNGL	0.800181	0.460275	0.04845	0.391378	no		ACBD7	CTRL	BRSV	0.522482	0.410682	0.47215	0.724892	no		ACBD7	CTRL	BRSV	0.260515	0.195559	1	1	no		ACBD7	CTRL	BRSV	0.178656	0.0681999
ACCN1	CTRL	BRSV	0.148458	0.131817	1	1	no		ACCN1	CTRL	BRSV	0.189374	0.116973	1	1	no		ACCN1	BRSV_LNGH	BRSV_LNGL	0.120633	0.114081	1	1	no		ACCN1	CTRL	BRSV	0.0631636	0.1891	1	1	no		ACCN1	CTRL	BRSV	0.131826	0.190966	1	1	no		ACCN1	CTRL	BRSV	0.120177	0.157184
ACCN2	CTRL	BRSV	0.846269	1.44945	0.0198	0.0730912	no		ACCN2	CTRL	BRSV	0.0815955	0.0865283	1	1	no		ACCN2	BRSV_LNGH	BRSV_LNGL	0.0439059	0.0847454	1	1	no		ACCN2	CTRL	BRSV	2.70722	1.64884	0.06835	0.252918	no		ACCN2	CTRL	BRSV	1.64331	1.28086	0.3455	0.596122	no		ACCN2	CTRL	BRSV	1.31302	0.778546
ACCN3	CTRL	BRSV	19.902	27.1166	0.0224	0.0800717	no		ACCN3	CTRL	BRSV	0.728388	1.28949	0.0789	0.215969	no		ACCN3	BRSV_LNGH	BRSV_LNGL	1.24349	1.26261	0.96105	0.99935	no		ACCN3	CTRL	BRSV	115.382	109.409	0.71675	0.878678	no		ACCN3	CTRL	BRSV	90.7516	134.285	0.0089	0.0541736	no		ACCN3	CTRL	BRSV	26.3113	36.1882
ACCN5	CTRL	BRSV	0.00579173	0.0691796	1	1	no		ACCN5	CTRL	BRSV	0.0126795	0.0040369	1	1	no		ACCN5	BRSV_LNGH	BRSV_LNGL	0.00258727	0.0039671	1	1	no		ACCN5	CTRL	BRSV	0.0725495	0.0126389	1	1	no		ACCN5	CTRL	BRSV	0.038433	0.00188771	1	1	no		ACCN5	CTRL	BRSV	0.0320186	0.0263955
ACCS	CTRL	BRSV	4.82788	3.6355	0.1188	0.265142	no		ACCS	CTRL	BRSV	4.91055	5.21316	0.76465	0.879693	no		ACCS	BRSV_LNGH	BRSV_LNGL	6.21084	5.10144	0.329	0.950023	no		ACCS	CTRL	BRSV	5.303	5.74082	0.7303	0.884894	no		ACCS	CTRL	BRSV	4.58785	5.18569	0.5844	0.791148	no		ACCS	CTRL	BRSV	3.48748	3.77058
ACCSL	CTRL	BRSV	0.0200611	0.00952069	1	1	no		ACCSL	CTRL	BRSV	0.0171142	0.0063422	1	1	no		ACCSL	BRSV_LNGH	BRSV_LNGL	0.012334	0.00623007	1	1	no		ACCSL	CTRL	BRSV	0	0.0218358	1	1	no		ACCSL	CTRL	BRSV	0	0.00668097	1	1	no		ACCSL	CTRL	BRSV	0.00484124	0.00829553
ACD	CTRL	BRSV	13.6715	13.7636	0.9839	0.99158	no		ACD	CTRL	BRSV	12.1671	12.3529	0.9398	0.972233	no		ACD	BRSV_LNGH	BRSV_LNGL	11.3582	12.0856	0.78635	0.99935	no		ACD	CTRL	BRSV	14.1174	14.7716	0.9029	0.964184	no		ACD	CTRL	BRSV	13.6521	15.8194	0.7048	0.862854	no		ACD	CTRL	BRSV	15.2954	14.664
ACE	CTRL	BRSV	1.19264	0.966889	0.3034	0.499632	no		ACE	CTRL	BRSV	76.3729	97.7626	0.07885	0.215871	no		ACE	BRSV_LNGH	BRSV_LNGL	46.2284	95.7278	5e-05	0.00208907	yes		ACE	CTRL	BRSV	1.04558	3.28055	0.0001	0.00259147	yes		ACE	CTRL	BRSV	0.860716	1.3903	0.0615	0.205659	no		ACE	CTRL	BRSV	0.991392	1.17796
ACE2	CTRL	BRSV	0.299848	0.189725	1	1	no		ACE2	CTRL	BRSV	0.148675	0.439944	0.0012	0.00956029	yes		ACE2	BRSV_LNGH	BRSV_LNGL	0.251821	0.428634	0.08895	0.560224	no		ACE2	CTRL	BRSV	0.0958545	0.230225	1	1	no		ACE2	CTRL	BRSV	0.11899	0.350138	0.0024	0.0208659	yes		ACE2	CTRL	BRSV	0.176406	0.179605
ACER1	CTRL	BRSV	0.164847	0.150702	1	1	no		ACER1	CTRL	BRSV	0.370597	0.37146	0.98675	0.992807	no		ACER1	BRSV_LNGH	BRSV_LNGL	0.416969	0.363646	0.6915	0.99935	no		ACER1	CTRL	BRSV	0.263994	0.298188	1	1	no		ACER1	CTRL	BRSV	0.235616	0.211854	1	1	no		ACER1	CTRL	BRSV	0.228555	0.231175
ACER2	CTRL	BRSV	1.22582	1.63044	0.32145	0.517684	no		ACER2	CTRL	BRSV	2.49791	2.2332	0.7091	0.845901	no		ACER2	BRSV_LNGH	BRSV_LNGL	1.39968	2.18896	0.18835	0.795412	no		ACER2	CTRL	BRSV	2.02812	1.24194	0.16035	0.411346	no		ACER2	CTRL	BRSV	1.26473	1.59062	0.52135	0.743972	no		ACER2	CTRL	BRSV	1.90068	1.24676
ACER3	CTRL	BRSV	4.04002	2.91488	0.2317	0.418605	no		ACER3	CTRL	BRSV	3.01629	2.73481	0.6813	0.828721	no		ACER3	BRSV_LNGH	BRSV_LNGL	3.07113	2.67437	0.56895	0.99935	no		ACER3	CTRL	BRSV	3.19228	2.73533	0.67685	0.855805	no		ACER3	CTRL	BRSV	3.0132	2.47407	0.56885	0.779204	no		ACER3	CTRL	BRSV	2.29195	2.07424
ACHE	CTRL	BRSV	4.41159	6.50047	0.0215	0.0778209	no		ACHE	CTRL	BRSV	32.3098	18.2071	0.00015	0.00177239	yes		ACHE	BRSV_LNGH	BRSV_LNGL	39.4927	17.8276	5e-05	0.00208907	yes		ACHE	CTRL	BRSV	10.2749	12.1592	0.39485	0.663449	no		ACHE	CTRL	BRSV	10.1382	14.7296	0.0506	0.181585	no		ACHE	CTRL	BRSV	7.29699	8.15037
ACIN1	CTRL	BRSV	151.844	136.312	0.47625	0.664054	no		ACIN1	CTRL	BRSV	120.19	137.966	0.41005	0.624745	no		ACIN1	BRSV_LNGH	BRSV_LNGL	136.832	134.866	0.94575	0.99935	no		ACIN1	CTRL	BRSV	89.0515	119.039	0.1582	0.408325	no		ACIN1	CTRL	BRSV	100.988	131.652	0.16675	0.389353	no		ACIN1	CTRL	BRSV	103.093	143.875
ACLY	CTRL	BRSV	26.6163	31.7753	0.13365	0.289014	no		ACLY	CTRL	BRSV	22.2341	18.246	0.1204	0.287616	no		ACLY	BRSV_LNGH	BRSV_LNGL	22.0597	17.8393	0.14225	0.712809	no		ACLY	CTRL	BRSV	29.6548	24.7224	0.2138	0.48256	no		ACLY	CTRL	BRSV	31.4226	26.4365	0.2256	0.468093	no		ACLY	CTRL	BRSV	32.1291	25.8407
ACMSD	CTRL	BRSV	0.0241133	0.00722726	1	1	no		ACMSD	CTRL	BRSV	0	0.00698683	1	1	no		ACMSD	BRSV_LNGH	BRSV_LNGL	0	0.00686402	1	1	no		ACMSD	CTRL	BRSV	0.0316897	0.0736633	1	1	no		ACMSD	CTRL	BRSV	0.0749484	0.100304	1	1	no		ACMSD	CTRL	BRSV	0.0285568	0.0455882
ACN9	CTRL	BRSV	6.81818	5.61772	0.2672	0.458642	no		ACN9	CTRL	BRSV	1.96891	1.50026	0.2235	0.431702	no		ACN9	BRSV_LNGH	BRSV_LNGL	1.71237	1.4663	0.51765	0.99935	no		ACN9	CTRL	BRSV	4.75728	3.49503	0.18465	0.445027	no		ACN9	CTRL	BRSV	5.26654	3.44204	0.06	0.202223	no		ACN9	CTRL	BRSV	5.59938	4.19578
ACO1	CTRL	BRSV	17.8641	13.719	0.0307	0.100694	no		ACO1	CTRL	BRSV	31.985	36.727	0.2812	0.498072	no		ACO1	BRSV_LNGH	BRSV_LNGL	31.4607	35.9112	0.3765	0.988232	no		ACO1	CTRL	BRSV	12.6621	11.8526	0.67105	0.852176	no		ACO1	CTRL	BRSV	14.3376	12.2488	0.2936	0.544046	no		ACO1	CTRL	BRSV	11.6437	10.4589
ACO2	CTRL	BRSV	69.6867	49.4339	0.004	0.0222271	yes		ACO2	CTRL	BRSV	43.877	50.9095	0.26255	0.475926	no		ACO2	BRSV_LNGH	BRSV_LNGL	47.4629	49.8151	0.75035	0.99935	no		ACO2	CTRL	BRSV	49.0391	57.299	0.31205	0.589086	no		ACO2	CTRL	BRSV	47.5118	49.9075	0.73735	0.881615	no		ACO2	CTRL	BRSV	47.1812	50.9908
ACOT11	CTRL	BRSV	58.1783	83.1527	0.0034	0.019706	yes		ACOT11	CTRL	BRSV	92.5254	80.6056	0.3114	0.528071	no		ACOT11	BRSV_LNGH	BRSV_LNGL	71.7129	78.8529	0.5441	0.99935	no		ACOT11	CTRL	BRSV	125.186	101.463	0.1841	0.444254	no		ACOT11	CTRL	BRSV	114.943	104.967	0.52585	0.747416	no		ACOT11	CTRL	BRSV	161.578	138.309
ACOT12	CTRL	BRSV	0.0464454	0.0125396	1	1	no		ACOT12	CTRL	BRSV	0	0.017187	1	1	no		ACOT12	BRSV_LNGH	BRSV_LNGL	0.0339802	0.0168997	1	1	no		ACOT12	CTRL	BRSV	0.0271825	0.022395	1	1	no		ACOT12	CTRL	BRSV	0.0233604	0.0164874	1	1	no		ACOT12	CTRL	BRSV	0.0256173	0.035593
ACOT13	CTRL	BRSV	30.8267	29.437	0.71115	0.837493	no		ACOT13	CTRL	BRSV	14.8078	12.405	0.19075	0.389127	no		ACOT13	BRSV_LNGH	BRSV_LNGL	11.646	12.1279	0.7964	0.99935	no		ACOT13	CTRL	BRSV	20.1419	16.5821	0.1942	0.457165	no		ACOT13	CTRL	BRSV	23.3131	18.1606	0.0911	0.267026	no		ACOT13	CTRL	BRSV	20.0538	20.8262
ACOT2	CTRL	BRSV	3.50677	3.24588	0.67815	0.816795	no		ACOT2	CTRL	BRSV	4.83682	4.22721	0.49495	0.697794	no		ACOT2	BRSV_LNGH	BRSV_LNGL	4.05803	4.13221	0.9324	0.99935	no		ACOT2	CTRL	BRSV	3.99169	4.01697	0.97675	0.990709	no		ACOT2	CTRL	BRSV	3.87984	4.07483	0.8355	0.928158	no		ACOT2	CTRL	BRSV	4.39263	4.00088
ACOT4	CTRL	BRSV	0.806168	0.890985	0.69665	0.828005	no		ACOT4	CTRL	BRSV	6.98728	6.53899	0.7106	0.846904	no		ACOT4	BRSV_LNGH	BRSV_LNGL	6.34244	6.39047	0.967	0.99935	no		ACOT4	CTRL	BRSV	2.37673	2.90176	0.47505	0.726953	no		ACOT4	CTRL	BRSV	1.52992	2.02432	0.31165	0.563332	no		ACOT4	CTRL	BRSV	1.02283	0.983891
ACOT7	CTRL	BRSV	45.5299	31.2987	0.0039	0.0218367	yes		ACOT7	CTRL	BRSV	22.4661	33.0942	0.01045	0.0511642	no		ACOT7	BRSV_LNGH	BRSV_LNGL	39.1844	32.3974	0.24735	0.872469	no		ACOT7	CTRL	BRSV	23.0109	27.7617	0.282	0.557702	no		ACOT7	CTRL	BRSV	29.1075	28.3084	0.86485	0.942683	no		ACOT7	CTRL	BRSV	27.33	32.2853
ACOT8	CTRL	BRSV	28.5359	21.7367	0.1015	0.237621	no		ACOT8	CTRL	BRSV	14.4147	14.7081	0.93215	0.968595	no		ACOT8	BRSV_LNGH	BRSV_LNGL	15.4157	14.3868	0.7875	0.99935	no		ACOT8	CTRL	BRSV	22.698	20.9305	0.72925	0.88446	no		ACOT8	CTRL	BRSV	23.2957	19.1684	0.3797	0.629063	no		ACOT8	CTRL	BRSV	21.1222	18.5587
ACOT9	CTRL	BRSV	35.0892	29.7185	0.1825	0.355956	no		ACOT9	CTRL	BRSV	23.2524	23.1236	0.964	0.982868	no		ACOT9	BRSV_LNGH	BRSV_LNGL	20.8111	22.6032	0.57915	0.99935	no		ACOT9	CTRL	BRSV	26.8193	27.9413	0.78695	0.912417	no		ACOT9	CTRL	BRSV	31.7455	27.3574	0.3171	0.56911	no		ACOT9	CTRL	BRSV	23.9446	24.6011
ACOX1	CTRL	BRSV	15.1891	17.692	0.25445	0.444606	no		ACOX1	CTRL	BRSV	13.7138	13.7617	0.98095	0.990125	no		ACOX1	BRSV_LNGH	BRSV_LNGL	10.7042	13.4702	0.1561	0.737664	no		ACOX1	CTRL	BRSV	19.1794	13.27	0.02425	0.13369	no		ACOX1	CTRL	BRSV	18.0301	14.0819	0.1248	0.326651	no		ACOX1	CTRL	BRSV	20.4246	14.0629
ACOX2	CTRL	BRSV	0.128062	0.228323	1	1	no		ACOX2	CTRL	BRSV	8.12869	4.38177	0.00065	0.00586714	yes		ACOX2	BRSV_LNGH	BRSV_LNGL	4.40347	4.28725	0.89985	0.99935	no		ACOX2	CTRL	BRSV	3.41841	3.73924	0.70895	0.874172	no		ACOX2	CTRL	BRSV	1.84905	3.1671	0.03415	0.139961	no		ACOX2	CTRL	BRSV	0.132128	0.214455
ACOX3	CTRL	BRSV	23.5454	29.421	0.56455	0.73457	no		ACOX3	CTRL	BRSV	31.6297	34.4586	0.83265	0.917156	no		ACOX3	BRSV_LNGH	BRSV_LNGL	24.5626	33.7543	0.50105	0.99935	no		ACOX3	CTRL	BRSV	22.9226	21.2317	0.8455	0.940282	no		ACOX3	CTRL	BRSV	22.8466	31.1354	0.40635	0.652651	no		ACOX3	CTRL	BRSV	33.7925	42.1903
ACOXL	CTRL	BRSV	1.30608	1.34932	0.8877	0.941438	no		ACOXL	CTRL	BRSV	1.01778	0.57161	0.0331	0.116706	no		ACOXL	BRSV_LNGH	BRSV_LNGL	0.736529	0.55899	0.35065	0.969433	no		ACOXL	CTRL	BRSV	0.784674	0.670781	0.5947	0.805671	no		ACOXL	CTRL	BRSV	0.731369	0.636322	0.68025	0.848852	no		ACOXL	CTRL	BRSV	1.14908	0.922916
ACP1	CTRL	BRSV	0	0	1	1	no		ACP1	CTRL	BRSV	0	0	1	1	no		ACP1	BRSV_LNGH	BRSV_LNGL	0	0	1	1	no		ACP1	CTRL	BRSV	0	0	1	1	no		ACP1	CTRL	BRSV	0	0	1	1	no		ACP1	CTRL	BRSV	0	0
ACP2	CTRL	BRSV	19.6931	16.2639	0.14895	0.310925	no		ACP2	CTRL	BRSV	31.6549	36.7824	0.25535	0.468142	no		ACP2	BRSV_LNGH	BRSV_LNGL	35.0346	35.9952	0.8573	0.99935	no		ACP2	CTRL	BRSV	14.5958	21.6883	0.0217	0.124735	no		ACP2	CTRL	BRSV	12.9047	17.1895	0.1011	0.284952	no		ACP2	CTRL	BRSV	17.6477	19.446
ACP5	CTRL	BRSV	246.998	172.901	0.0084	0.0385617	yes		ACP5	CTRL	BRSV	477.178	435.505	0.55795	0.744578	no		ACP5	BRSV_LNGH	BRSV_LNGL	513.304	426.834	0.32295	0.944781	no		ACP5	CTRL	BRSV	71.1665	130.458	0.0001	0.00259147	yes		ACP5	CTRL	BRSV	79.9479	121.066	0.00425	0.0316307	yes		ACP5	CTRL	BRSV	157.743	270.842
ACP6	CTRL	BRSV	6.30376	7.4065	0.31005	0.506548	no		ACP6	CTRL	BRSV	10.6002	9.5602	0.5178	0.715924	no		ACP6	BRSV_LNGH	BRSV_LNGL	8.68488	9.34701	0.68155	0.99935	no		ACP6	CTRL	BRSV	7.40015	8.83674	0.382	0.652699	no		ACP6	CTRL	BRSV	8.23177	9.75352	0.3722	0.622259	no		ACP6	CTRL	BRSV	7.44103	7.2732
ACPP	CTRL	BRSV	2.4916	2.44423	0.9236	0.959956	no		ACPP	CTRL	BRSV	1.32585	1.24211	0.76815	0.882402	no		ACPP	BRSV_LNGH	BRSV_LNGL	1.06999	1.21412	0.59005	0.99935	no		ACPP	CTRL	BRSV	4.54027	2.68561	0.01705	0.107802	no		ACPP	CTRL	BRSV	2.29866	2.77447	0.4032	0.649963	no		ACPP	CTRL	BRSV	2.33819	2.17401
ACPT	CTRL	BRSV	1.25016	0.634364	0.0144	0.0579354	no		ACPT	CTRL	BRSV	3.67757	3.51203	0.8556	0.92832	no		ACPT	BRSV_LNGH	BRSV_LNGL	3.74256	3.43763	0.7388	0.99935	no		ACPT	CTRL	BRSV	0.94164	2.28473	0.01225	0.0866841	no		ACPT	CTRL	BRSV	1.03891	1.33712	0.4487	0.689095	no		ACPT	CTRL	BRSV	0.915018	0.953403
ACR	CTRL	BRSV	0.0192454	0.0356446	1	1	no		ACR	CTRL	BRSV	0.0827627	0.0848856	1	1	no		ACR	BRSV_LNGH	BRSV_LNGL	0.179911	0.0829775	1	1	no		ACR	CTRL	BRSV	0.0577822	0.107963	1	1	no		ACR	CTRL	BRSV	0.0287499	0.0393632	1	1	no		ACR	CTRL	BRSV	0	0.0211826
ACRBP	CTRL	BRSV	1.38895	2.17809	0.04065	0.123379	no		ACRBP	CTRL	BRSV	3.17632	2.53271	0.32955	0.546342	no		ACRBP	BRSV_LNGH	BRSV_LNGL	2.42359	2.47783	0.9305	0.99935	no		ACRBP	CTRL	BRSV	2.27645	2.11773	0.7864	0.912189	no		ACRBP	CTRL	BRSV	1.84364	1.72307	0.7997	0.912471	no		ACRBP	CTRL	BRSV	1.4224	1.28368
ACRC	CTRL	BRSV	16.2549	19.8099	0.1596	0.326154	no		ACRC	CTRL	BRSV	13.8999	10.5786	0.07145	0.201778	no		ACRC	BRSV_LNGH	BRSV_LNGL	12.0376	10.3397	0.3604	0.977343	no		ACRC	CTRL	BRSV	7.88087	9.45087	0.37035	0.640763	no		ACRC	CTRL	BRSV	12.0093	14.2928	0.31595	0.567906	no		ACRC	CTRL	BRSV	13.0687	18.6399
ACRV1	CTRL	BRSV	0.00807313	0	1	1	no		ACRV1	CTRL	BRSV	0	0.0057541	1	1	no		ACRV1	BRSV_LNGH	BRSV_LNGL	0	0.0056161	1	1	no		ACRV1	CTRL	BRSV	0	0	1	1	no		ACRV1	CTRL	BRSV	0.00857345	0.00925961	1	1	no		ACRV1	CTRL	BRSV	0.00648166	0
ACSBG1	CTRL	BRSV	0.0770901	0.0738867	1	1	no		ACSBG1	CTRL	BRSV	0.131742	0.0303281	1	1	no		ACSBG1	BRSV_LNGH	BRSV_LNGL	0.0886169	0.0297964	1	1	no		ACSBG1	CTRL	BRSV	0.102377	0.214417	1	1	no		ACSBG1	CTRL	BRSV	0.0456837	0.0544946	1	1	no		ACSBG1	CTRL	BRSV	0.0420337	0.0120676
ACSBG2	CTRL	BRSV	0.00763697	0	1	1	no		ACSBG2	CTRL	BRSV	0.102003	0.0754937	1	1	no		ACSBG2	BRSV_LNGH	BRSV_LNGL	0.0243462	0.0740005	1	1	no		ACSBG2	CTRL	BRSV	0.167271	0.113022	1	1	no		ACSBG2	CTRL	BRSV	0.00375036	0.00579183	1	1	no		ACSBG2	CTRL	BRSV	0	0.00486236
ACSF2	CTRL	BRSV	37.9104	36.3511	0.7274	0.848344	no		ACSF2	CTRL	BRSV	54.5754	36.4041	0.00385	0.0236244	yes		ACSF2	BRSV_LNGH	BRSV_LNGL	38.6078	35.6219	0.6092	0.99935	no		ACSF2	CTRL	BRSV	40.5978	57.1319	0.0243	0.133728	no		ACSF2	CTRL	BRSV	39.7507	50.3363	0.10645	0.294693	no		ACSF2	CTRL	BRSV	31.6134	34.6423
ACSF3	CTRL	BRSV	7.66196	7.79353	0.91515	0.955879	no		ACSF3	CTRL	BRSV	4.52177	4.7286	0.82665	0.915476	no		ACSF3	BRSV_LNGH	BRSV_LNGL	3.86098	4.62685	0.3976	0.999156	no		ACSF3	CTRL	BRSV	9.26937	9.05106	0.9087	0.966157	no		ACSF3	CTRL	BRSV	8.794	8.81899	0.98695	0.994119	no		ACSF3	CTRL	BRSV	8.54382	8.16498
ACSL1	CTRL	BRSV	9.4055	10.7741	0.30115	0.497209	no		ACSL1	CTRL	BRSV	12.8045	12.1122	0.6708	0.821923	no		ACSL1	BRSV_LNGH	BRSV_LNGL	11.3246	11.8464	0.76345	0.99935	no		ACSL1	CTRL	BRSV	12.018	11.9744	0.9822	0.992145	no		ACSL1	CTRL	BRSV	13.0415	12.9207	0.9486	0.979368	no		ACSL1	CTRL	BRSV	10.1867	8.02113
ACSL3	CTRL	BRSV	9.36377	13.6243	0.50875	0.689806	no		ACSL3	CTRL	BRSV	9.82559	8.51749	0.68175	0.828881	no		ACSL3	BRSV_LNGH	BRSV_LNGL	8.83046	8.32328	0.88385	0.99935	no		ACSL3	CTRL	BRSV	23.4222	15.9022	0.38635	0.656498	no		ACSL3	CTRL	BRSV	20.0095	13.3885	0.4281	0.671483	no		ACSL3	CTRL	BRSV	12.964	7.12809
ACSL4	CTRL	BRSV	17.0186	20.9067	0.4482	0.640516	no		ACSL4	CTRL	BRSV	11.6092	14.0842	0.7515	0.871192	no		ACSL4	BRSV_LNGH	BRSV_LNGL	10.5247	13.7726	0.72975	0.99935	no		ACSL4	CTRL	BRSV	17.1436	10.1059	0.1544	0.403021	no		ACSL4	CTRL	BRSV	17.5522	7.21693	0.01405	0.0751056	no		ACSL4	CTRL	BRSV	20.1525	9.0817
ACSL5	CTRL	BRSV	105.544	62.252	5e-05	0.000706497	yes		ACSL5	CTRL	BRSV	47.0314	87.2153	5e-05	0.000676977	yes		ACSL5	BRSV_LNGH	BRSV_LNGL	63.7711	85.1998	0.0849	0.544814	no		ACSL5	CTRL	BRSV	50.8391	60.3765	0.24525	0.51971	no		ACSL5	CTRL	BRSV	57.0958	59.4239	0.78005	0.903663	no		ACSL5	CTRL	BRSV	45.5528	56.9917
ACSL6	CTRL	BRSV	4.18107	2.86984	0.03065	0.100575	no		ACSL6	CTRL	BRSV	12.987	20.2992	0.00125	0.00989214	yes		ACSL6	BRSV_LNGH	BRSV_LNGL	11.8948	19.8314	0.001	0.0256577	yes		ACSL6	CTRL	BRSV	1.51332	4.58973	5e-05	0.00143757	yes		ACSL6	CTRL	BRSV	1.44061	4.3268	5e-05	0.00103257	yes		ACSL6	CTRL	BRSV	1.91431	3.07793
ACSM1	CTRL	BRSV	0.34109	0.625415	0.0536	0.150029	no		ACSM1	CTRL	BRSV	43.1123	33.5765	0.0543	0.16683	no		ACSM1	BRSV_LNGH	BRSV_LNGL	27.6654	32.8525	0.2475	0.872469	no		ACSM1	CTRL	BRSV	8.35763	8.72733	0.8243	0.932138	no		ACSM1	CTRL	BRSV	3.97354	8.75492	0.00035	0.00492429	yes		ACSM1	CTRL	BRSV	0.0184805	0.345079
ACSM2A	CTRL	BRSV	0.00313363	0	1	1	no		ACSM2A	CTRL	BRSV	0.234156	0.0499047	1	1	no		ACSM2A	BRSV_LNGH	BRSV_LNGL	0.0695954	0.048768	1	1	no		ACSM2A	CTRL	BRSV	0.0154576	0.00885048	1	1	no		ACSM2A	CTRL	BRSV	0.0312912	0.0159811	1	1	no		ACSM2A	CTRL	BRSV	0	0.125945
ACSM3	CTRL	BRSV	1.20616	1.35059	0.58585	0.750576	no		ACSM3	CTRL	BRSV	4.9313	2.65461	0.00025	0.00268994	yes		ACSM3	BRSV_LNGH	BRSV_LNGL	1.88262	2.59061	0.1129	0.634964	no		ACSM3	CTRL	BRSV	2.4871	1.999	0.30655	0.582682	no		ACSM3	CTRL	BRSV	1.6398	1.86992	0.59535	0.798743	no		ACSM3	CTRL	BRSV	0.972022	1.07077
ACSM4	CTRL	BRSV	0.0132703	0.0122551	1	1	no		ACSM4	CTRL	BRSV	0.00771496	0.0129504	1	1	no		ACSM4	BRSV_LNGH	BRSV_LNGL	0	0.012639	1	1	no		ACSM4	CTRL	BRSV	0.0513399	0.0707339	1	1	no		ACSM4	CTRL	BRSV	0.00857166	0.0119724	1	1	no		ACSM4	CTRL	BRSV	0.0099505	0.01531
ACSM5	CTRL	BRSV	0.00350151	0	1	1	no		ACSM5	CTRL	BRSV	2.33888	1.29585	0.01105	0.0533558	no		ACSM5	BRSV_LNGH	BRSV_LNGL	1.14219	1.26633	0.69625	0.99935	no		ACSM5	CTRL	BRSV	0.0579594	0.048926	1	1	no		ACSM5	CTRL	BRSV	0.0520486	0.137226	1	1	no		ACSM5	CTRL	BRSV	0	0.00849748
ACSS1	CTRL	BRSV	66.3111	53.1008	0.1887	0.364178	no		ACSS1	CTRL	BRSV	34.0032	28.6721	0.30965	0.52632	no		ACSS1	BRSV_LNGH	BRSV_LNGL	22.8633	28.03	0.313	0.934843	no		ACSS1	CTRL	BRSV	31.8791	39.1567	0.3184	0.594631	no		ACSS1	CTRL	BRSV	32.8463	36.9886	0.5571	0.769816	no		ACSS1	CTRL	BRSV	44.802	50.1532
ACSS2	CTRL	BRSV	10.0458	10.4517	0.76985	0.874342	no		ACSS2	CTRL	BRSV	19.8577	20.8269	0.7168	0.850097	no		ACSS2	BRSV_LNGH	BRSV_LNGL	20.5739	20.3554	0.94335	0.99935	no		ACSS2	CTRL	BRSV	12.574	13.2623	0.73805	0.889018	no		ACSS2	CTRL	BRSV	12.8351	17.5687	0.06575	0.215063	no		ACSS2	CTRL	BRSV	8.69453	8.1194
ACSS3	CTRL	BRSV	10.6598	18.2042	5e-05	0.000706497	yes		ACSS3	CTRL	BRSV	3.16177	2.24104	0.0443	0.143882	no		ACSS3	BRSV_LNGH	BRSV_LNGL	1.83598	2.19076	0.36935	0.983476	no		ACSS3	CTRL	BRSV	12.0925	9.30677	0.09345	0.303605	no		ACSS3	CTRL	BRSV	8.66728	6.52496	0.08465	0.254214	no		ACSS3	CTRL	BRSV	20.5528	17.548
ACTA1	CTRL	BRSV	0.224759	0.0428183	1	1	no		ACTA1	CTRL	BRSV	0.0970776	0.217934	1	1	no		ACTA1	BRSV_LNGH	BRSV_LNGL	1.60623	0.213296	0.0001	0.00383258	yes		ACTA1	CTRL	BRSV	0.116517	0.177179	1	1	no		ACTA1	CTRL	BRSV	50.0792	69.8653	0.10905	0.298724	no		ACTA1	CTRL	BRSV	0.175943	0.102174
ACTA2	CTRL	BRSV	75.8987	36.1484	5e-05	0.000706497	yes		ACTA2	CTRL	BRSV	303.207	303.401	0.9967	0.998125	no		ACTA2	BRSV_LNGH	BRSV_LNGL	604.688	297.359	0.00035	0.0109006	yes		ACTA2	CTRL	BRSV	30.1824	230.313	5e-05	0.00143757	yes		ACTA2	CTRL	BRSV	29.5678	32.7766	0.52315	0.745711	no		ACTA2	CTRL	BRSV	35.2846	22.2924
ACTB	CTRL	BRSV	3759.76	3445.08	0.76785	0.873522	no		ACTB	CTRL	BRSV	3338.3	3203.4	0.91405	0.958726	no		ACTB	BRSV_LNGH	BRSV_LNGL	4244.24	3135.89	0.38095	0.990396	no		ACTB	CTRL	BRSV	2981.37	3125.5	0.91605	0.968681	no		ACTB	CTRL	BRSV	3125.61	3045.06	0.94845	0.979279	no		ACTB	CTRL	BRSV	3315.21	3155.28
ACTBL2	CTRL	BRSV	0.0261109	0.0076971	1	1	no		ACTBL2	CTRL	BRSV	0.0182097	0.00672591	1	1	no		ACTBL2	BRSV_LNGH	BRSV_LNGL	0.0149423	0.00656458	1	1	no		ACTBL2	CTRL	BRSV	0.0174446	0.0114881	1	1	no		ACTBL2	CTRL	BRSV	0	0.0224032	1	1	no		ACTBL2	CTRL	BRSV	0.0104822	0
ACTC1	CTRL	BRSV	0.191886	0.33564	1	1	no		ACTC1	CTRL	BRSV	0.188463	0.0938368	1	1	no		ACTC1	BRSV_LNGH	BRSV_LNGL	0.331478	0.0920952	1	1	no		ACTC1	CTRL	BRSV	0.0316674	0.713495	0.02145	0.123849	no		ACTC1	CTRL	BRSV	10.8151	13.3251	0.3627	0.613567	no		ACTC1	CTRL	BRSV	0.0776113	0.0319625
ACTG1	CTRL	BRSV	1710.74	1712.58	0.9963	0.998545	no		ACTG1	CTRL	BRSV	1589.75	1299.44	0.39985	0.615043	no		ACTG1	BRSV_LNGH	BRSV_LNGL	2273.27	1271.47	0.0963	0.584373	no		ACTG1	CTRL	BRSV	1472.6	1336.78	0.7662	0.903078	no		ACTG1	CTRL	BRSV	1547.15	1257.56	0.438	0.680225	no		ACTG1	CTRL	BRSV	1544.98	1119.05
ACTG2	CTRL	BRSV	16.3553	4.78125	5e-05	0.000706497	yes		ACTG2	CTRL	BRSV	19.1333	18.8764	0.9367	0.970745	no		ACTG2	BRSV_LNGH	BRSV_LNGL	87.8305	18.5231	5e-05	0.00208907	yes		ACTG2	CTRL	BRSV	0.539651	30.2815	5e-05	0.00143757	yes		ACTG2	CTRL	BRSV	1.39917	1.69051	0.5747	0.783858	no		ACTG2	CTRL	BRSV	6.92672	2.78275
ACTL6A	CTRL	BRSV	25.2637	22.7699	0.41645	0.611146	no		ACTL6A	CTRL	BRSV	13.2506	10.9294	0.17255	0.36545	no		ACTL6A	BRSV_LNGH	BRSV_LNGL	11.4236	10.6865	0.6722	0.99935	no		ACTL6A	CTRL	BRSV	21.6683	15.0003	0.0184	0.112483	no		ACTL6A	CTRL	BRSV	22.5558	15.2163	0.0095	0.0569704	no		ACTL6A	CTRL	BRSV	20.6033	16.6805
ACTL6B	CTRL	BRSV	0.0340985	0.033863	1	1	no		ACTL6B	CTRL	BRSV	0.00673515	0.00559432	1	1	no		ACTL6B	BRSV_LNGH	BRSV_LNGL	0.0192287	0.00545995	1	1	no		ACTL6B	CTRL	BRSV	0.0600948	0.0227412	1	1	no		ACTL6B	CTRL	BRSV	0.0266687	0.0152265	1	1	no		ACTL6B	CTRL	BRSV	0.0482508	0.0396143
ACTL7A	CTRL	BRSV	0.07968	0.09112	1	1	no		ACTL7A	CTRL	BRSV	0.0662402	0.0446243	1	1	no		ACTL7A	BRSV_LNGH	BRSV_LNGL	0.0898038	0.0437709	1	1	no		ACTL7A	CTRL	BRSV	0.122371	0.127316	1	1	no		ACTL7A	CTRL	BRSV	0.107392	0.0855851	1	1	no		ACTL7A	CTRL	BRSV	0.115921	0.0665749
ACTL7B	CTRL	BRSV	0.0842509	0.0654982	1	1	no		ACTL7B	CTRL	BRSV	0.0503932	0.0902581	1	1	no		ACTL7B	BRSV_LNGH	BRSV_LNGL	0.07416	0.088372	1	1	no		ACTL7B	CTRL	BRSV	0.0603779	0.0978897	1	1	no		ACTL7B	CTRL	BRSV	0.0605556	0.116722	1	1	no		ACTL7B	CTRL	BRSV	0.0584979	0.0609278
ACTL8	CTRL	BRSV	0.174478	0.266232	1	1	no		ACTL8	CTRL	BRSV	0.028545	0	1	1	no		ACTL8	BRSV_LNGH	BRSV_LNGL	0.0243441	0	1	1	no		ACTL8	CTRL	BRSV	0.214512	0.226166	1	1	no		ACTL8	CTRL	BRSV	0.171382	0.117914	1	1	no		ACTL8	CTRL	BRSV	0.200376	0.278195
ACTL9	CTRL	BRSV	0	0.00636082	1	1	no		ACTL9	CTRL	BRSV	0.00915258	0	1	1	no		ACTL9	BRSV_LNGH	BRSV_LNGL	0	0	1	1	no		ACTL9	CTRL	BRSV	0	0	1	1	no		ACTL9	CTRL	BRSV	0.0120064	0.00929702	1	1	no		ACTL9	CTRL	BRSV	0	0
ACTN1	CTRL	BRSV	64.5833	70.98	0.4321	0.625916	no		ACTN1	CTRL	BRSV	73.5757	78.6932	0.61755	0.784889	no		ACTN1	BRSV_LNGH	BRSV_LNGL	100.733	76.986	0.1012	0.596359	no		ACTN1	CTRL	BRSV	42.9548	46.9819	0.54535	0.77663	no		ACTN1	CTRL	BRSV	38.5127	36.826	0.7555	0.891399	no		ACTN1	CTRL	BRSV	65.9633	57.4478
ACTN2	CTRL	BRSV	0.0328991	0.0238651	1	1	no		ACTN2	CTRL	BRSV	1.36584	0.638894	0.0037	0.0228862	yes		ACTN2	BRSV_LNGH	BRSV_LNGL	1.90781	0.625703	0.0001	0.00383258	yes		ACTN2	CTRL	BRSV	0.0206488	0.0272289	1	1	no		ACTN2	CTRL	BRSV	2.52233	2.57101	0.9464	0.978277	no		ACTN2	CTRL	BRSV	0.0392281	0.0146117
ACTN3	CTRL	BRSV	1.3027	1.44133	0.62435	0.779491	no		ACTN3	CTRL	BRSV	0.377193	0.382559	0.9598	0.980923	no		ACTN3	BRSV_LNGH	BRSV_LNGL	0.543481	0.374479	0.24275	0.865941	no		ACTN3	CTRL	BRSV	1.6062	0.962294	0.07165	0.25943	no		ACTN3	CTRL	BRSV	1.72182	2.44207	0.19305	0.425666	no		ACTN3	CTRL	BRSV	1.31295	0.842992
ACTN4	CTRL	BRSV	73.9228	62.9672	0.17485	0.346514	no		ACTN4	CTRL	BRSV	147.226	192.543	0.06085	0.180825	no		ACTN4	BRSV_LNGH	BRSV_LNGL	173.673	188.549	0.64095	0.99935	no		ACTN4	CTRL	BRSV	67.8926	85.2807	0.124	0.356121	no		ACTN4	CTRL	BRSV	59.6309	75.6187	0.1066	0.294897	no		ACTN4	CTRL	BRSV	65.634	66.1075
ACTR10	CTRL	BRSV	33.6236	33.1072	0.90065	0.948071	no		ACTR10	CTRL	BRSV	31.1758	22.993	0.0187	0.0776839	no		ACTR10	BRSV_LNGH	BRSV_LNGL	24.6599	22.4775	0.5193	0.99935	no		ACTR10	CTRL	BRSV	24.7275	22.8678	0.6075	0.814313	no		ACTR10	CTRL	BRSV	28.4709	22.0496	0.0887	0.262337	no		ACTR10	CTRL	BRSV	28.021	24.4088
ACTR1A	CTRL	BRSV	69.5425	58.2631	0.13175	0.285705	no		ACTR1A	CTRL	BRSV	60.5102	59.0231	0.84565	0.923181	no		ACTR1A	BRSV_LNGH	BRSV_LNGL	63.8533	57.7458	0.5032	0.99935	no		ACTR1A	CTRL	BRSV	61.99	57.2428	0.59315	0.804344	no		ACTR1A	CTRL	BRSV	62.4875	56.7236	0.49465	0.724665	no		ACTR1A	CTRL	BRSV	56.2846	52.558
ACTR1B	CTRL	BRSV	19.9487	20.5635	0.81655	0.901879	no		ACTR1B	CTRL	BRSV	31.3635	26.1765	0.1775	0.372149	no		ACTR1B	BRSV_LNGH	BRSV_LNGL	29.4827	25.6	0.3453	0.964018	no		ACTR1B	CTRL	BRSV	21.2525	23.4634	0.5339	0.769231	no		ACTR1B	CTRL	BRSV	20.3727	20.7382	0.9092	0.962663	no		ACTR1B	CTRL	BRSV	19.3206	20.8561
ACTR2	CTRL	BRSV	176.79	233.635	0.03875	0.118865	no		ACTR2	CTRL	BRSV	104.651	76.527	0.03315	0.116749	no		ACTR2	BRSV_LNGH	BRSV_LNGL	83.6897	74.8409	0.50855	0.99935	no		ACTR2	CTRL	BRSV	271.464	159.557	0.0105	0.0795301	no		ACTR2	CTRL	BRSV	293.14	146.864	0.0004	0.00541988	yes		ACTR2	CTRL	BRSV	248.472	155.678
ACTR3	CTRL	BRSV	234.996	250.5	0.63705	0.787515	no		ACTR3	CTRL	BRSV	69.476	61.1888	0.3589	0.576034	no		ACTR3	BRSV_LNGH	BRSV_LNGL	65.8421	59.8365	0.54975	0.99935	no		ACTR3	CTRL	BRSV	209.638	146.988	0.0591	0.231456	no		ACTR3	CTRL	BRSV	232.768	140.253	0.0056	0.0387224	yes		ACTR3	CTRL	BRSV	212.162	154.977
ACTR3B	CTRL	BRSV	17.4501	21.9867	0.09325	0.223584	no		ACTR3B	CTRL	BRSV	17.7934	15.7251	0.40935	0.624049	no		ACTR3B	BRSV_LNGH	BRSV_LNGL	18.2765	15.3736	0.29915	0.918902	no		ACTR3B	CTRL	BRSV	15.9723	15.2822	0.8121	0.925853	no		ACTR3B	CTRL	BRSV	12.5777	14.94	0.32685	0.578987	no		ACTR3B	CTRL	BRSV	17.6561	17.0634
ACTR5	CTRL	BRSV	12.2351	13.3595	0.4928	0.677098	no		ACTR5	CTRL	BRSV	8.18639	8.32612	0.907	0.955037	no		ACTR5	BRSV_LNGH	BRSV_LNGL	7.5914	8.14285	0.66395	0.99935	no		ACTR5	CTRL	BRSV	10.7075	10.324	0.8234	0.93154	no		ACTR5	CTRL	BRSV	10.9968	10.6369	0.83645	0.928545	no		ACTR5	CTRL	BRSV	14.2933	13.4177
ACTR6	CTRL	BRSV	17.1819	15.7288	0.5244	0.70263	no		ACTR6	CTRL	BRSV	6.27968	5.75237	0.5848	0.76206	no		ACTR6	BRSV_LNGH	BRSV_LNGL	5.00393	5.62086	0.5075	0.99935	no		ACTR6	CTRL	BRSV	11.2361	10.9757	0.8866	0.957333	no		ACTR6	CTRL	BRSV	12.6075	9.60328	0.09785	0.279421	no		ACTR6	CTRL	BRSV	11.5566	11.1454
ACTR8	CTRL	BRSV	19.217	17.7489	0.53375	0.710489	no		ACTR8	CTRL	BRSV	10.8975	11.1044	0.8942	0.948168	no		ACTR8	BRSV_LNGH	BRSV_LNGL	10.9689	10.8548	0.94585	0.99935	no		ACTR8	CTRL	BRSV	12.2105	13.0623	0.67635	0.855661	no		ACTR8	CTRL	BRSV	13.8464	12.8357	0.63935	0.825077	no		ACTR8	CTRL	BRSV	14.6718	15.4311
ACTRT1	CTRL	BRSV	0	0	1	1	no		ACTRT1	CTRL	BRSV	0	0	1	1	no		ACTRT1	BRSV_LNGH	BRSV_LNGL	0	0	1	1	no		ACTRT1	CTRL	BRSV	0	0	1	1	no		ACTRT1	CTRL	BRSV	0	0	1	1	no		ACTRT1	CTRL	BRSV	0	0
ACTRT2	CTRL	BRSV	0	0	1	1	no		ACTRT2	CTRL	BRSV	0	0	1	1	no		ACTRT2	BRSV_LNGH	BRSV_LNGL	0	0	1	1	no		ACTRT2	CTRL	BRSV	0	0	1	1	no		ACTRT2	CTRL	BRSV	0	0	1	1	no		ACTRT2	CTRL	BRSV	0	0
ACVR1	CTRL	BRSV	6.49015	7.19087	0.4799	0.667116	no		ACVR1	CTRL	BRSV	20.9702	12.0799	5e-05	0.000676977	yes		ACVR1	BRSV_LNGH	BRSV_LNGL	16.5666	11.816	0.02315	0.241151	no		ACVR1	CTRL	BRSV	6.35465	6.11149	0.82865	0.934068	no		ACVR1	CTRL	BRSV	5.21638	4.4764	0.4143	0.659507	no		ACVR1	CTRL	BRSV	5.41368	4.8716
ACVR1B	CTRL	BRSV	5.07782	5.0043	0.92805	0.96298	no		ACVR1B	CTRL	BRSV	5.05734	9.09928	0.0017	0.0126295	yes		ACVR1B	BRSV_LNGH	BRSV_LNGL	5.10854	8.91371	0.00465	0.0792729	no		ACVR1B	CTRL	BRSV	5.46938	4.56287	0.3877	0.657651	no		ACVR1B	CTRL	BRSV	6.20945	5.41401	0.4928	0.722986	no		ACVR1B	CTRL	BRSV	5.77441	4.40566
ACVR1C	CTRL	BRSV	0.0363058	0.0942131	1	1	no		ACVR1C	CTRL	BRSV	0.141473	0.039735	1	1	no		ACVR1C	BRSV_LNGH	BRSV_LNGL	0.0840718	0.0388055	1	1	no		ACVR1C	CTRL	BRSV	0.00835205	0	1	1	no		ACVR1C	CTRL	BRSV	0.0103699	0.00243078	1	1	no		ACVR1C	CTRL	BRSV	0.0625069	0.0658016
ACVR2A	CTRL	BRSV	1.19476	1.37193	0.4536	0.644986	no		ACVR2A	CTRL	BRSV	3.03536	2.25609	0.05535	0.169347	no		ACVR2A	BRSV_LNGH	BRSV_LNGL	2.20107	2.20528	0.99035	0.99935	no		ACVR2A	CTRL	BRSV	1.63171	1.4219	0.5206	0.760032	no		ACVR2A	CTRL	BRSV	1.51915	1.6568	0.69195	0.856019	no		ACVR2A	CTRL	BRSV	1.4251	1.33108
ACVR2B	CTRL	BRSV	0.448783	0.287144	0.15975	0.326415	no		ACVR2B	CTRL	BRSV	1.92974	3.06374	0.0669	0.193069	no		ACVR2B	BRSV_LNGH	BRSV_LNGL	1.55255	2.99662	0.0121	0.156015	no		ACVR2B	CTRL	BRSV	0.783571	0.991084	0.45755	0.713274	no		ACVR2B	CTRL	BRSV	0.599016	0.736235	0.54585	0.762063	no		ACVR2B	CTRL	BRSV	0.333039	0.402155
ACVRL1	CTRL	BRSV	34.2566	16.4856	5e-05	0.000706497	yes		ACVRL1	CTRL	BRSV	344.812	305.435	0.43265	0.644957	no		ACVRL1	BRSV_LNGH	BRSV_LNGL	402.347	299.33	0.1105	0.627466	no		ACVRL1	CTRL	BRSV	8.12838	20.1947	5e-05	0.00143757	yes		ACVRL1	CTRL	BRSV	9.65115	17.3249	0.00085	0.00965715	yes		ACVRL1	CTRL	BRSV	15.4678	27.7067
ACY1	CTRL	BRSV	4.10379	3.27463	0.92235	0.959496	no		ACY1	CTRL	BRSV	10.6032	12.574	0.86925	0.935609	no		ACY1	BRSV_LNGH	BRSV_LNGL	12.6506	12.2876	0.97535	0.99935	no		ACY1	CTRL	BRSV	5.27235	9.72007	0.4817	0.732572	no		ACY1	CTRL	BRSV	7.29702	12.5692	0.5949	0.798348	no		ACY1	CTRL	BRSV	3.01759	2.99395
ACYP1	CTRL	BRSV	34.1068	26.5398	0.1154	0.260164	no		ACYP1	CTRL	BRSV	17.6971	14.4668	0.27405	0.489743	no		ACYP1	BRSV_LNGH	BRSV_LNGL	17.131	14.1439	0.3215	0.943393	no		ACYP1	CTRL	BRSV	23.762	23.229	0.9042	0.964642	no		ACYP1	CTRL	BRSV	27.4358	19.441	0.0784	0.241759	no		ACYP1	CTRL	BRSV	18.4655	18.3411
ACYP2	CTRL	BRSV	2.40011	2.23288	0.7555	0.866591	no		ACYP2	CTRL	BRSV	1.74944	1.32746	0.2887	0.506063	no		ACYP2	BRSV_LNGH	BRSV_LNGL	1.54447	1.29801	0.52135	0.99935	no		ACYP2	CTRL	BRSV	1.29423	1.26953	0.948	0.980966	no		ACYP2	CTRL	BRSV	1.5164	1.71378	0.66195	0.837549	no		ACYP2	CTRL	BRSV	1.4041	1.79956
ADA	CTRL	BRSV	221.342	112.755	5e-05	0.000706497	yes		ADA	CTRL	BRSV	374.319	260.344	0.0341	0.119114	no		ADA	BRSV_LNGH	BRSV_LNGL	399.575	255.455	0.03125	0.295457	no		ADA	CTRL	BRSV	55.3376	56.086	0.92685	0.973248	no		ADA	CTRL	BRSV	67.3303	57.2486	0.25745	0.504551	no		ADA	CTRL	BRSV	89.6482	104.865
ADAD1	CTRL	BRSV	0.00681779	0.0100338	1	1	no		ADAD1	CTRL	BRSV	0	0	1	1	no		ADAD1	BRSV_LNGH	BRSV_LNGL	0.00220707	0	1	1	no		ADAD1	CTRL	BRSV	0	0.00213602	1	1	no		ADAD1	CTRL	BRSV	0.00870492	0.00182972	1	1	no		ADAD1	CTRL	BRSV	0	0.0143172
ADAD2	CTRL	BRSV	0	0	1	1	no		ADAD2	CTRL	BRSV	0	0	1	1	no		ADAD2	BRSV_LNGH	BRSV_LNGL	0.00929913	0	1	1	no		ADAD2	CTRL	BRSV	0.0215497	0	1	1	no		ADAD2	CTRL	BRSV	0	0	1	1	no		ADAD2	CTRL	BRSV	0.0087681	0.0225224
ADAL	CTRL	BRSV	13.3976	12.9128	0.7968	0.889195	no		ADAL	CTRL	BRSV	4.80895	4.04402	0.3635	0.580575	no		ADAL	BRSV_LNGH	BRSV_LNGL	4.2689	3.95511	0.7063	0.99935	no		ADAL	CTRL	BRSV	7.8996	7.04918	0.5572	0.784281	no		ADAL	CTRL	BRSV	9.20905	7.01249	0.1457	0.358628	no		ADAL	CTRL	BRSV	11.2237	9.87493
ADAM10	CTRL	BRSV	16.8867	28.8111	5e-05	0.000706497	yes		ADAM10	CTRL	BRSV	12.3222	5.74531	5e-05	0.000676977	yes		ADAM10	BRSV_LNGH	BRSV_LNGL	4.6522	5.62354	0.25775	0.883967	no		ADAM10	CTRL	BRSV	20.7106	11.2822	0.00025	0.00545669	yes		ADAM10	CTRL	BRSV	19.0992	8.31488	5e-05	0.00103257	yes		ADAM10	CTRL	BRSV	27.9156	10.9345
ADAM11	CTRL	BRSV	0.833832	1.02105	0.38315	0.579573	no		ADAM11	CTRL	BRSV	0.567949	0.520488	0.77385	0.885846	no		ADAM11	BRSV_LNGH	BRSV_LNGL	0.442925	0.509045	0.7051	0.99935	no		ADAM11	CTRL	BRSV	2.27528	1.82022	0.37325	0.643639	no		ADAM11	CTRL	BRSV	0.899508	1.34726	0.14675	0.360579	no		ADAM11	CTRL	BRSV	1.05861	0.997271
ADAM12	CTRL	BRSV	1.51127	1.70426	0.54465	0.717903	no		ADAM12	CTRL	BRSV	0.0794165	0.0652488	1	1	no		ADAM12	BRSV_LNGH	BRSV_LNGL	0.0547652	0.0639115	1	1	no		ADAM12	CTRL	BRSV	1.93971	1.21125	0.0709	0.258344	no		ADAM12	CTRL	BRSV	1.4732	0.667999	0.0053	0.037199	yes		ADAM12	CTRL	BRSV	2.27418	1.02802
ADAM15	CTRL	BRSV	6.67676	4.39236	0.00735	0.0349208	yes		ADAM15	CTRL	BRSV	21.7995	32.632	0.0017	0.0126295	yes		ADAM15	BRSV_LNGH	BRSV_LNGL	32.6987	31.9493	0.87555	0.99935	no		ADAM15	CTRL	BRSV	6.07719	13.8452	5e-05	0.00143757	yes		ADAM15	CTRL	BRSV	7.12986	12.3363	0.0039	0.0297885	yes		ADAM15	CTRL	BRSV	4.35125	5.4479
ADAM17	CTRL	BRSV	17.4744	17.9436	0.85415	0.922381	no		ADAM17	CTRL	BRSV	19.103	20.4633	0.6406	0.800776	no		ADAM17	BRSV_LNGH	BRSV_LNGL	15.6709	20.0198	0.1576	0.740405	no		ADAM17	CTRL	BRSV	13.4245	11.7076	0.4346	0.696916	no		ADAM17	CTRL	BRSV	14.6481	12.1528	0.27315	0.521456	no		ADAM17	CTRL	BRSV	14.8576	12.1031
ADAM18	CTRL	BRSV	0	0.00301527	1	1	no		ADAM18	CTRL	BRSV	0	0	1	1	no		ADAM18	BRSV_LNGH	BRSV_LNGL	0.00099877	0	1	1	no		ADAM18	CTRL	BRSV	0	0	1	1	no		ADAM18	CTRL	BRSV	0	0	1	1	no		ADAM18	CTRL	BRSV	0	0
ADAM19	CTRL	BRSV	22.4721	26.6888	0.1493	0.311478	no		ADAM19	CTRL	BRSV	5.69668	8.31759	0.0067	0.0367772	yes		ADAM19	BRSV_LNGH	BRSV_LNGL	6.37151	8.14076	0.1109	0.629037	no		ADAM19	CTRL	BRSV	31.3861	21.5619	0.0132	0.0909966	no		ADAM19	CTRL	BRSV	27.8946	18.4762	0.00485	0.0348666	yes		ADAM19	CTRL	BRSV	29.3952	19.2699
ADAM1A	CTRL	BRSV	0	0	1	1	no		ADAM1A	CTRL	BRSV	0	0	1	1	no		ADAM1A	BRSV_LNGH	BRSV_LNGL	0	0	1	1	no		ADAM1A	CTRL	BRSV	0	0	1	1	no		ADAM1A	CTRL	BRSV	0	0	1	1	no		ADAM1A	CTRL	BRSV	0	0
ADAM1B	CTRL	BRSV	0.00773854	0.0258842	1	1	no		ADAM1B	CTRL	BRSV	0.0902133	0.0386487	1	1	no		ADAM1B	BRSV_LNGH	BRSV_LNGL	0.0501641	0.0378762	1	1	no		ADAM1B	CTRL	BRSV	0.0619073	0.0217349	1	1	no		ADAM1B	CTRL	BRSV	0.040228	0.0108641	1	1	no		ADAM1B	CTRL	BRSV	0.0266367	0.0333934
ADAM2	CTRL	BRSV	0	0	1	1	no		ADAM2	CTRL	BRSV	0	0	1	1	no		ADAM2	BRSV_LNGH	BRSV_LNGL	0	0	1	1	no		ADAM2	CTRL	BRSV	0	0	1	1	no		ADAM2	CTRL	BRSV	0	0	1	1	no		ADAM2	CTRL	BRSV	0	0
ADAM20	CTRL	BRSV	0	0	1	1	no		ADAM20	CTRL	BRSV	0	0.00231764	1	1	no		ADAM20	BRSV_LNGH	BRSV_LNGL	0.00192013	0.00226208	1	1	no		ADAM20	CTRL	BRSV	0	0	1	1	no		ADAM20	CTRL	BRSV	0.00300959	0	1	1	no		ADAM20	CTRL	BRSV	0	0
ADAM21	CTRL	BRSV	0.104219	0.154905	1	1	no		ADAM21	CTRL	BRSV	0.104584	0.0668746	1	1	no		ADAM21	BRSV_LNGH	BRSV_LNGL	0.0578428	0.065401	1	1	no		ADAM21	CTRL	BRSV	0.166672	0.0835784	1	1	no		ADAM21	CTRL	BRSV	0.115841	0.139642	1	1	no		ADAM21	CTRL	BRSV	0.191741	0.176317
ADAM22	CTRL	BRSV	0.0351948	0.0399273	1	1	no		ADAM22	CTRL	BRSV	0.0894045	0.0135635	1	1	no		ADAM22	BRSV_LNGH	BRSV_LNGL	0.0243964	0.0132737	1	1	no		ADAM22	CTRL	BRSV	0.0107626	0.00655322	1	1	no		ADAM22	CTRL	BRSV	0.00726453	0.00118302	1	1	no		ADAM22	CTRL	BRSV	0.0472309	0.0235879
ADAM23	CTRL	BRSV	1.04472	1.73836	0.0064	0.0315827	yes		ADAM23	CTRL	BRSV	0.0386645	0.0359289	1	1	no		ADAM23	BRSV_LNGH	BRSV_LNGL	0.0545872	0.0351477	1	1	no		ADAM23	CTRL	BRSV	1.21993	0.634121	0.00995	0.0766377	no		ADAM23	CTRL	BRSV	0.970403	0.423134	0.0018	0.0170651	yes		ADAM23	CTRL	BRSV	1.75856	0.769899
ADAM28	CTRL	BRSV	0.00700575	0.0392742	1	1	no		ADAM28	CTRL	BRSV	0.500719	2.59187	5e-05	0.000676977	yes		ADAM28	BRSV_LNGH	BRSV_LNGL	1.15845	2.52883	0.00155	0.0358045	yes		ADAM28	CTRL	BRSV	2.91965	2.27137	0.28505	0.560373	no		ADAM28	CTRL	BRSV	0.691279	0.390488	0.06445	0.212252	no		ADAM28	CTRL	BRSV	0.0149447	0.00153349
ADAM29	CTRL	BRSV	0	0	1	1	no		ADAM29	CTRL	BRSV	0	0	1	1	no		ADAM29	BRSV_LNGH	BRSV_LNGL	0	0	1	1	no		ADAM29	CTRL	BRSV	0	0	1	1	no		ADAM29	CTRL	BRSV	0	0	1	1	no		ADAM29	CTRL	BRSV	0	0
ADAM30	CTRL	BRSV	0	0	1	1	no		ADAM30	CTRL	BRSV	0.0033462	0	1	1	no		ADAM30	BRSV_LNGH	BRSV_LNGL	0.00197867	0	1	1	no		ADAM30	CTRL	BRSV	0	0.00286071	1	1	no		ADAM30	CTRL	BRSV	0	0	1	1	no		ADAM30	CTRL	BRSV	0	0
ADAM32	CTRL	BRSV	0.0614954	0.11606	1	1	no		ADAM32	CTRL	BRSV	0.0635414	0.0407353	1	1	no		ADAM32	BRSV_LNGH	BRSV_LNGL	0.0484584	0.0397839	1	1	no		ADAM32	CTRL	BRSV	0.142497	0.0774437	1	1	no		ADAM32	CTRL	BRSV	0.107842	0.0829128	1	1	no		ADAM32	CTRL	BRSV	0.13358	0.0529855
ADAM33	CTRL	BRSV	7.0377	11.6483	5e-05	0.000706497	yes		ADAM33	CTRL	BRSV	67.914	35.6536	5e-05	0.000676977	yes		ADAM33	BRSV_LNGH	BRSV_LNGL	51.3959	34.8759	0.0432	0.364577	no		ADAM33	CTRL	BRSV	14.0524	15.7094	0.4543	0.711147	no		ADAM33	CTRL	BRSV	14.8429	20.8281	0.021	0.0996078	no		ADAM33	CTRL	BRSV	9.9325	10.5639
ADAM3A	CTRL	BRSV	0	0	1	1	no		ADAM3A	CTRL	BRSV	0	0	1	1	no		ADAM3A	BRSV_LNGH	BRSV_LNGL	0	0	1	1	no		ADAM3A	CTRL	BRSV	0	0	1	1	no		ADAM3A	CTRL	BRSV	0	0	1	1	no		ADAM3A	CTRL	BRSV	0	0
ADAM7	CTRL	BRSV	0.0120186	0.0152158	1	1	no		ADAM7	CTRL	BRSV	0.00527606	0.0215029	1	1	no		ADAM7	BRSV_LNGH	BRSV_LNGL	0	0.0210062	1	1	no		ADAM7	CTRL	BRSV	0.00910283	0.0142486	1	1	no		ADAM7	CTRL	BRSV	0.0031349	0.00365024	1	1	no		ADAM7	CTRL	BRSV	0.00205894	0.0327585
ADAM8	CTRL	BRSV	24.7466	22.8254	0.9017	0.948406	no		ADAM8	CTRL	BRSV	10.0749	27.6214	0.3811	0.597372	no		ADAM8	BRSV_LNGH	BRSV_LNGL	18.2543	27.0276	0.7726	0.99935	no		ADAM8	CTRL	BRSV	34.2737	40.9849	0.85035	0.942195	no		ADAM8	CTRL	BRSV	32.7451	39.6884	0.77935	0.903426	no		ADAM8	CTRL	BRSV	20.5315	27.4649
ADAM9	CTRL	BRSV	13.8898	17.2641	0.07495	0.19173	no		ADAM9	CTRL	BRSV	14.227	12.6393	0.3658	0.583161	no		ADAM9	BRSV_LNGH	BRSV_LNGL	12.4283	12.357	0.9678	0.99935	no		ADAM9	CTRL	BRSV	19.6909	13.0783	0.00555	0.0527335	no		ADAM9	CTRL	BRSV	17.9142	11.4008	0.00205	0.0186767	yes		ADAM9	CTRL	BRSV	16.6849	13.8791
ADAMTS1	CTRL	BRSV	4.41439	2.14432	5e-05	0.000706497	yes		ADAMTS1	CTRL	BRSV	47.2556	21.5242	5e-05	0.000676977	yes		ADAMTS1	BRSV_LNGH	BRSV_LNGL	31.9093	21.0906	0.00735	0.111063	no		ADAMTS1	CTRL	BRSV	6.47832	7.46211	0.4609	0.715258	no		ADAMTS1	CTRL	BRSV	3.42266	3.64234	0.7402	0.883309	no		ADAMTS1	CTRL	BRSV	1.80705	2.68847
ADAMTS10	CTRL	BRSV	16.9709	25.671	0.00115	0.00857448	yes		ADAMTS10	CTRL	BRSV	16.6143	15.2751	0.54055	0.732785	no		ADAMTS10	BRSV_LNGH	BRSV_LNGL	20.9591	14.9592	0.03515	0.320904	no		ADAMTS10	CTRL	BRSV	21.2358	22.4161	0.72355	0.882068	no		ADAMTS10	CTRL	BRSV	20.8105	24.4014	0.2917	0.541764	no		ADAMTS10	CTRL	BRSV	26.6872	28.8576
ADAMTS12	CTRL	BRSV	0.0774839	0.246107	1	1	no		ADAMTS12	CTRL	BRSV	0.184887	0.0671033	1	1	no		ADAMTS12	BRSV_LNGH	BRSV_LNGL	0.136004	0.0656106	1	1	no		ADAMTS12	CTRL	BRSV	0.0937477	0.0558368	1	1	no		ADAMTS12	CTRL	BRSV	0.0928932	0.0467659	1	1	no		ADAMTS12	CTRL	BRSV	0.206426	0.0700436
ADAMTS13	CTRL	BRSV	0.0119955	0.0205572	1	1	no		ADAMTS13	CTRL	BRSV	9.23732	4.20406	5e-05	0.000676977	yes		ADAMTS13	BRSV_LNGH	BRSV_LNGL	6.58595	4.11866	0.0134	0.167549	no		ADAMTS13	CTRL	BRSV	0.0456216	0.0494933	1	1	no		ADAMTS13	CTRL	BRSV	0.0168357	0.0193126	1	1	no		ADAMTS13	CTRL	BRSV	0.0143122	0.0166949
ADAMTS14	CTRL	BRSV	0.544546	0.729022	0.19555	0.373422	no		ADAMTS14	CTRL	BRSV	2.49004	1.35736	0.0071	0.0382908	yes		ADAMTS14	BRSV_LNGH	BRSV_LNGL	1.69207	1.32979	0.3335	0.953249	no		ADAMTS14	CTRL	BRSV	0.586176	0.417851	0.29235	0.567311	no		ADAMTS14	CTRL	BRSV	0.581955	0.453251	0.42835	0.671739	no		ADAMTS14	CTRL	BRSV	0.627018	0.7359
ADAMTS15	CTRL	BRSV	0.185182	0.125401	1	1	no		ADAMTS15	CTRL	BRSV	2.20738	1.42576	0.06875	0.196786	no		ADAMTS15	BRSV_LNGH	BRSV_LNGL	2.22966	1.3954	0.06205	0.457286	no		ADAMTS15	CTRL	BRSV	0.122095	0.205025	1	1	no		ADAMTS15	CTRL	BRSV	0.292935	0.30543	1	1	no		ADAMTS15	CTRL	BRSV	0.140802	0.0925635
ADAMTS16	CTRL	BRSV	0.0136761	0.0281234	1	1	no		ADAMTS16	CTRL	BRSV	0.0149692	0.00354949	1	1	no		ADAMTS16	BRSV_LNGH	BRSV_LNGL	0.0216184	0.00347985	1	1	no		ADAMTS16	CTRL	BRSV	0.012289	0.111928	1	1	no		ADAMTS16	CTRL	BRSV	0.00801974	0.0114166	1	1	no		ADAMTS16	CTRL	BRSV	0.0227407	0.0153676
ADAMTS17	CTRL	BRSV	0.246001	0.552648	0.0037	0.0209486	yes		ADAMTS17	CTRL	BRSV	1.10335	0.532367	0.00645	0.0357616	yes		ADAMTS17	BRSV_LNGH	BRSV_LNGL	0.767886	0.521442	0.1673	0.758255	no		ADAMTS17	CTRL	BRSV	0.83513	0.462384	0.0671	0.250204	no		ADAMTS17	CTRL	BRSV	0.421332	0.499068	0.6187	0.812963	no		ADAMTS17	CTRL	BRSV	0.426022	0.313616
ADAMTS18	CTRL	BRSV	0.0109642	0.0256938	1	1	no		ADAMTS18	CTRL	BRSV	0.0191732	0.0135754	1	1	no		ADAMTS18	BRSV_LNGH	BRSV_LNGL	0.00801332	0.0132805	1	1	no		ADAMTS18	CTRL	BRSV	0.070716	0.057504	1	1	no		ADAMTS18	CTRL	BRSV	0.0343566	0.063629	1	1	no		ADAMTS18	CTRL	BRSV	0.0308223	0.0261533
ADAMTS19	CTRL	BRSV	0	0	1	1	no		ADAMTS19	CTRL	BRSV	0.0104479	0.00663646	1	1	no		ADAMTS19	BRSV_LNGH	BRSV_LNGL	0.0165053	0.00645115	1	1	no		ADAMTS19	CTRL	BRSV	0.0147814	0.00610208	1	1	no		ADAMTS19	CTRL	BRSV	0.0126168	0.0274323	1	1	no		ADAMTS19	CTRL	BRSV	0	0
ADAMTS2	CTRL	BRSV	2.7165	2.08754	0.11145	0.253871	no		ADAMTS2	CTRL	BRSV	4.56399	4.10672	0.50515	0.705781	no		ADAMTS2	BRSV_LNGH	BRSV_LNGL	5.10058	4.01636	0.1702	0.764375	no		ADAMTS2	CTRL	BRSV	1.62766	2.3117	0.13175	0.367813	no		ADAMTS2	CTRL	BRSV	2.73021	4.38326	0.0191	0.0932661	no		ADAMTS2	CTRL	BRSV	1.461	1.32245
ADAMTS20	CTRL	BRSV	0.0543666	0.186521	1	1	no		ADAMTS20	CTRL	BRSV	0.0377065	0.00811131	1	1	no		ADAMTS20	BRSV_LNGH	BRSV_LNGL	0.023099	0.00796152	1	1	no		ADAMTS20	CTRL	BRSV	0.0273948	0.0108682	1	1	no		ADAMTS20	CTRL	BRSV	0.03641	0.0236063	1	1	no		ADAMTS20	CTRL	BRSV	0.19222	0.074609
ADAMTS3	CTRL	BRSV	0.18514	0.148602	1	1	no		ADAMTS3	CTRL	BRSV	0.236341	0.277028	1	1	no		ADAMTS3	BRSV_LNGH	BRSV_LNGL	0.208292	0.271407	1	1	no		ADAMTS3	CTRL	BRSV	0.198515	0.154449	1	1	no		ADAMTS3	CTRL	BRSV	0.164783	0.163175	1	1	no		ADAMTS3	CTRL	BRSV	0.152978	0.143063
ADAMTS4	CTRL	BRSV	3.41126	0.878591	5e-05	0.000706497	yes		ADAMTS4	CTRL	BRSV	1.53099	13.1785	5e-05	0.000676977	yes		ADAMTS4	BRSV_LNGH	BRSV_LNGL	9.31523	12.9147	0.11965	0.65183	no		ADAMTS4	CTRL	BRSV	0.841815	4.17234	5e-05	0.00143757	yes		ADAMTS4	CTRL	BRSV	1.9978	1.83624	0.7319	0.878166	no		ADAMTS4	CTRL	BRSV	0.915434	1.69201
ADAMTS5	CTRL	BRSV	1.24133	0.572699	0.00105	0.00799121	yes		ADAMTS5	CTRL	BRSV	0.146549	0.234138	1	1	no		ADAMTS5	BRSV_LNGH	BRSV_LNGL	0.124387	0.229275	1	1	no		ADAMTS5	CTRL	BRSV	0.645896	0.309348	0.03325	0.163996	no		ADAMTS5	CTRL	BRSV	0.947223	0.388331	0.0071	0.0455951	yes		ADAMTS5	CTRL	BRSV	0.745824	0.838835
ADAMTS6	CTRL	BRSV	1.12934	1.57303	0.07995	0.201018	no		ADAMTS6	CTRL	BRSV	0.451773	0.356234	0.35625	0.573694	no		ADAMTS6	BRSV_LNGH	BRSV_LNGL	0.397025	0.348571	0.6163	0.99935	no		ADAMTS6	CTRL	BRSV	1.44577	0.944622	0.0935	0.303704	no		ADAMTS6	CTRL	BRSV	1.48396	1.09107	0.1825	0.410512	no		ADAMTS6	CTRL	BRSV	1.77549	1.47732
ADAMTS8	CTRL	BRSV	0.334068	0.119163	1	1	no		ADAMTS8	CTRL	BRSV	4.09787	2.52122	0.0165	0.0713534	no		ADAMTS8	BRSV_LNGH	BRSV_LNGL	2.22714	2.46847	0.66155	0.99935	no		ADAMTS8	CTRL	BRSV	0.162069	0.385862	1	1	no		ADAMTS8	CTRL	BRSV	0.213624	0.190936	1	1	no		ADAMTS8	CTRL	BRSV	0.133224	0.218562
ADAMTS9	CTRL	BRSV	0.899878	0.379744	5e-05	0.000706497	yes		ADAMTS9	CTRL	BRSV	2.27348	2.9993	0.11685	0.281845	no		ADAMTS9	BRSV_LNGH	BRSV_LNGL	4.56247	2.94273	0.02925	0.283275	no		ADAMTS9	CTRL	BRSV	0.315589	0.441992	0.2295	0.501528	no		ADAMTS9	CTRL	BRSV	0.384476	0.335398	1	1	no		ADAMTS9	CTRL	BRSV	0.44613	0.476465
ADAMTSL1	CTRL	BRSV	0.749695	0.840626	0.6909	0.825448	no		ADAMTSL1	CTRL	BRSV	0.0379123	0.0533018	1	1	no		ADAMTSL1	BRSV_LNGH	BRSV_LNGL	0.0476374	0.0522181	1	1	no		ADAMTSL1	CTRL	BRSV	0.726886	0.635815	0.72355	0.882068	no		ADAMTSL1	CTRL	BRSV	0.564008	0.371196	0.3144	0.56631	no		ADAMTSL1	CTRL	BRSV	0.978194	0.495726
ADAMTSL2	CTRL	BRSV	1.14327	1.71406	0.0424	0.127113	no		ADAMTSL2	CTRL	BRSV	9.62497	5.91292	0.0074	0.0395351	yes		ADAMTSL2	BRSV_LNGH	BRSV_LNGL	15.1575	5.80479	5e-05	0.00208907	yes		ADAMTSL2	CTRL	BRSV	1.62751	2.38454	0.1586	0.408956	no		ADAMTSL2	CTRL	BRSV	1.33264	2.13049	0.0643	0.211849	no		ADAMTSL2	CTRL	BRSV	1.55719	2.05632
ADAMTSL3	CTRL	BRSV	0.061344	0.237786	1	1	no		ADAMTSL3	CTRL	BRSV	0.739356	0.478522	0.073	0.20473	no		ADAMTSL3	BRSV_LNGH	BRSV_LNGL	0.494017	0.468154	0.8338	0.99935	no		ADAMTSL3	CTRL	BRSV	0.353866	0.280882	1	1	no		ADAMTSL3	CTRL	BRSV	0.151266	0.208191	1	1	no		ADAMTSL3	CTRL	BRSV	0.167307	0.0800415
ADAMTSL4	CTRL	BRSV	9.42107	6.70405	0.01175	0.0496408	yes		ADAMTSL4	CTRL	BRSV	8.66377	14.4856	0.00035	0.00356667	yes		ADAMTSL4	BRSV_LNGH	BRSV_LNGL	13.0828	14.1654	0.58845	0.99935	no		ADAMTSL4	CTRL	BRSV	4.96495	9.30518	0.00055	0.00995719	yes		ADAMTSL4	CTRL	BRSV	10.1118	16.7404	0.00135	0.0138562	yes		ADAMTSL4	CTRL	BRSV	5.4259	7.80855
ADAP1	CTRL	BRSV	13.3728	10.1889	0.0925	0.222076	no		ADAP1	CTRL	BRSV	10.7109	15.9093	0.0352	0.121879	no		ADAP1	BRSV_LNGH	BRSV_LNGL	12.4699	15.5692	0.2605	0.886222	no		ADAP1	CTRL	BRSV	13.1042	11.6007	0.5878	0.801294	no		ADAP1	CTRL	BRSV	10.3186	9.76212	0.8106	0.917771	no		ADAP1	CTRL	BRSV	10.8526	8.92513
ADAP2	CTRL	BRSV	4.9412	6.77769	0.06355	0.169601	no		ADAP2	CTRL	BRSV	16.938	11.5317	0.012	0.0562678	no		ADAP2	BRSV_LNGH	BRSV_LNGL	11.6599	11.2863	0.85095	0.99935	no		ADAP2	CTRL	BRSV	5.16325	4.77806	0.7434	0.891806	no		ADAP2	CTRL	BRSV	4.28761	4.07138	0.8297	0.925587	no		ADAP2	CTRL	BRSV	5.89171	4.89541
ADAR	CTRL	BRSV	82.7862	47.2228	5e-05	0.000706497	yes		ADAR	CTRL	BRSV	30.762	76.4742	5e-05	0.000676977	yes		ADAR	BRSV_LNGH	BRSV_LNGL	49.3777	74.7946	0.01695	0.195475	no		ADAR	CTRL	BRSV	31.3247	82.1947	5e-05	0.00143757	yes		ADAR	CTRL	BRSV	28.3984	93.6035	5e-05	0.00103257	yes		ADAR	CTRL	BRSV	43.1103	102.132
ADARB1	CTRL	BRSV	0.545057	0.905285	0.05055	0.143878	no		ADARB1	CTRL	BRSV	12.1216	8.33622	0.03795	0.128569	no		ADARB1	BRSV_LNGH	BRSV_LNGL	8.14276	8.16833	0.9855	0.99935	no		ADARB1	CTRL	BRSV	0.63074	0.75031	0.6161	0.821162	no		ADARB1	CTRL	BRSV	0.617414	0.581309	0.85915	0.940086	no		ADARB1	CTRL	BRSV	1.04683	0.589879
ADARB2	CTRL	BRSV	0.0406458	0.0186199	1	1	no		ADARB2	CTRL	BRSV	0.0463746	0.0384098	1	1	no		ADARB2	BRSV_LNGH	BRSV_LNGL	0.0119375	0.0376565	1	1	no		ADARB2	CTRL	BRSV	0.0279987	0.0317645	1	1	no		ADARB2	CTRL	BRSV	0.0136936	0.0143085	1	1	no		ADARB2	CTRL	BRSV	0.00617061	0.0246478
ADAT1	CTRL	BRSV	3.99141	3.86374	0.85005	0.92012	no		ADAT1	CTRL	BRSV	1.63628	2.48268	0.05575	0.170166	no		ADAT1	BRSV_LNGH	BRSV_LNGL	1.87258	2.43069	0.23285	0.857438	no		ADAT1	CTRL	BRSV	4.13925	3.19906	0.25905	0.533843	no		ADAT1	CTRL	BRSV	4.56676	3.27961	0.097	0.278025	no		ADAT1	CTRL	BRSV	5.99349	5.03797
ADAT2	CTRL	BRSV	13.8525	11.8079	0.3024	0.498768	no		ADAT2	CTRL	BRSV	6.81986	6.1541	0.5782	0.758205	no		ADAT2	BRSV_LNGH	BRSV_LNGL	5.98423	6.01636	0.97795	0.99935	no		ADAT2	CTRL	BRSV	8.00883	9.47035	0.41965	0.685064	no		ADAT2	CTRL	BRSV	8.33574	9.39422	0.54485	0.761081	no		ADAT2	CTRL	BRSV	8.74065	10.3321
ADC	CTRL	BRSV	0.133069	0.209674	1	1	no		ADC	CTRL	BRSV	0.971445	0.480787	0.0452	0.146005	no		ADC	BRSV_LNGH	BRSV_LNGL	1.32726	0.471613	0.00275	0.053639	no		ADC	CTRL	BRSV	0.294263	0.147714	1	1	no		ADC	CTRL	BRSV	0.114554	0.152592	1	1	no		ADC	CTRL	BRSV	0.320406	0.184893
ADCK1	CTRL	BRSV	6.66049	5.76988	0.37695	0.574126	no		ADCK1	CTRL	BRSV	5.59028	5.51759	0.9476	0.975778	no		ADCK1	BRSV_LNGH	BRSV_LNGL	6.68113	5.39815	0.28405	0.904671	no		ADCK1	CTRL	BRSV	5.33407	6.20401	0.51235	0.75424	no		ADCK1	CTRL	BRSV	5.26259	5.59087	0.7756	0.901929	no		ADCK1	CTRL	BRSV	5.33185	5.7641
ADCK2	CTRL	BRSV	12.8131	11.5267	0.44505	0.637753	no		ADCK2	CTRL	BRSV	10.6262	14.439	0.0505	0.157927	no		ADCK2	BRSV_LNGH	BRSV_LNGL	12.3591	14.124	0.42555	0.99935	no		ADCK2	CTRL	BRSV	11.7448	14.3397	0.28345	0.558929	no		ADCK2	CTRL	BRSV	11.8005	12.8323	0.6441	0.827252	no		ADCK2	CTRL	BRSV	11.5015	12.8905
ADCK3	CTRL	BRSV	3.64579	4.98655	0.05275	0.148585	no		ADCK3	CTRL	BRSV	18.2243	15.9913	0.33335	0.550215	no		ADCK3	BRSV_LNGH	BRSV_LNGL	12.0596	15.64	0.09525	0.580073	no		ADCK3	CTRL	BRSV	3.52471	4.21738	0.4273	0.690713	no		ADCK3	CTRL	BRSV	3.96109	4.57757	0.50885	0.735329	no		ADCK3	CTRL	BRSV	4.35079	4.30686
ADCK4	CTRL	BRSV	26.7977	27.4206	0.8488	0.919445	no		ADCK4	CTRL	BRSV	15.3564	16.7509	0.5596	0.745746	no		ADCK4	BRSV_LNGH	BRSV_LNGL	15.3625	16.3922	0.68425	0.99935	no		ADCK4	CTRL	BRSV	24.8295	25.7569	0.82305	0.931484	no		ADCK4	CTRL	BRSV	24.6433	25.4094	0.8457	0.9335	no		ADCK4	CTRL	BRSV	26.8556	30.4056
ADCK5	CTRL	BRSV	60.4544	51.048	0.1486	0.310548	no		ADCK5	CTRL	BRSV	43.8506	60.5739	0.01375	0.0623118	no		ADCK5	BRSV_LNGH	BRSV_LNGL	59.1581	59.2739	0.98965	0.99935	no		ADCK5	CTRL	BRSV	49.0418	71.2786	0.0139	0.0937373	no		ADCK5	CTRL	BRSV	49.6595	67.4633	0.03865	0.152054	no		ADCK5	CTRL	BRSV	47.2609	63.82
ADCY1	CTRL	BRSV	0.00498316	0.00197086	1	1	no		ADCY1	CTRL	BRSV	0	0	1	1	no		ADCY1	BRSV_LNGH	BRSV_LNGL	0	0	1	1	no		ADCY1	CTRL	BRSV	0.00585943	0.00240305	1	1	no		ADCY1	CTRL	BRSV	0.00371563	0.0017002	1	1	no		ADCY1	CTRL	BRSV	0	0
ADCY2	CTRL	BRSV	1.35835	1.79628	0.1415	0.300631	no		ADCY2	CTRL	BRSV	1.03887	0.582019	0.01835	0.0768515	no		ADCY2	BRSV_LNGH	BRSV_LNGL	0.900931	0.569869	0.0803	0.529288	no		ADCY2	CTRL	BRSV	2.06811	1.81994	0.57545	0.794736	no		ADCY2	CTRL	BRSV	2.04805	1.90426	0.74155	0.883688	no		ADCY2	CTRL	BRSV	1.32429	1.0839
ADCY3	CTRL	BRSV	1.22863	1.52776	0.57495	0.743163	no		ADCY3	CTRL	BRSV	1.33403	1.11046	0.5885	0.765328	no		ADCY3	BRSV_LNGH	BRSV_LNGL	1.68097	1.08692	0.20625	0.824784	no		ADCY3	CTRL	BRSV	1.35597	1.11532	0.70755	0.873489	no		ADCY3	CTRL	BRSV	1.38996	1.23078	0.794	0.909865	no		ADCY3	CTRL	BRSV	1.47967	1.22459
ADCY4	CTRL	BRSV	4.85059	5.7033	0.27695	0.470373	no		ADCY4	CTRL	BRSV	13.1035	11.0046	0.2215	0.429076	no		ADCY4	BRSV_LNGH	BRSV_LNGL	16.1701	10.7801	0.0115	0.151471	no		ADCY4	CTRL	BRSV	3.64582	4.49644	0.3214	0.597354	no		ADCY4	CTRL	BRSV	4.38971	5.55368	0.2313	0.474362	no		ADCY4	CTRL	BRSV	5.46098	5.59946
ADCY5	CTRL	BRSV	0.524639	0.738014	0.1175	0.26304	no		ADCY5	CTRL	BRSV	2.31039	0.988156	0.0003	0.00313171	yes		ADCY5	BRSV_LNGH	BRSV_LNGL	1.98338	0.967542	0.0028	0.0542682	no		ADCY5	CTRL	BRSV	0.362687	3.37871	5e-05	0.00143757	yes		ADCY5	CTRL	BRSV	0.190794	0.201187	1	1	no		ADCY5	CTRL	BRSV	0.531343	0.174807
ADCY6	CTRL	BRSV	5.03592	6.73277	0.03065	0.100575	no		ADCY6	CTRL	BRSV	15.0836	14.9746	0.9539	0.978723	no		ADCY6	BRSV_LNGH	BRSV_LNGL	14.0442	14.6578	0.76285	0.99935	no		ADCY6	CTRL	BRSV	8.11039	10.8562	0.07775	0.272652	no		ADCY6	CTRL	BRSV	4.04535	5.21453	0.1453	0.358044	no		ADCY6	CTRL	BRSV	4.92204	5.8921
ADCY7	CTRL	BRSV	47.6849	67.0983	0.00655	0.0321285	yes		ADCY7	CTRL	BRSV	62.7456	44.4291	0.0154	0.067834	no		ADCY7	BRSV_LNGH	BRSV_LNGL	50.2855	43.5147	0.37205	0.983945	no		ADCY7	CTRL	BRSV	49.4438	43.7643	0.4457	0.705517	no		ADCY7	CTRL	BRSV	50.6207	53.8381	0.67685	0.846642	no		ADCY7	CTRL	BRSV	69.9229	69.049
ADCY8	CTRL	BRSV	0.087266	0.124176	1	1	no		ADCY8	CTRL	BRSV	0.124141	0.1092	1	1	no		ADCY8	BRSV_LNGH	BRSV_LNGL	0.111849	0.106836	1	1	no		ADCY8	CTRL	BRSV	0.190434	0.236124	1	1	no		ADCY8	CTRL	BRSV	0.0719184	0.123394	1	1	no		ADCY8	CTRL	BRSV	0.089393	0.113204
ADCY9	CTRL	BRSV	0.917323	1.14034	0.2786	0.471974	no		ADCY9	CTRL	BRSV	3.50521	3.30486	0.7353	0.862536	no		ADCY9	BRSV_LNGH	BRSV_LNGL	3.09352	3.23666	0.80955	0.99935	no		ADCY9	CTRL	BRSV	0.976456	0.873503	0.67755	0.856094	no		ADCY9	CTRL	BRSV	0.638612	0.755033	0.54115	0.758669	no		ADCY9	CTRL	BRSV	1.02909	0.904187
ADCYAP1	CTRL	BRSV	0	0	1	1	no		ADCYAP1	CTRL	BRSV	0	0	1	1	no		ADCYAP1	BRSV_LNGH	BRSV_LNGL	0	0	1	1	no		ADCYAP1	CTRL	BRSV	0.205714	0.176277	1	1	no		ADCYAP1	CTRL	BRSV	0	0	1	1	no		ADCYAP1	CTRL	BRSV	0	0
ADCYAP1R1	CTRL	BRSV	1.62952	2.38041	0.0488	0.140505	no		ADCYAP1R1	CTRL	BRSV	8.76752	2.34704	5e-05	0.000676977	yes		ADCYAP1R1	BRSV_LNGH	BRSV_LNGL	5.2416	2.29865	0.0002	0.00670702	yes		ADCYAP1R1	CTRL	BRSV	2.09599	1.89273	0.6848	0.859501	no		ADCYAP1R1	CTRL	BRSV	2.08158	1.50207	0.20345	0.438677	no		ADCYAP1R1	CTRL	BRSV	4.68561	3.02359
ADD1	CTRL	BRSV	38.2086	53.1677	0.00655	0.0321285	yes		ADD1	CTRL	BRSV	37.4224	28.7459	0.04035	0.134512	no		ADD1	BRSV_LNGH	BRSV_LNGL	27.9259	28.116	0.96215	0.99935	no		ADD1	CTRL	BRSV	55.0217	40.1442	0.0417	0.186716	no		ADD1	CTRL	BRSV	48.7387	31.304	0.0013	0.0134867	yes		ADD1	CTRL	BRSV	63.7558	42.2131
ADD2	CTRL	BRSV	0.0810101	0.0925635	1	1	no		ADD2	CTRL	BRSV	0.0742387	0.0432941	1	1	no		ADD2	BRSV_LNGH	BRSV_LNGL	0.0224169	0.0423748	1	1	no		ADD2	CTRL	BRSV	0.095334	0.0779606	1	1	no		ADD2	CTRL	BRSV	0.0940908	0.0503469	1	1	no		ADD2	CTRL	BRSV	0.0919935	0.0540757
ADD3	CTRL	BRSV	25.9748	48.9142	5e-05	0.000706497	yes		ADD3	CTRL	BRSV	10.8547	5.93444	5e-05	0.000676977	yes		ADD3	BRSV_LNGH	BRSV_LNGL	6.027	5.80692	0.81885	0.99935	no		ADD3	CTRL	BRSV	28.1589	17.5542	0.00205	0.0254151	yes		ADD3	CTRL	BRSV	28.295	15.343	5e-05	0.00103257	yes		ADD3	CTRL	BRSV	63.0584	34.8076
ADH1C	CTRL	BRSV	0	0	1	1	no		ADH1C	CTRL	BRSV	0.00623388	0.0131063	1	1	no		ADH1C	BRSV_LNGH	BRSV_LNGL	0.0094836	0.0127509	1	1	no		ADH1C	CTRL	BRSV	0.051425	0.0790426	1	1	no		ADH1C	CTRL	BRSV	0.233973	0.801071	0.0116	0.0657262	no		ADH1C	CTRL	BRSV	0	0.658156
ADH4	CTRL	BRSV	0	0	1	1	no		ADH4	CTRL	BRSV	0	0	1	1	no		ADH4	BRSV_LNGH	BRSV_LNGL	0	0	1	1	no		ADH4	CTRL	BRSV	0	0.00740471	1	1	no		ADH4	CTRL	BRSV	0.0198202	0.002047	1	1	no		ADH4	CTRL	BRSV	0	0.176702
ADH5	CTRL	BRSV	84.4956	67.0509	0.0505	0.143848	no		ADH5	CTRL	BRSV	62.4778	60.3565	0.7952	0.898	no		ADH5	BRSV_LNGH	BRSV_LNGL	46.9071	58.9666	0.12965	0.679441	no		ADH5	CTRL	BRSV	60.4182	65.5792	0.57815	0.796463	no		ADH5	CTRL	BRSV	70.507	55.4872	0.09495	0.273881	no		ADH5	CTRL	BRSV	56.0641	56.0367
ADH6	CTRL	BRSV	0	0	1	1	no		ADH6	CTRL	BRSV	0.0184491	0	1	1	no		ADH6	BRSV_LNGH	BRSV_LNGL	0.00397354	0	1	1	no		ADH6	CTRL	BRSV	0	0	1	1	no		ADH6	CTRL	BRSV	0.00578715	0	1	1	no		ADH6	CTRL	BRSV	0	0.0100063
ADHFE1	CTRL	BRSV	4.17581	6.29753	0.01765	0.0670599	no		ADHFE1	CTRL	BRSV	8.93316	5.21242	0.00245	0.0166739	yes		ADHFE1	BRSV_LNGH	BRSV_LNGL	8.43584	5.09988	0.0107	0.142779	no		ADHFE1	CTRL	BRSV	5.29967	4.61892	0.5344	0.769594	no		ADHFE1	CTRL	BRSV	5.12801	4.26752	0.39555	0.643489	no		ADHFE1	CTRL	BRSV	6.49972	5.60769
ADI1	CTRL	BRSV	43.5351	26.8335	0.0006	0.00527777	yes		ADI1	CTRL	BRSV	95.9787	106.081	0.4374	0.648836	no		ADI1	BRSV_LNGH	BRSV_LNGL	93.3615	103.724	0.47215	0.99935	no		ADI1	CTRL	BRSV	47.5738	94.1092	0.00015	0.00365495	yes		ADI1	CTRL	BRSV	44.7787	59.8668	0.07875	0.242596	no		ADI1	CTRL	BRSV	24.0526	28.4569
ADIG	CTRL	BRSV	0.23605	0.66155	0.044	0.130683	no		ADIG	CTRL	BRSV	0	0.0135069	1	1	no		ADIG	BRSV_LNGH	BRSV_LNGL	0.0265183	0.0131827	1	1	no		ADIG	CTRL	BRSV	0.20228	0.060609	1	1	no		ADIG	CTRL	BRSV	0.0869195	0.0198437	1	1	no		ADIG	CTRL	BRSV	0	0.075596
ADIPOQ	CTRL	BRSV	1.51426	3.97438	0.0006	0.00527777	yes		ADIPOQ	CTRL	BRSV	0.0162888	0.016299	1	1	no		ADIPOQ	BRSV_LNGH	BRSV_LNGL	0.0535928	0.0158565	1	1	no		ADIPOQ	CTRL	BRSV	0.644299	0.154077	0.02	0.118979	no		ADIPOQ	CTRL	BRSV	0.133846	0.0882936	1	1	no		ADIPOQ	CTRL	BRSV	0.171821	0.0282169
ADIPOR1	CTRL	BRSV	46.1944	42.0348	0.42365	0.617821	no		ADIPOR1	CTRL	BRSV	53.0843	57.3729	0.54605	0.735835	no		ADIPOR1	BRSV_LNGH	BRSV_LNGL	57.7789	56.1488	0.84455	0.99935	no		ADIPOR1	CTRL	BRSV	41.4985	49.3298	0.24745	0.521732	no		ADIPOR1	CTRL	BRSV	42.6508	50.9179	0.22455	0.466669	no		ADIPOR1	CTRL	BRSV	41.054	45.4891
ADIPOR2	CTRL	BRSV	25.4104	18.8938	0.0269	0.0913741	no		ADIPOR2	CTRL	BRSV	18.6872	19.9762	0.63625	0.797863	no		ADIPOR2	BRSV_LNGH	BRSV_LNGL	18.4051	19.5501	0.71155	0.99935	no		ADIPOR2	CTRL	BRSV	17.4964	19.5015	0.5417	0.773636	no		ADIPOR2	CTRL	BRSV	16.3214	17.9954	0.5672	0.777911	no		ADIPOR2	CTRL	BRSV	21.5865	19.3419
ADK	CTRL	BRSV	40.4454	27.4274	0.0016	0.0109919	yes		ADK	CTRL	BRSV	13.3186	10.6486	0.1011	0.254784	no		ADK	BRSV_LNGH	BRSV_LNGL	11.6319	10.4012	0.47065	0.99935	no		ADK	CTRL	BRSV	22.7938	15.0273	0.0085	0.070029	no		ADK	CTRL	BRSV	28.4352	17.475	0.0008	0.00923898	yes		ADK	CTRL	BRSV	22.8321	17.9157
ADM	CTRL	BRSV	30.9691	22.2254	0.01155	0.0490074	yes		ADM	CTRL	BRSV	135.482	153.168	0.3826	0.598366	no		ADM	BRSV_LNGH	BRSV_LNGL	70.0791	149.476	5e-05	0.00208907	yes		ADM	CTRL	BRSV	31.8462	54.8901	0.00295	0.0338137	yes		ADM	CTRL	BRSV	27.6135	61.4607	5e-05	0.00103257	yes		ADM	CTRL	BRSV	25.5445	37.0763
ADM2	CTRL	BRSV	6.96943	9.69644	0.1572	0.322867	no		ADM2	CTRL	BRSV	0.35528	0.472788	0.6681	0.819981	no		ADM2	BRSV_LNGH	BRSV_LNGL	0.60013	0.46101	0.65515	0.99935	no		ADM2	CTRL	BRSV	19.985	15.6386	0.3822	0.652883	no		ADM2	CTRL	BRSV	17.3303	17.2851	0.99435	0.997068	no		ADM2	CTRL	BRSV	11.2258	8.73188
ADNP	CTRL	BRSV	32.5661	38.7116	0.14575	0.306687	no		ADNP	CTRL	BRSV	24.0781	17.3263	0.01195	0.0561359	no		ADNP	BRSV_LNGH	BRSV_LNGL	19.0976	16.9502	0.4278	0.99935	no		ADNP	CTRL	BRSV	27.2133	25.8028	0.71675	0.878678	no		ADNP	CTRL	BRSV	28.4479	28.5837	0.9719	0.988229	no		ADNP	CTRL	BRSV	32.4774	33.998
ADNP2	CTRL	BRSV	8.93737	12.2918	0.0143	0.0577071	no		ADNP2	CTRL	BRSV	6.64883	5.33754	0.1237	0.293221	no		ADNP2	BRSV_LNGH	BRSV_LNGL	5.44953	5.22021	0.7829	0.99935	no		ADNP2	CTRL	BRSV	12.1917	8.04298	0.0084	0.0695378	no		ADNP2	CTRL	BRSV	10.7022	7.13806	0.0109	0.062917	no		ADNP2	CTRL	BRSV	12.3891	8.10482
ADO	CTRL	BRSV	11.5294	13.0194	0.306	0.502055	no		ADO	CTRL	BRSV	8.91225	7.37774	0.149	0.33229	no		ADO	BRSV_LNGH	BRSV_LNGL	8.76153	7.21171	0.17465	0.770332	no		ADO	CTRL	BRSV	10.032	8.12868	0.16355	0.416316	no		ADO	CTRL	BRSV	11.9633	8.20392	0.01105	0.063616	no		ADO	CTRL	BRSV	12.7612	10.1619
ADORA1	CTRL	BRSV	0.0355795	0.0385629	1	1	no		ADORA1	CTRL	BRSV	0.0155714	0.0451616	1	1	no		ADORA1	BRSV_LNGH	BRSV_LNGL	0.013272	0.0443241	1	1	no		ADORA1	CTRL	BRSV	0.126442	0.0676144	1	1	no		ADORA1	CTRL	BRSV	0.136893	0.172649	1	1	no		ADORA1	CTRL	BRSV	0.0164853	0.0123614
ADORA2A	CTRL	BRSV	20.8293	32.0677	0.0012	0.00885286	yes		ADORA2A	CTRL	BRSV	24.0795	33.2739	0.06105	0.181175	no		ADORA2A	BRSV_LNGH	BRSV_LNGL	25.5011	32.6096	0.1819	0.784437	no		ADORA2A	CTRL	BRSV	35.0983	36.6905	0.8238	0.931924	no		ADORA2A	CTRL	BRSV	37.0956	41.0278	0.57855	0.786335	no		ADORA2A	CTRL	BRSV	31.5028	28.1248
ADORA2B	CTRL	BRSV	18.5109	17.572	0.70305	0.832109	no		ADORA2B	CTRL	BRSV	14.8388	24.2201	0.00135	0.0105002	yes		ADORA2B	BRSV_LNGH	BRSV_LNGL	15.1606	23.6894	0.0046	0.0785958	no		ADORA2B	CTRL	BRSV	11.2945	17.2978	0.02045	0.120428	no		ADORA2B	CTRL	BRSV	15.0737	18.1926	0.26565	0.513244	no		ADORA2B	CTRL	BRSV	18.5746	22.5688
ADORA3	CTRL	BRSV	9.71219	26.8595	5e-05	0.000706497	yes		ADORA3	CTRL	BRSV	22.7119	3.68837	5e-05	0.000676977	yes		ADORA3	BRSV_LNGH	BRSV_LNGL	2.73446	3.60501	0.2511	0.87679	no		ADORA3	CTRL	BRSV	10.5824	8.06601	0.2019	0.46846	no		ADORA3	CTRL	BRSV	12.3863	8.99641	0.10215	0.287176	no		ADORA3	CTRL	BRSV	18.8609	15.0664
ADPGK	CTRL	BRSV	25.3352	17.676	0.0028	0.0169443	yes		ADPGK	CTRL	BRSV	25.303	27.8302	0.45525	0.663937	no		ADPGK	BRSV_LNGH	BRSV_LNGL	26.034	27.2381	0.76075	0.99935	no		ADPGK	CTRL	BRSV	10.6604	13.6138	0.1418	0.382702	no		ADPGK	CTRL	BRSV	11.0358	12.2526	0.52635	0.747782	no		ADPGK	CTRL	BRSV	13.4705	16.1866
ADPRH	CTRL	BRSV	9.16851	12.8888	0.0323	0.104173	no		ADPRH	CTRL	BRSV	6.73539	6.43937	0.8094	0.905287	no		ADPRH	BRSV_LNGH	BRSV_LNGL	3.81822	6.30465	0.01925	0.214088	no		ADPRH	CTRL	BRSV	15.2246	10.628	0.05925	0.231751	no		ADPRH	CTRL	BRSV	10.8829	7.18596	0.0405	0.156888	no		ADPRH	CTRL	BRSV	13.4613	7.74811
ADPRHL1	CTRL	BRSV	0.00988227	0.0145505	1	1	no		ADPRHL1	CTRL	BRSV	6.02314	2.22265	0.0004	0.00396347	yes		ADPRHL1	BRSV_LNGH	BRSV_LNGL	4.54854	2.17578	0.0139	0.171005	no		ADPRHL1	CTRL	BRSV	0.0326701	0.00857165	1	1	no		ADPRHL1	CTRL	BRSV	0.39739	0.349216	1	1	no		ADPRHL1	CTRL	BRSV	0	0
ADPRHL2	CTRL	BRSV	21.2924	18.2971	0.26575	0.457523	no		ADPRHL2	CTRL	BRSV	15.4815	18.304	0.29075	0.508326	no		ADPRHL2	BRSV_LNGH	BRSV_LNGL	18.3181	17.9016	0.8945	0.99935	no		ADPRHL2	CTRL	BRSV	16.765	20.6366	0.26095	0.535528	no		ADPRHL2	CTRL	BRSV	17.6135	18.7631	0.7264	0.875796	no		ADPRHL2	CTRL	BRSV	17.5073	19.0536
ADRA1A	CTRL	BRSV	0.325328	0.328341	1	1	no		ADRA1A	CTRL	BRSV	2.00986	0.925221	0.0034	0.0215319	yes		ADRA1A	BRSV_LNGH	BRSV_LNGL	1.10223	0.905891	0.4864	0.99935	no		ADRA1A	CTRL	BRSV	0.162495	0.229534	1	1	no		ADRA1A	CTRL	BRSV	0.943882	0.711432	0.72245	0.873906	no		ADRA1A	CTRL	BRSV	1.21849	1.2077
ADRA1B	CTRL	BRSV	0.562427	0.388926	0.2285	0.41461	no		ADRA1B	CTRL	BRSV	2.45296	1.34	0.02775	0.103005	no		ADRA1B	BRSV_LNGH	BRSV_LNGL	1.11434	1.31056	0.6057	0.99935	no		ADRA1B	CTRL	BRSV	0.79477	1.26854	0.151	0.397697	no		ADRA1B	CTRL	BRSV	0.838	0.756916	0.77275	0.900392	no		ADRA1B	CTRL	BRSV	0.521363	0.600586
ADRA1D	CTRL	BRSV	0.0691538	0.104231	1	1	no		ADRA1D	CTRL	BRSV	0.0312078	0.0920288	1	1	no		ADRA1D	BRSV_LNGH	BRSV_LNGL	0.108611	0.0901743	1	1	no		ADRA1D	CTRL	BRSV	0.0317225	0.836525	0.05825	0.229636	no		ADRA1D	CTRL	BRSV	0.192035	0.164334	1	1	no		ADRA1D	CTRL	BRSV	0.235256	0.0802283
ADRA2A	CTRL	BRSV	9.04414	11.0042	0.2282	0.414117	no		ADRA2A	CTRL	BRSV	14.1923	15.7818	0.61035	0.780114	no		ADRA2A	BRSV_LNGH	BRSV_LNGL	8.00728	15.467	0.0039	0.0699165	no		ADRA2A	CTRL	BRSV	15.1195	19.1103	0.2943	0.569597	no		ADRA2A	CTRL	BRSV	13.7155	15.1717	0.63705	0.823493	no		ADRA2A	CTRL	BRSV	19.2356	19.2223
ADRA2B	CTRL	BRSV	0.344049	0.680399	0.0333	0.106301	no		ADRA2B	CTRL	BRSV	6.86263	5.98887	0.5435	0.734393	no		ADRA2B	BRSV_LNGH	BRSV_LNGL	4.19722	5.85392	0.16795	0.75985	no		ADRA2B	CTRL	BRSV	0.402276	0.859241	0.12905	0.364079	no		ADRA2B	CTRL	BRSV	0.403705	0.355548	0.7531	0.890222	no		ADRA2B	CTRL	BRSV	0.852705	0.370986
ADRB1	CTRL	BRSV	0.990916	1.03273	0.87965	0.936811	no		ADRB1	CTRL	BRSV	14.1078	10.6573	0.18965	0.387756	no		ADRB1	BRSV_LNGH	BRSV_LNGL	21.2929	10.4435	0.0022	0.0460855	yes		ADRB1	CTRL	BRSV	1.06039	0.800306	0.43665	0.698092	no		ADRB1	CTRL	BRSV	0.606276	1.04797	0.17	0.393897	no		ADRB1	CTRL	BRSV	1.37241	1.04287
ADRB2	CTRL	BRSV	2.08926	2.59709	0.28465	0.478853	no		ADRB2	CTRL	BRSV	20.3546	12.1764	0.00035	0.00356667	yes		ADRB2	BRSV_LNGH	BRSV_LNGL	17.5279	11.9083	0.0121	0.156015	no		ADRB2	CTRL	BRSV	8.33313	7.754	0.7217	0.88133	no		ADRB2	CTRL	BRSV	9.49993	11.3563	0.33255	0.58469	no		ADRB2	CTRL	BRSV	2.56769	1.6885
ADRB3	CTRL	BRSV	2.04071	1.682	0.37175	0.569456	no		ADRB3	CTRL	BRSV	28.8868	52.6824	0.0001	0.00125575	yes		ADRB3	BRSV_LNGH	BRSV_LNGL	50.8023	51.6419	0.91505	0.99935	no		ADRB3	CTRL	BRSV	0.685569	2.49392	0.00025	0.00545669	yes		ADRB3	CTRL	BRSV	0.659887	1.71343	0.0059	0.0400597	yes		ADRB3	CTRL	BRSV	1.18437	2.15965
ADRBK1	CTRL	BRSV	142.028	140.984	0.9519	0.974944	no		ADRBK1	CTRL	BRSV	65.7062	65.4663	0.9772	0.988607	no		ADRBK1	BRSV_LNGH	BRSV_LNGL	63.7538	64.091	0.97235	0.99935	no		ADRBK1	CTRL	BRSV	111.737	94.2383	0.26095	0.535528	no		ADRBK1	CTRL	BRSV	106.288	91.2286	0.29385	0.544313	no		ADRBK1	CTRL	BRSV	135.444	126.607
ADRBK2	CTRL	BRSV	15.1185	15.2891	0.93175	0.964738	no		ADRBK2	CTRL	BRSV	12.233	9.28691	0.05415	0.166436	no		ADRBK2	BRSV_LNGH	BRSV_LNGL	9.28331	9.0932	0.89105	0.99935	no		ADRBK2	CTRL	BRSV	12.9413	11.0072	0.3153	0.592195	no		ADRBK2	CTRL	BRSV	10.4524	8.17626	0.14475	0.357146	no		ADRBK2	CTRL	BRSV	15.2608	12.5985
ADRM1	CTRL	BRSV	96.1548	64.8946	0.0007	0.00590955	yes		ADRM1	CTRL	BRSV	66.1056	85.2241	0.04985	0.156753	no		ADRM1	BRSV_LNGH	BRSV_LNGL	85.6004	83.3478	0.8496	0.99935	no		ADRM1	CTRL	BRSV	65.4615	94.9884	0.012	0.085856	no		ADRM1	CTRL	BRSV	67.4747	86.9072	0.0834	0.251687	no		ADRM1	CTRL	BRSV	60.0571	76.9574
ADSL	CTRL	BRSV	118.942	93.8949	0.04415	0.131049	no		ADSL	CTRL	BRSV	82.7677	70.8439	0.23215	0.442256	no		ADSL	BRSV_LNGH	BRSV_LNGL	75.9013	69.3288	0.5291	0.99935	no		ADSL	CTRL	BRSV	79.3054	86.228	0.5753	0.794736	no		ADSL	CTRL	BRSV	83.1747	75.5677	0.50185	0.730214	no		ADSL	CTRL	BRSV	79.3828	79.1149
ADSS	CTRL	BRSV	28.1127	26.5536	0.6315	0.783624	no		ADSS	CTRL	BRSV	23.9094	18.8934	0.06375	0.186635	no		ADSS	BRSV_LNGH	BRSV_LNGL	19.7931	18.4714	0.63315	0.99935	no		ADSS	CTRL	BRSV	21.6827	17.657	0.16255	0.41493	no		ADSS	CTRL	BRSV	24.9635	17.0524	0.00955	0.0571812	no		ADSS	CTRL	BRSV	23.3008	20.0012
ADSSL1	CTRL	BRSV	0.565171	0.8346	0.1787	0.351298	no		ADSSL1	CTRL	BRSV	4.11986	2.99441	0.16625	0.356319	no		ADSSL1	BRSV_LNGH	BRSV_LNGL	3.05701	2.92889	0.8661	0.99935	no		ADSSL1	CTRL	BRSV	3.04793	3.68741	0.48245	0.732849	no		ADSSL1	CTRL	BRSV	1.67516	2.24582	0.3035	0.554916	no		ADSSL1	CTRL	BRSV	0.745969	0.555059
AEBP1	CTRL	BRSV	24.784	15.5031	0.0001	0.00127218	yes		AEBP1	CTRL	BRSV	14.4085	21.7092	0.0016	0.0120199	yes		AEBP1	BRSV_LNGH	BRSV_LNGL	25.3286	21.2351	0.2287	0.854202	no		AEBP1	CTRL	BRSV	8.86082	22.6381	5e-05	0.00143757	yes		AEBP1	CTRL	BRSV	7.93493	14.0716	5e-05	0.00103257	yes		AEBP1	CTRL	BRSV	10.9579	13.94
AEBP2	CTRL	BRSV	14.3631	17.2936	0.1325	0.287119	no		AEBP2	CTRL	BRSV	9.79741	7.37828	0.03365	0.118105	no		AEBP2	BRSV_LNGH	BRSV_LNGL	6.85204	7.21415	0.7347	0.99935	no		AEBP2	CTRL	BRSV	15.4981	12.7509	0.19605	0.4601	no		AEBP2	CTRL	BRSV	17.0028	13.0319	0.06495	0.213443	no		AEBP2	CTRL	BRSV	18.316	15.249
AES	CTRL	BRSV	219.042	229.195	0.71015	0.836735	no		AES	CTRL	BRSV	251.921	192.652	0.04845	0.153195	no		AES	BRSV_LNGH	BRSV_LNGL	220.769	188.5	0.30755	0.929274	no		AES	CTRL	BRSV	156.826	177.97	0.38885	0.6585	no		AES	CTRL	BRSV	159.825	152.322	0.7375	0.881726	no		AES	CTRL	BRSV	226.01	196.968
AFAP1	CTRL	BRSV	6.25646	8.28319	0.12305	0.27194	no		AFAP1	CTRL	BRSV	6.28721	3.68893	0.0063	0.0351704	yes		AFAP1	BRSV_LNGH	BRSV_LNGL	6.53662	3.60905	0.00545	0.0891352	no		AFAP1	CTRL	BRSV	6.46814	6.35009	0.9352	0.976011	no		AFAP1	CTRL	BRSV	7.35755	7.55212	0.9003	0.958007	no		AFAP1	CTRL	BRSV	5.9102	6.00029
AFAP1L1	CTRL	BRSV	1.45582	1.91016	0.17075	0.341151	no		AFAP1L1	CTRL	BRSV	7.25373	3.11908	5e-05	0.000676977	yes		AFAP1L1	BRSV_LNGH	BRSV_LNGL	4.93921	3.05661	0.0174	0.198398	no		AFAP1L1	CTRL	BRSV	1.55949	0.97881	0.0684	0.252982	no		AFAP1L1	CTRL	BRSV	1.24414	0.825176	0.1528	0.369319	no		AFAP1L1	CTRL	BRSV	2.33828	1.30536
AFAP1L2	CTRL	BRSV	4.95001	6.34686	0.09385	0.224582	no		AFAP1L2	CTRL	BRSV	20.107	20.6188	0.84535	0.92318	no		AFAP1L2	BRSV_LNGH	BRSV_LNGL	17.2209	20.1505	0.28115	0.90133	no		AFAP1L2	CTRL	BRSV	4.58227	6.83246	0.0265	0.140979	no		AFAP1L2	CTRL	BRSV	6.34836	9.13307	0.03035	0.129271	no		AFAP1L2	CTRL	BRSV	5.06596	5.51474
AFF1	CTRL	BRSV	6.04928	6.36389	0.7112	0.837493	no		AFF1	CTRL	BRSV	10.0601	9.76765	0.8306	0.916612	no		AFF1	BRSV_LNGH	BRSV_LNGL	8.07213	9.56384	0.2632	0.889164	no		AFF1	CTRL	BRSV	5.22649	5.51039	0.75965	0.900132	no		AFF1	CTRL	BRSV	4.26222	5.46849	0.1518	0.367888	no		AFF1	CTRL	BRSV	7.59868	6.61491
AFF2	CTRL	BRSV	2.18212	6.62399	5e-05	0.000706497	yes		AFF2	CTRL	BRSV	0.189956	0.0963574	1	1	no		AFF2	BRSV_LNGH	BRSV_LNGL	0.128158	0.0942584	1	1	no		AFF2	CTRL	BRSV	12.1251	6.36205	5e-05	0.00143757	yes		AFF2	CTRL	BRSV	9.99486	4.51726	5e-05	0.00103257	yes		AFF2	CTRL	BRSV	7.90402	2.9563
AFF3	CTRL	BRSV	8.36766	13.8294	5e-05	0.000706497	yes		AFF3	CTRL	BRSV	5.98669	3.0692	5e-05	0.000676977	yes		AFF3	BRSV_LNGH	BRSV_LNGL	4.61882	3.00655	0.00565	0.0920126	no		AFF3	CTRL	BRSV	10.9643	7.48489	0.0142	0.0950162	no		AFF3	CTRL	BRSV	10.937	6.905	0.0027	0.0228049	yes		AFF3	CTRL	BRSV	18.1747	11.7132
AFF4	CTRL	BRSV	3.05852	5.92201	5e-05	0.000706497	yes		AFF4	CTRL	BRSV	2.94583	2.68559	0.59795	0.772273	no		AFF4	BRSV_LNGH	BRSV_LNGL	1.83329	2.62828	0.05665	0.433579	no		AFF4	CTRL	BRSV	6.80108	3.91344	0.00205	0.0254151	yes		AFF4	CTRL	BRSV	5.30562	2.75771	0.00065	0.00782948	yes		AFF4	CTRL	BRSV	8.51353	3.37554
AFG3L2	CTRL	BRSV	39.4182	33.0153	0.2499	0.439428	no		AFG3L2	CTRL	BRSV	25.1056	26.4046	0.8339	0.917963	no		AFG3L2	BRSV_LNGH	BRSV_LNGL	26.0569	25.82	0.9755	0.99935	no		AFG3L2	CTRL	BRSV	24.6058	27.0908	0.6293	0.830046	no		AFG3L2	CTRL	BRSV	27.5411	25.6309	0.7192	0.872081	no		AFG3L2	CTRL	BRSV	27.8254	28.6072
AFM	CTRL	BRSV	0.00427779	0.0239654	1	1	no		AFM	CTRL	BRSV	0.00439192	0.00579181	1	1	no		AFM	BRSV_LNGH	BRSV_LNGL	0.00495362	0.00565367	1	1	no		AFM	CTRL	BRSV	0.00738707	0.0039572	1	1	no		AFM	CTRL	BRSV	0.0222063	0.00609316	1	1	no		AFM	CTRL	BRSV	0.0315896	0.0597618
AFMID	CTRL	BRSV	3.93004	3.21365	0.31315	0.50912	no		AFMID	CTRL	BRSV	2.84834	2.60742	0.70985	0.846462	no		AFMID	BRSV_LNGH	BRSV_LNGL	3.27152	2.55239	0.3221	0.943954	no		AFMID	CTRL	BRSV	2.87153	2.67349	0.7884	0.913179	no		AFMID	CTRL	BRSV	2.75536	3.74071	0.24025	0.485097	no		AFMID	CTRL	BRSV	3.40801	4.54238
AFP	CTRL	BRSV	0	0	1	1	no		AFP	CTRL	BRSV	0	0	1	1	no		AFP	BRSV_LNGH	BRSV_LNGL	0	0	1	1	no		AFP	CTRL	BRSV	0	0	1	1	no		AFP	CTRL	BRSV	0	0	1	1	no		AFP	CTRL	BRSV	0	0
AFTPH	CTRL	BRSV	16.7399	20.7435	0.07345	0.188748	no		AFTPH	CTRL	BRSV	12.9436	10.0368	0.04975	0.156534	no		AFTPH	BRSV_LNGH	BRSV_LNGL	10.3185	9.81292	0.7292	0.99935	no		AFTPH	CTRL	BRSV	17.1202	13.0549	0.0683	0.252793	no		AFTPH	CTRL	BRSV	18.6287	12.1873	0.0035	0.0276376	yes		AFTPH	CTRL	BRSV	19.2267	15.5291
AGA	CTRL	BRSV	21.7599	21.458	0.92505	0.960986	no		AGA	CTRL	BRSV	30.4756	18.344	0.0004	0.00396347	yes		AGA	BRSV_LNGH	BRSV_LNGL	20.5262	17.9433	0.40915	0.99935	no		AGA	CTRL	BRSV	15.9302	17.2026	0.6783	0.85647	no		AGA	CTRL	BRSV	15.779	18.1933	0.4182	0.662667	no		AGA	CTRL	BRSV	16.6082	17.9701
AGAP1	CTRL	BRSV	1.22895	2.06384	0.0489	0.140737	no		AGAP1	CTRL	BRSV	8.85948	6.21645	0.11855	0.284697	no		AGAP1	BRSV_LNGH	BRSV_LNGL	6.86011	6.08317	0.61865	0.99935	no		AGAP1	CTRL	BRSV	3.41474	2.19652	0.15125	0.398017	no		AGAP1	CTRL	BRSV	2.498	2.23953	0.7162	0.870285	no		AGAP1	CTRL	BRSV	2.68289	1.33736
AGAP2	CTRL	BRSV	13.1205	15.9887	0.1121	0.254601	no		AGAP2	CTRL	BRSV	1.94504	1.97942	0.93475	0.969534	no		AGAP2	BRSV_LNGH	BRSV_LNGL	1.5262	1.93622	0.3077	0.929295	no		AGAP2	CTRL	BRSV	12.699	10.4265	0.2605	0.535528	no		AGAP2	CTRL	BRSV	13.3896	9.69879	0.0502	0.180697	no		AGAP2	CTRL	BRSV	19.5353	15.7611
AGAP3	CTRL	BRSV	9.35605	9.86079	0.702	0.831335	no		AGAP3	CTRL	BRSV	23.5407	22.0939	0.6379	0.799216	no		AGAP3	BRSV_LNGH	BRSV_LNGL	24.938	21.6153	0.3434	0.962508	no		AGAP3	CTRL	BRSV	9.89028	12.5838	0.19065	0.452589	no		AGAP3	CTRL	BRSV	11.0243	13.5067	0.2415	0.486728	no		AGAP3	CTRL	BRSV	9.75627	10.199
AGBL1	CTRL	BRSV	0	0.0150455	1	1	no		AGBL1	CTRL	BRSV	0	0	1	1	no		AGBL1	BRSV_LNGH	BRSV_LNGL	0	0	1	1	no		AGBL1	CTRL	BRSV	0.00430379	0.00372332	1	1	no		AGBL1	CTRL	BRSV	0.0400585	0.0641228	1	1	no		AGBL1	CTRL	BRSV	0.00744777	0.0037438
AGBL3	CTRL	BRSV	0.324291	0.443086	0.21375	0.396163	no		AGBL3	CTRL	BRSV	0.201988	0.128299	1	1	no		AGBL3	BRSV_LNGH	BRSV_LNGL	0.138364	0.125427	1	1	no		AGBL3	CTRL	BRSV	0.76931	0.570181	0.25855	0.533806	no		AGBL3	CTRL	BRSV	0.600784	0.390135	0.13425	0.342313	no		AGBL3	CTRL	BRSV	0.608169	0.402019
AGBL4	CTRL	BRSV	0.0427722	0.0854315	1	1	no		AGBL4	CTRL	BRSV	0.318535	0.188438	1	1	no		AGBL4	BRSV_LNGH	BRSV_LNGL	0.176341	0.184569	1	1	no		AGBL4	CTRL	BRSV	0.292508	0.2486	1	1	no		AGBL4	CTRL	BRSV	0.050865	0.0594889	1	1	no		AGBL4	CTRL	BRSV	0.0891123	0.0640234
AGBL5	CTRL	BRSV	4.05033	4.85652	0.2656	0.457446	no		AGBL5	CTRL	BRSV	4.48928	3.39427	0.13765	0.314675	no		AGBL5	BRSV_LNGH	BRSV_LNGL	2.77828	3.31964	0.40525	0.99935	no		AGBL5	CTRL	BRSV	5.20133	4.22423	0.3214	0.597354	no		AGBL5	CTRL	BRSV	3.68429	4.00072	0.69645	0.858347	no		AGBL5	CTRL	BRSV	4.73126	5.22062
AGER	CTRL	BRSV	13.8368	15.2958	0.501	0.684076	no		AGER	CTRL	BRSV	1475.86	829.027	0.0083	0.0431175	yes		AGER	BRSV_LNGH	BRSV_LNGL	1205.54	811.579	0.0957	0.581886	no		AGER	CTRL	BRSV	11.4996	12.0122	0.8256	0.932904	no		AGER	CTRL	BRSV	11.3922	14.1393	0.25545	0.502164	no		AGER	CTRL	BRSV	12.9065	15.5833
AGFG1	CTRL	BRSV	34.8402	40.6878	0.18625	0.360588	no		AGFG1	CTRL	BRSV	17.1829	18.9868	0.4352	0.646978	no		AGFG1	BRSV_LNGH	BRSV_LNGL	17.9175	18.5734	0.80425	0.99935	no		AGFG1	CTRL	BRSV	43.9748	29.5019	0.0069	0.0609284	no		AGFG1	CTRL	BRSV	47.5682	26.4759	5e-05	0.00103257	yes		AGFG1	CTRL	BRSV	41.4585	27.3138
AGFG2	CTRL	BRSV	13.4635	15.0964	0.407	0.602943	no		AGFG2	CTRL	BRSV	11.4593	7.91324	0.0236	0.0918023	no		AGFG2	BRSV_LNGH	BRSV_LNGL	7.91854	7.74146	0.9049	0.99935	no		AGFG2	CTRL	BRSV	12.0386	12.4574	0.85305	0.943286	no		AGFG2	CTRL	BRSV	10.8878	11.5266	0.7619	0.894574	no		AGFG2	CTRL	BRSV	15.372	11.1573
AGGF1	CTRL	BRSV	20.7373	23.0572	0.3729	0.570494	no		AGGF1	CTRL	BRSV	10.6204	9.13256	0.24905	0.460834	no		AGGF1	BRSV_LNGH	BRSV_LNGL	7.55235	8.93416	0.2604	0.886079	no		AGGF1	CTRL	BRSV	14.0233	11.4492	0.1656	0.418626	no		AGGF1	CTRL	BRSV	16.5968	12.6399	0.0566	0.195205	no		AGGF1	CTRL	BRSV	18.3673	18.3686
AGK	CTRL	BRSV	12.5027	14.2684	0.3117	0.507831	no		AGK	CTRL	BRSV	7.71292	6.72953	0.37515	0.592549	no		AGK	BRSV_LNGH	BRSV_LNGL	7.46517	6.58275	0.43755	0.99935	no		AGK	CTRL	BRSV	10.2049	9.11365	0.5168	0.757481	no		AGK	CTRL	BRSV	10.5426	9.48436	0.52555	0.747128	no		AGK	CTRL	BRSV	12.5148	12.4535
AGL	CTRL	BRSV	1.59322	2.5319	0.0055	0.028213	yes		AGL	CTRL	BRSV	1.32615	0.832982	0.01465	0.0652768	no		AGL	BRSV_LNGH	BRSV_LNGL	0.680807	0.814652	0.4041	0.99935	no		AGL	CTRL	BRSV	3.66543	2.00106	0.00185	0.0237921	yes		AGL	CTRL	BRSV	3.45333	1.86509	0.0008	0.00923898	yes		AGL	CTRL	BRSV	3.24461	1.73117
AGMAT	CTRL	BRSV	4.73879	2.38492	0.1164	0.261775	no		AGMAT	CTRL	BRSV	2.07819	2.50427	0.63055	0.793877	no		AGMAT	BRSV_LNGH	BRSV_LNGL	1.5105	2.4467	0.3093	0.930151	no		AGMAT	CTRL	BRSV	1.88977	2.33093	0.68295	0.858507	no		AGMAT	CTRL	BRSV	1.91622	2.64142	0.5751	0.783858	no		AGMAT	CTRL	BRSV	1.70595	2.68837
AGMO	CTRL	BRSV	1.15184	0.935863	0.3835	0.579831	no		AGMO	CTRL	BRSV	1.37932	1.39863	0.9552	0.979293	no		AGMO	BRSV_LNGH	BRSV_LNGL	1.09357	1.36846	0.415	0.99935	no		AGMO	CTRL	BRSV	0.283405	0.488318	0.1335	0.370707	no		AGMO	CTRL	BRSV	0.445059	0.754751	0.09545	0.274655	no		AGMO	CTRL	BRSV	0.650283	1.01383
AGPAT1	CTRL	BRSV	71.3613	66.3601	0.54175	0.716269	no		AGPAT1	CTRL	BRSV	54.2805	63.8462	0.21085	0.415977	no		AGPAT1	BRSV_LNGH	BRSV_LNGL	66.9605	62.4945	0.63415	0.99935	no		AGPAT1	CTRL	BRSV	47.5199	51.8226	0.57245	0.792997	no		AGPAT1	CTRL	BRSV	49.6994	52.0181	0.75415	0.891025	no		AGPAT1	CTRL	BRSV	65.4586	70.6574
AGPAT2	CTRL	BRSV	13.8983	15.5708	0.46295	0.652324	no		AGPAT2	CTRL	BRSV	53.0705	53.1448	0.9921	0.995589	no		AGPAT2	BRSV_LNGH	BRSV_LNGL	64.3105	51.9747	0.1627	0.75121	no		AGPAT2	CTRL	BRSV	28.1934	32.6458	0.41185	0.678983	no		AGPAT2	CTRL	BRSV	31.6413	47.1658	0.01915	0.093451	no		AGPAT2	CTRL	BRSV	18.0583	15.0677
AGPAT3	CTRL	BRSV	26.9693	23.4809	0.3095	0.505931	no		AGPAT3	CTRL	BRSV	23.8549	24.6666	0.824	0.914001	no		AGPAT3	BRSV_LNGH	BRSV_LNGL	21.0853	24.146	0.4178	0.99935	no		AGPAT3	CTRL	BRSV	21.7563	22.4375	0.8663	0.948566	no		AGPAT3	CTRL	BRSV	19.8272	20.1311	0.92995	0.971902	no		AGPAT3	CTRL	BRSV	24.3548	22.5518
AGPAT4	CTRL	BRSV	5.08371	5.54801	0.6003	0.761249	no		AGPAT4	CTRL	BRSV	1.01955	0.856669	0.5399	0.732287	no		AGPAT4	BRSV_LNGH	BRSV_LNGL	1.22953	0.83888	0.1766	0.774023	no		AGPAT4	CTRL	BRSV	9.25455	6.81512	0.13615	0.373966	no		AGPAT4	CTRL	BRSV	7.90182	7.09093	0.59145	0.796214	no		AGPAT4	CTRL	BRSV	6.66942	5.35096
AGPAT5	CTRL	BRSV	9.1064	10.247	0.36595	0.563428	no		AGPAT5	CTRL	BRSV	7.6422	3.68794	5e-05	0.000676977	yes		AGPAT5	BRSV_LNGH	BRSV_LNGL	4.57278	3.60415	0.1403	0.70995	no		AGPAT5	CTRL	BRSV	9.04082	5.57872	0.00325	0.0361819	yes		AGPAT5	CTRL	BRSV	9.74061	5.25378	0.00025	0.00378712	yes		AGPAT5	CTRL	BRSV	9.11215	5.87617
AGPAT6	CTRL	BRSV	59.4315	41.5471	0.0017	0.0115119	yes		AGPAT6	CTRL	BRSV	40.0054	61.2213	0.0014	0.0108072	yes		AGPAT6	BRSV_LNGH	BRSV_LNGL	47.1269	59.8689	0.10955	0.625141	no		AGPAT6	CTRL	BRSV	34.2974	48.883	0.01385	0.0936855	no		AGPAT6	CTRL	BRSV	37.4654	45.012	0.2034	0.438677	no		AGPAT6	CTRL	BRSV	36.2106	43.4921
AGPAT9	CTRL	BRSV	1.5706	1.95002	0.2752	0.468322	no		AGPAT9	CTRL	BRSV	1.39898	3.6542	5e-05	0.000676977	yes		AGPAT9	BRSV_LNGH	BRSV_LNGL	2.0743	3.57211	0.0103	0.139018	no		AGPAT9	CTRL	BRSV	1.87018	2.03135	0.7381	0.889018	no		AGPAT9	CTRL	BRSV	2.54337	2.25926	0.5827	0.790027	no		AGPAT9	CTRL	BRSV	1.45852	1.50768
AGPHD1	CTRL	BRSV	1.43129	1.963	0.1138	0.257426	no		AGPHD1	CTRL	BRSV	4.47153	1.70894	5e-05	0.000676977	yes		AGPHD1	BRSV_LNGH	BRSV_LNGL	1.70437	1.67158	0.9339	0.99935	no		AGPHD1	CTRL	BRSV	1.45782	1.17553	0.38235	0.653009	no		AGPHD1	CTRL	BRSV	1.47784	1.29181	0.575	0.783858	no		AGPHD1	CTRL	BRSV	1.62166	1.4695
AGPS	CTRL	BRSV	30.1543	41.1516	0.16125	0.328839	no		AGPS	CTRL	BRSV	12.3862	10.2537	0.5665	0.750789	no		AGPS	BRSV_LNGH	BRSV_LNGL	8.13251	10.0478	0.55665	0.99935	no		AGPS	CTRL	BRSV	43.0184	30.2739	0.1875	0.448547	no		AGPS	CTRL	BRSV	27.2004	15.4634	0.07605	0.23674	no		AGPS	CTRL	BRSV	37.2548	18.8055
AGR2	CTRL	BRSV	0.540298	0.036208	0.2546	0.444709	no		AGR2	CTRL	BRSV	1.20013	29.1826	5e-05	0.000676977	yes		AGR2	BRSV_LNGH	BRSV_LNGL	2.03452	28.4719	5e-05	0.00208907	yes		AGR2	CTRL	BRSV	151.346	309.657	0.0124	0.0875001	no		AGR2	CTRL	BRSV	151.678	188.186	0.2797	0.529368	no		AGR2	CTRL	BRSV	0.0114115	0
AGR3	CTRL	BRSV	0.0160851	0	1	1	no		AGR3	CTRL	BRSV	0.0096085	0.205016	1	1	no		AGR3	BRSV_LNGH	BRSV_LNGL	0.033071	0.199887	1	1	no		AGR3	CTRL	BRSV	1.59054	2.95681	0.0529	0.215791	no		AGR3	CTRL	BRSV	4.18663	4.76735	0.6705	0.84283	no		AGR3	CTRL	BRSV	0.0228119	0.0121215
AGRN	CTRL	BRSV	5.35993	2.41695	5e-05	0.000706497	yes		AGRN	CTRL	BRSV	48.0911	72.5703	0.0033	0.0210981	yes		AGRN	BRSV_LNGH	BRSV_LNGL	72.2241	71.0224	0.91775	0.99935	no		AGRN	CTRL	BRSV	7.51637	22.4096	5e-05	0.00143757	yes		AGRN	CTRL	BRSV	4.38827	18.8202	5e-05	0.00103257	yes		AGRN	CTRL	BRSV	2.9149	10.563
AGRP	CTRL	BRSV	0.123172	0.0381498	1	1	no		AGRP	CTRL	BRSV	0	0.0902153	1	1	no		AGRP	BRSV_LNGH	BRSV_LNGL	0	0.0880952	1	1	no		AGRP	CTRL	BRSV	0	0	1	1	no		AGRP	CTRL	BRSV	0	0	1	1	no		AGRP	CTRL	BRSV	0.0509239	0.213479
AGT	CTRL	BRSV	0.018265	0.0108455	1	1	no		AGT	CTRL	BRSV	62.5728	40.2332	0.001	0.00825723	yes		AGT	BRSV_LNGH	BRSV_LNGL	45.4959	39.3893	0.3314	0.951732	no		AGT	CTRL	BRSV	0.0397495	0.0194357	1	1	no		AGT	CTRL	BRSV	0.0673967	0.224957	1	1	no		AGT	CTRL	BRSV	0.00851811	0.504109
AGTPBP1	CTRL	BRSV	1.19268	1.45327	0.2776	0.471095	no		AGTPBP1	CTRL	BRSV	1.45176	0.9229	0.0166	0.071645	no		AGTPBP1	BRSV_LNGH	BRSV_LNGL	0.809886	0.902332	0.6041	0.99935	no		AGTPBP1	CTRL	BRSV	1.12791	0.958123	0.47455	0.72669	no		AGTPBP1	CTRL	BRSV	1.35474	1.04374	0.21485	0.453963	no		AGTPBP1	CTRL	BRSV	1.18052	0.827212
AGTR1	CTRL	BRSV	11.1217	14.9201	0.02555	0.0882587	no		AGTR1	CTRL	BRSV	12.7635	9.83134	0.0508	0.158415	no		AGTR1	BRSV_LNGH	BRSV_LNGL	8.85053	9.61498	0.58845	0.99935	no		AGTR1	CTRL	BRSV	18.0919	13.4591	0.05225	0.214211	no		AGTR1	CTRL	BRSV	16.2765	14.2049	0.3747	0.624203	no		AGTR1	CTRL	BRSV	23.0481	19.3516
AGTR2	CTRL	BRSV	0	0	1	1	no		AGTR2	CTRL	BRSV	0.0046706	0.00239149	1	1	no		AGTR2	BRSV_LNGH	BRSV_LNGL	0	0.00233438	1	1	no		AGTR2	CTRL	BRSV	0.00493974	0.0173644	1	1	no		AGTR2	CTRL	BRSV	0.00551552	0.00289187	1	1	no		AGTR2	CTRL	BRSV	0.00544623	0
AGTRAP	CTRL	BRSV	64.4674	36.6662	0.0001	0.00127218	yes		AGTRAP	CTRL	BRSV	102.473	117.029	0.30465	0.521851	no		AGTRAP	BRSV_LNGH	BRSV_LNGL	123.467	114.614	0.6135	0.99935	no		AGTRAP	CTRL	BRSV	29.062	51.1839	0.00225	0.0274986	yes		AGTRAP	CTRL	BRSV	29.0503	48.5033	0.00405	0.0305705	yes		AGTRAP	CTRL	BRSV	29.29	51.3566
AGXT	CTRL	BRSV	0	0	1	1	no		AGXT	CTRL	BRSV	0.00989752	0.0268477	1	1	no		AGXT	BRSV_LNGH	BRSV_LNGL	0.0548	0.0260675	1	1	no		AGXT	CTRL	BRSV	0	0	1	1	no		AGXT	CTRL	BRSV	0	0.00997675	1	1	no		AGXT	CTRL	BRSV	0	0.0625014
AGXT2	CTRL	BRSV	0.0100361	0.0191668	1	1	no		AGXT2	CTRL	BRSV	0	0	1	1	no		AGXT2	BRSV_LNGH	BRSV_LNGL	0	0	1	1	no		AGXT2	CTRL	BRSV	0.0195921	0.00303283	1	1	no		AGXT2	CTRL	BRSV	0.0190649	0.021377	1	1	no		AGXT2	CTRL	BRSV	0.013098	0.0140969
AGXT2L1	CTRL	BRSV	0.0175937	0.0105385	1	1	no		AGXT2L1	CTRL	BRSV	0.02387	0.00605666	1	1	no		AGXT2L1	BRSV_LNGH	BRSV_LNGL	0.0108678	0.00593376	1	1	no		AGXT2L1	CTRL	BRSV	0.0215025	0.0583213	1	1	no		AGXT2L1	CTRL	BRSV	0.098003	0.215893	1	1	no		AGXT2L1	CTRL	BRSV	0.00968962	0.00956646
AGXT2L2	CTRL	BRSV	3.69194	4.93296	0.11425	0.258126	no		AGXT2L2	CTRL	BRSV	4.48052	3.36518	0.16955	0.360982	no		AGXT2L2	BRSV_LNGH	BRSV_LNGL	3.5892	3.29411	0.7229	0.99935	no		AGXT2L2	CTRL	BRSV	3.85808	4.26497	0.6857	0.860004	no		AGXT2L2	CTRL	BRSV	3.31283	3.74369	0.60465	0.804769	no		AGXT2L2	CTRL	BRSV	4.03708	4.03869
AHCTF1	CTRL	BRSV	10.6926	13.4944	0.0503	0.143501	no		AHCTF1	CTRL	BRSV	8.47908	5.14024	5e-05	0.000676977	yes		AHCTF1	BRSV_LNGH	BRSV_LNGL	5.38843	5.02643	0.6258	0.99935	no		AHCTF1	CTRL	BRSV	10.1496	7.14674	0.0171	0.107942	no		AHCTF1	CTRL	BRSV	11.0261	7.00395	0.00125	0.0131451	yes		AHCTF1	CTRL	BRSV	12.2792	10.2946
AHCY	CTRL	BRSV	412.66	306.593	0.04045	0.123001	no		AHCY	CTRL	BRSV	685.515	549.983	0.22135	0.42884	no		AHCY	BRSV_LNGH	BRSV_LNGL	662.524	538.771	0.3594	0.976363	no		AHCY	CTRL	BRSV	140.23	165.448	0.2874	0.562709	no		AHCY	CTRL	BRSV	159.138	163.408	0.8597	0.940129	no		AHCY	CTRL	BRSV	206.256	235.368
AHCYL1	CTRL	BRSV	38.3894	37.5368	0.8462	0.918051	no		AHCYL1	CTRL	BRSV	30.8967	26.1641	0.1996	0.401545	no		AHCYL1	BRSV_LNGH	BRSV_LNGL	21.4278	25.5772	0.23835	0.859635	no		AHCYL1	CTRL	BRSV	28.1094	24.5507	0.3605	0.632262	no		AHCYL1	CTRL	BRSV	30.2032	27.1596	0.46145	0.698546	no		AHCYL1	CTRL	BRSV	32.8287	31.7488
AHCYL2	CTRL	BRSV	5.99565	8.15146	0.58365	0.749459	no		AHCYL2	CTRL	BRSV	3.45785	2.3197	0.6525	0.809283	no		AHCYL2	BRSV_LNGH	BRSV_LNGL	2.27732	2.26957	0.98555	0.99935	no		AHCYL2	CTRL	BRSV	6.22937	4.12984	0.6891	0.862341	no		AHCYL2	CTRL	BRSV	6.73289	4.43462	0.76585	0.896557	no		AHCYL2	CTRL	BRSV	8.23994	5.65085
AHDC1	CTRL	BRSV	3.38953	3.9549	0.30175	0.49792	no		AHDC1	CTRL	BRSV	5.34989	4.49386	0.30375	0.521062	no		AHDC1	BRSV_LNGH	BRSV_LNGL	5.50977	4.40237	0.222	0.849343	no		AHDC1	CTRL	BRSV	6.1592	4.94568	0.27885	0.553592	no		AHDC1	CTRL	BRSV	5.90353	6.02349	0.91365	0.964419	no		AHDC1	CTRL	BRSV	7.04712	5.54719
AHI1	CTRL	BRSV	2.67016	4.13296	0.0044	0.0238715	yes		AHI1	CTRL	BRSV	1.55377	1.2982	0.31385	0.530649	no		AHI1	BRSV_LNGH	BRSV_LNGL	1.31737	1.26832	0.8413	0.99935	no		AHI1	CTRL	BRSV	5.23111	3.50901	0.01515	0.0992725	no		AHI1	CTRL	BRSV	5.30284	2.78746	0.0001	0.00179767	yes		AHI1	CTRL	BRSV	4.23446	2.2888
AHNAK	CTRL	BRSV	0.466625	0.860343	0.05745	0.157767	no		AHNAK	CTRL	BRSV	13.118	6.39263	0.00075	0.00657338	yes		AHNAK	BRSV_LNGH	BRSV_LNGL	8.69204	6.25649	0.1252	0.667263	no		AHNAK	CTRL	BRSV	3.75172	2.84722	0.355	0.627016	no		AHNAK	CTRL	BRSV	2.8751	3.03779	0.8372	0.92863	no		AHNAK	CTRL	BRSV	4.02157	2.1786
AHNAK2	CTRL	BRSV	0.273238	0.361045	0.2811	0.474949	no		AHNAK2	CTRL	BRSV	3.16573	1.97381	0.01545	0.0680153	no		AHNAK2	BRSV_LNGH	BRSV_LNGL	2.31736	1.93225	0.4109	0.99935	no		AHNAK2	CTRL	BRSV	2.31629	3.17366	0.1571	0.406978	no		AHNAK2	CTRL	BRSV	2.8858	6.63729	5e-05	0.00103257	yes		AHNAK2	CTRL	BRSV	0.602882	0.452049
AHR	CTRL	BRSV	7.95282	12.2692	0.00205	0.0132582	yes		AHR	CTRL	BRSV	9.2646	6.28052	0.00805	0.0420313	yes		AHR	BRSV_LNGH	BRSV_LNGL	6.17371	6.14116	0.9759	0.99935	no		AHR	CTRL	BRSV	26.8238	17.154	0.0048	0.0479598	yes		AHR	CTRL	BRSV	21.0361	11.4725	0.0001	0.00179767	yes		AHR	CTRL	BRSV	16.3182	8.29463
AHRR	CTRL	BRSV	0.0678172	0.0304509	1	1	no		AHRR	CTRL	BRSV	0.0506178	0.147602	1	1	no		AHRR	BRSV_LNGH	BRSV_LNGL	0.0482903	0.14417	1	1	no		AHRR	CTRL	BRSV	0.186268	0.166794	1	1	no		AHRR	CTRL	BRSV	0.161283	0.131728	1	1	no		AHRR	CTRL	BRSV	0.207196	0.118879
AHSA1	CTRL	BRSV	165.988	85.8062	5e-05	0.000706497	yes		AHSA1	CTRL	BRSV	62.7736	96.7609	0.0014	0.0108072	yes		AHSA1	BRSV_LNGH	BRSV_LNGL	98.5029	94.6672	0.82115	0.99935	no		AHSA1	CTRL	BRSV	60.4401	73.5521	0.18875	0.450555	no		AHSA1	CTRL	BRSV	77.4156	80.867	0.7538	0.890766	no		AHSA1	CTRL	BRSV	64.363	98.3482
AHSA2	CTRL	BRSV	18.4195	11.5631	0.003	0.0178529	yes		AHSA2	CTRL	BRSV	5.28932	11.3152	5e-05	0.000676977	yes		AHSA2	BRSV_LNGH	BRSV_LNGL	11.0954	11.0779	0.99295	0.99935	no		AHSA2	CTRL	BRSV	6.34804	6.86088	0.7183	0.879407	no		AHSA2	CTRL	BRSV	8.49862	8.63699	0.9345	0.973613	no		AHSA2	CTRL	BRSV	9.07777	14.0465
AHSG	CTRL	BRSV	0.00617009	0	1	1	no		AHSG	CTRL	BRSV	0.00661132	0.0504028	1	1	no		AHSG	BRSV_LNGH	BRSV_LNGL	0.0501176	0.0491641	1	1	no		AHSG	CTRL	BRSV	0.0395292	0.373112	1	1	no		AHSG	CTRL	BRSV	0.107186	0.339006	1	1	no		AHSG	CTRL	BRSV	0.0163683	1.67337
AHSP	CTRL	BRSV	1.34466	1.58561	0.63265	0.784119	no		AHSP	CTRL	BRSV	0.868526	1.10141	0.5484	0.737261	no		AHSP	BRSV_LNGH	BRSV_LNGL	0.681677	1.07796	0.3152	0.936883	no		AHSP	CTRL	BRSV	1.50718	1.77166	0.6494	0.840607	no		AHSP	CTRL	BRSV	1.02189	1.18907	0.6885	0.85396	no		AHSP	CTRL	BRSV	1.0634	1.4014
AICDA	CTRL	BRSV	8.37576	32.7431	5e-05	0.000706497	yes		AICDA	CTRL	BRSV	0.348926	0.202039	1	1	no		AICDA	BRSV_LNGH	BRSV_LNGL	0.19895	0.19743	1	1	no		AICDA	CTRL	BRSV	61.6689	30.2188	0.0014	0.0194581	yes		AICDA	CTRL	BRSV	62.7042	23.474	5e-05	0.00103257	yes		AICDA	CTRL	BRSV	34.9323	11.6798
AIDA	CTRL	BRSV	27.5405	26.551	0.91965	0.958292	no		AIDA	CTRL	BRSV	21.7622	25.3288	0.70995	0.846462	no		AIDA	BRSV_LNGH	BRSV_LNGL	14.5936	24.7633	0.32605	0.947234	no		AIDA	CTRL	BRSV	15.537	15.6776	0.98455	0.992873	no		AIDA	CTRL	BRSV	15.0164	13.7961	0.86555	0.942845	no		AIDA	CTRL	BRSV	23.698	20.9605
AIF1	CTRL	BRSV	269.945	141.54	5e-05	0.000706497	yes		AIF1	CTRL	BRSV	555.027	466.149	0.2367	0.447165	no		AIF1	BRSV_LNGH	BRSV_LNGL	499.829	456.332	0.60865	0.99935	no		AIF1	CTRL	BRSV	56.1236	130.783	5e-05	0.00143757	yes		AIF1	CTRL	BRSV	57.6711	106.431	0.00035	0.00492429	yes		AIF1	CTRL	BRSV	63.4057	131.613
AIF1L	CTRL	BRSV	3.46717	3.35002	0.83645	0.91287	no		AIF1L	CTRL	BRSV	3.72743	3.01969	0.2487	0.460463	no		AIF1L	BRSV_LNGH	BRSV_LNGL	6.07343	2.95633	0.00015	0.00530972	yes		AIF1L	CTRL	BRSV	4.45794	5.14548	0.47195	0.724785	no		AIF1L	CTRL	BRSV	8.20656	15.2843	0.0005	0.00646767	yes		AIF1L	CTRL	BRSV	2.56173	2.04514
AIFM1	CTRL	BRSV	27.3764	22.143	0.0839	0.207328	no		AIFM1	CTRL	BRSV	12.7058	13.0943	0.8313	0.916707	no		AIFM1	BRSV_LNGH	BRSV_LNGL	11.9308	12.8004	0.65065	0.99935	no		AIFM1	CTRL	BRSV	23.382	24.2974	0.7978	0.918605	no		AIFM1	CTRL	BRSV	23.044	22.7758	0.93975	0.975658	no		AIFM1	CTRL	BRSV	19.8357	20.4305
AIFM2	CTRL	BRSV	4.39339	3.15628	0.13705	0.294157	no		AIFM2	CTRL	BRSV	9.99736	16.8905	0.0061	0.0341777	yes		AIFM2	BRSV_LNGH	BRSV_LNGL	8.12062	16.4871	0.0009	0.0235262	yes		AIFM2	CTRL	BRSV	3.43021	5.81392	0.12455	0.356973	no		AIFM2	CTRL	BRSV	2.97847	4.64256	0.15755	0.376604	no		AIFM2	CTRL	BRSV	2.71189	3.34986
AIFM3	CTRL	BRSV	3.85247	5.98094	0.8317	0.910069	no		AIFM3	CTRL	BRSV	0.692108	0.831852	0.8217	0.91274	no		AIFM3	BRSV_LNGH	BRSV_LNGL	0.509117	0.813461	0.5624	0.99935	no		AIFM3	CTRL	BRSV	3.18406	3.54634	0.9089	0.966184	no		AIFM3	CTRL	BRSV	2.22873	2.34007	0.9552	0.982242	no		AIFM3	CTRL	BRSV	4.79105	5.78487
AIG1	CTRL	BRSV	12.9186	9.43765	0.20745	0.388758	no		AIG1	CTRL	BRSV	16.5992	15.5871	0.80535	0.903351	no		AIG1	BRSV_LNGH	BRSV_LNGL	14.1568	15.253	0.7906	0.99935	no		AIG1	CTRL	BRSV	18.0821	17.1032	0.8537	0.943411	no		AIG1	CTRL	BRSV	10.6489	10.7412	0.97115	0.988229	no		AIG1	CTRL	BRSV	9.99025	9.15334
AIM1L	CTRL	BRSV	0.519657	0.370395	0.1506	0.3133	no		AIM1L	CTRL	BRSV	1.06022	1.55998	0.08105	0.21963	no		AIM1L	BRSV_LNGH	BRSV_LNGL	1.12856	1.52437	0.1844	0.789175	no		AIM1L	CTRL	BRSV	1.32306	1.95865	0.0943	0.305249	no		AIM1L	CTRL	BRSV	3.07235	7.50231	5e-05	0.00103257	yes		AIM1L	CTRL	BRSV	0.376594	0.606594
AIMP1	CTRL	BRSV	95.5215	70.6259	0.01245	0.0519109	no		AIMP1	CTRL	BRSV	92.3557	67.9792	0.01875	0.0777868	no		AIMP1	BRSV_LNGH	BRSV_LNGL	69.1344	66.4523	0.78925	0.99935	no		AIMP1	CTRL	BRSV	41.1288	51.3886	0.13885	0.378098	no		AIMP1	CTRL	BRSV	54.7946	50.3857	0.548	0.764234	no		AIMP1	CTRL	BRSV	43.8379	50.2939
AIMP2	CTRL	BRSV	52.9339	35.8747	0.09685	0.229925	no		AIMP2	CTRL	BRSV	47.8068	48.8946	0.9202	0.962555	no		AIMP2	BRSV_LNGH	BRSV_LNGL	52.9495	47.843	0.71095	0.99935	no		AIMP2	CTRL	BRSV	40.0699	47.5676	0.55255	0.78107	no		AIMP2	CTRL	BRSV	43.21	43.7386	0.96395	0.985442	no		AIMP2	CTRL	BRSV	39.1219	40.6284
AIP	CTRL	BRSV	107.933	84.0856	0.036	0.112283	no		AIP	CTRL	BRSV	69.7844	82.5117	0.20065	0.402816	no		AIP	BRSV_LNGH	BRSV_LNGL	82.8602	80.7827	0.8598	0.99935	no		AIP	CTRL	BRSV	61.7496	78.587	0.1156	0.344113	no		AIP	CTRL	BRSV	62.8454	71.6209	0.386	0.634645	no		AIP	CTRL	BRSV	75.2817	87.9674
AIPL1	CTRL	BRSV	0	0	1	1	no		AIPL1	CTRL	BRSV	0.0216537	0.0222524	1	1	no		AIPL1	BRSV_LNGH	BRSV_LNGL	0.0382609	0.0216451	1	1	no		AIPL1	CTRL	BRSV	0.0412448	0.0460378	1	1	no		AIPL1	CTRL	BRSV	0.00962578	0.0690697	1	1	no		AIPL1	CTRL	BRSV	0	0
AIRE	CTRL	BRSV	0.312401	1.16348	5e-05	0.000706497	yes		AIRE	CTRL	BRSV	2.58238	1.8635	0.21785	0.424665	no		AIRE	BRSV_LNGH	BRSV_LNGL	1.67054	1.82412	0.76375	0.99935	no		AIRE	CTRL	BRSV	8.76631	6.74208	0.23575	0.508478	no		AIRE	CTRL	BRSV	2.01377	2.0359	0.9714	0.988229	no		AIRE	CTRL	BRSV	1.23822	0.738509
AJAP1	CTRL	BRSV	0	0.00633533	1	1	no		AJAP1	CTRL	BRSV	0	0.0207057	1	1	no		AJAP1	BRSV_LNGH	BRSV_LNGL	0	0.020105	1	1	no		AJAP1	CTRL	BRSV	0.0406537	0.0525957	1	1	no		AJAP1	CTRL	BRSV	0.0878338	0.0328589	1	1	no		AJAP1	CTRL	BRSV	0	0.0107792
AK1	CTRL	BRSV	2.71938	1.37292	0.00915	0.0411302	yes		AK1	CTRL	BRSV	8.24884	7.64449	0.73485	0.862447	no		AK1	BRSV_LNGH	BRSV_LNGL	7.72057	7.48072	0.89515	0.99935	no		AK1	CTRL	BRSV	5.55215	12.102	0.00365	0.0393352	yes		AK1	CTRL	BRSV	3.77371	7.65721	0.00895	0.0544564	no		AK1	CTRL	BRSV	1.19553	1.64496
AK2	CTRL	BRSV	148.504	87.0611	5e-05	0.000706497	yes		AK2	CTRL	BRSV	54.9079	84.5518	0.0009	0.00760263	yes		AK2	BRSV_LNGH	BRSV_LNGL	69.6154	82.6475	0.24555	0.870209	no		AK2	CTRL	BRSV	80.2181	78.2713	0.8699	0.950426	no		AK2	CTRL	BRSV	90.465	76.8829	0.25145	0.497609	no		AK2	CTRL	BRSV	73.2629	73.7402
AK3	CTRL	BRSV	18.4502	14.9054	0.07505	0.191886	no		AK3	CTRL	BRSV	22.5183	15.9286	0.00665	0.0365809	yes		AK3	BRSV_LNGH	BRSV_LNGL	17.3187	15.5699	0.4771	0.99935	no		AK3	CTRL	BRSV	10.0359	8.73342	0.38085	0.651654	no		AK3	CTRL	BRSV	11.8201	8.25734	0.01835	0.0909296	no		AK3	CTRL	BRSV	11.4369	10.4199
AK4	CTRL	BRSV	1.31926	1.03082	0.2834	0.477406	no		AK4	CTRL	BRSV	0.367611	3.14136	5e-05	0.000676977	yes		AK4	BRSV_LNGH	BRSV_LNGL	0.388007	3.07356	5e-05	0.00208907	yes		AK4	CTRL	BRSV	2.5662	1.5031	0.0381	0.177521	no		AK4	CTRL	BRSV	1.46954	1.66899	0.63765	0.824057	no		AK4	CTRL	BRSV	1.29867	0.933227
AK5	CTRL	BRSV	0.0336548	0.0478495	1	1	no		AK5	CTRL	BRSV	0.0576757	0.0485516	1	1	no		AK5	BRSV_LNGH	BRSV_LNGL	0.121774	0.0475248	1	1	no		AK5	CTRL	BRSV	0.078424	0.277071	1	1	no		AK5	CTRL	BRSV	0.137225	0.080599	1	1	no		AK5	CTRL	BRSV	0.0326054	0.0381699
AK7	CTRL	BRSV	0.831772	0.576647	0.13485	0.290624	no		AK7	CTRL	BRSV	10.8277	7.49906	0.0153	0.0675286	no		AK7	BRSV_LNGH	BRSV_LNGL	7.10808	7.33088	0.8594	0.99935	no		AK7	CTRL	BRSV	6.44215	4.44652	0.05465	0.220378	no		AK7	CTRL	BRSV	0.524371	0.711532	0.297	0.548171	no		AK7	CTRL	BRSV	0.420989	0.540967
AK8	CTRL	BRSV	1.45709	1.18149	0.3966	0.593284	no		AK8	CTRL	BRSV	8.39304	6.5727	0.20525	0.408855	no		AK8	BRSV_LNGH	BRSV_LNGL	5.28487	6.43828	0.3402	0.959451	no		AK8	CTRL	BRSV	4.93709	6.30015	0.3057	0.58178	no		AK8	CTRL	BRSV	1.50312	2.00556	0.32365	0.576234	no		AK8	CTRL	BRSV	1.18892	1.35394
AKAP1	CTRL	BRSV	23.0221	17.0563	0.0126	0.052447	no		AKAP1	CTRL	BRSV	17.6904	33.427	5e-05	0.000676977	yes		AKAP1	BRSV_LNGH	BRSV_LNGL	23.2127	32.6827	0.02405	0.248327	no		AKAP1	CTRL	BRSV	15.7435	20.6714	0.0785	0.274175	no		AKAP1	CTRL	BRSV	17.4742	21.7494	0.13665	0.345914	no		AKAP1	CTRL	BRSV	18.0371	22.6878
AKAP10	CTRL	BRSV	16.8531	17.9736	0.58555	0.75052	no		AKAP10	CTRL	BRSV	12.1706	9.78575	0.0897	0.234971	no		AKAP10	BRSV_LNGH	BRSV_LNGL	10.4638	9.56687	0.54025	0.99935	no		AKAP10	CTRL	BRSV	13.5281	12.0416	0.44645	0.705918	no		AKAP10	CTRL	BRSV	12.8411	11.2638	0.37045	0.62041	no		AKAP10	CTRL	BRSV	17.5244	14.9305
AKAP11	CTRL	BRSV	9.52009	15.8451	5e-05	0.000706497	yes		AKAP11	CTRL	BRSV	4.52347	2.94493	0.00245	0.0166739	yes		AKAP11	BRSV_LNGH	BRSV_LNGL	2.33436	2.88148	0.1941	0.807008	no		AKAP11	CTRL	BRSV	13.4162	7.90096	0.00065	0.0112548	yes		AKAP11	CTRL	BRSV	12.5725	7.03035	0.0001	0.00179767	yes		AKAP11	CTRL	BRSV	18.5067	10.3667
AKAP12	CTRL	BRSV	2.59308	3.25129	0.1072	0.247104	no		AKAP12	CTRL	BRSV	17.4589	14.3777	0.1667	0.356944	no		AKAP12	BRSV_LNGH	BRSV_LNGL	15.6573	14.0873	0.52585	0.99935	no		AKAP12	CTRL	BRSV	1.10558	1.45229	0.1866	0.447292	no		AKAP12	CTRL	BRSV	1.51049	1.19295	0.2247	0.466918	no		AKAP12	CTRL	BRSV	2.15676	2.11859
AKAP13	CTRL	BRSV	25.8464	42.4462	0.0002	0.00224137	yes		AKAP13	CTRL	BRSV	26.1486	22.4757	0.27565	0.491519	no		AKAP13	BRSV_LNGH	BRSV_LNGL	22.3356	21.9931	0.92215	0.99935	no		AKAP13	CTRL	BRSV	41.6375	30.7081	0.07985	0.276646	no		AKAP13	CTRL	BRSV	35.1221	28.681	0.1939	0.42699	no		AKAP13	CTRL	BRSV	49.3856	35.1983
AKAP14	CTRL	BRSV	0.667775	0.722768	0.86155	0.927221	no		AKAP14	CTRL	BRSV	2.52237	1.93181	0.41895	0.633109	no		AKAP14	BRSV_LNGH	BRSV_LNGL	1.84125	1.88859	0.9481	0.99935	no		AKAP14	CTRL	BRSV	2.32124	1.87769	0.5307	0.766762	no		AKAP14	CTRL	BRSV	0.25746	0.76392	0.0427	0.162509	no		AKAP14	CTRL	BRSV	1.08433	0.961168
AKAP2	CTRL	BRSV	12.5848	11.6193	0.50355	0.685962	no		AKAP2	CTRL	BRSV	79.3679	38.2629	5e-05	0.000676977	yes		AKAP2	BRSV_LNGH	BRSV_LNGL	57.4243	37.4258	0.0219	0.232404	no		AKAP2	CTRL	BRSV	6.94143	7.62678	0.51625	0.756962	no		AKAP2	CTRL	BRSV	8.26904	7.39911	0.4459	0.686885	no		AKAP2	CTRL	BRSV	9.07258	8.75645
AKAP3	CTRL	BRSV	0.0503262	0.0537486	1	1	no		AKAP3	CTRL	BRSV	0.066309	0.0327329	1	1	no		AKAP3	BRSV_LNGH	BRSV_LNGL	0.042801	0.0320102	1	1	no		AKAP3	CTRL	BRSV	0.0376495	0.0298336	1	1	no		AKAP3	CTRL	BRSV	0.0341639	0.0268393	1	1	no		AKAP3	CTRL	BRSV	0.038823	0.0363702
AKAP4	CTRL	BRSV	0.00328606	0.00295553	1	1	no		AKAP4	CTRL	BRSV	0.489104	0.247328	0.01775	0.0750733	no		AKAP4	BRSV_LNGH	BRSV_LNGL	0.444123	0.242018	0.04335	0.365038	no		AKAP4	CTRL	BRSV	0.00442354	0.0236922	1	1	no		AKAP4	CTRL	BRSV	0.0105514	0.0142055	1	1	no		AKAP4	CTRL	BRSV	0.00753571	0.00638885
AKAP5	CTRL	BRSV	16.2059	27.1928	0.00015	0.00176596	yes		AKAP5	CTRL	BRSV	5.41392	4.33999	0.22585	0.434486	no		AKAP5	BRSV_LNGH	BRSV_LNGL	3.43675	4.24257	0.32575	0.946848	no		AKAP5	CTRL	BRSV	26.4411	17.1408	0.00825	0.0686998	no		AKAP5	CTRL	BRSV	20.8094	12.3518	0.00115	0.0122608	yes		AKAP5	CTRL	BRSV	23.6389	17.2633
AKAP6	CTRL	BRSV	0.0195045	0.0404829	1	1	no		AKAP6	CTRL	BRSV	0.0817525	0.0791937	1	1	no		AKAP6	BRSV_LNGH	BRSV_LNGL	0.0557774	0.0774659	1	1	no		AKAP6	CTRL	BRSV	0.154347	0.0938365	1	1	no		AKAP6	CTRL	BRSV	0.10335	0.092408	1	1	no		AKAP6	CTRL	BRSV	0.0511467	0.0143722
AKAP7	CTRL	BRSV	6.35267	5.44207	0.33925	0.535311	no		AKAP7	CTRL	BRSV	8.08177	4.62352	0.00025	0.00268994	yes		AKAP7	BRSV_LNGH	BRSV_LNGL	3.72536	4.51554	0.26925	0.892752	no		AKAP7	CTRL	BRSV	2.49079	3.18014	0.2595	0.534273	no		AKAP7	CTRL	BRSV	2.43062	2.51673	0.87575	0.947608	no		AKAP7	CTRL	BRSV	3.48034	4.16865
AKAP8	CTRL	BRSV	31.0068	30.8762	0.9726	0.986236	no		AKAP8	CTRL	BRSV	16.4458	14.4612	0.3284	0.545375	no		AKAP8	BRSV_LNGH	BRSV_LNGL	14.3162	14.1333	0.92955	0.99935	no		AKAP8	CTRL	BRSV	22.8661	22.9929	0.9701	0.989185	no		AKAP8	CTRL	BRSV	23.1618	23.1428	0.9951	0.997366	no		AKAP8	CTRL	BRSV	26.1432	27.0511
AKAP8L	CTRL	BRSV	55.1138	66.5038	0.111	0.253239	no		AKAP8L	CTRL	BRSV	65.0765	58.0615	0.36795	0.585256	no		AKAP8L	BRSV_LNGH	BRSV_LNGL	55.5342	56.7873	0.8825	0.99935	no		AKAP8L	CTRL	BRSV	47.4183	47.1243	0.96675	0.987654	no		AKAP8L	CTRL	BRSV	49.4531	49.8425	0.9578	0.982713	no		AKAP8L	CTRL	BRSV	55.6472	53.7212
AKAP9	CTRL	BRSV	5.58357	8.85691	5e-05	0.000706497	yes		AKAP9	CTRL	BRSV	5.37428	3.05414	5e-05	0.000676977	yes		AKAP9	BRSV_LNGH	BRSV_LNGL	2.88524	2.98563	0.81185	0.99935	no		AKAP9	CTRL	BRSV	7.24129	5.44384	0.05705	0.227101	no		AKAP9	CTRL	BRSV	6.63616	4.53784	0.0085	0.0522133	no		AKAP9	CTRL	BRSV	7.69829	5.55828
AKD1	CTRL	BRSV	0.0567297	0.0860381	1	1	no		AKD1	CTRL	BRSV	1.97573	1.27903	0.01145	0.0545184	no		AKD1	BRSV_LNGH	BRSV_LNGL	1.50872	1.25211	0.3466	0.966486	no		AKD1	CTRL	BRSV	1.61781	1.09078	0.04895	0.205912	no		AKD1	CTRL	BRSV	0.0310952	0.0374547	1	1	no		AKD1	CTRL	BRSV	0.0476669	0.0661575
AKIP1	CTRL	BRSV	40.3547	32.2365	0.1032	0.240146	no		AKIP1	CTRL	BRSV	34.3131	38.1507	0.5047	0.705216	no		AKIP1	BRSV_LNGH	BRSV_LNGL	40.7139	37.2897	0.6015	0.99935	no		AKIP1	CTRL	BRSV	17.5141	24.5148	0.1361	0.373966	no		AKIP1	CTRL	BRSV	20.5162	25.3522	0.27315	0.521456	no		AKIP1	CTRL	BRSV	20.1974	29.5512
AKIRIN1	CTRL	BRSV	45.2849	49.5014	0.45685	0.647958	no		AKIRIN1	CTRL	BRSV	22.0406	15.4804	0.00585	0.0330051	yes		AKIRIN1	BRSV_LNGH	BRSV_LNGL	16.397	15.1362	0.59195	0.99935	no		AKIRIN1	CTRL	BRSV	30.0919	23.7584	0.1094	0.332883	no		AKIRIN1	CTRL	BRSV	33.7267	22.7168	0.0058	0.0395725	yes		AKIRIN1	CTRL	BRSV	41.2671	34.6153
AKIRIN2	CTRL	BRSV	46.9049	47.3029	0.9466	0.972535	no		AKIRIN2	CTRL	BRSV	46.7345	38.7451	0.14505	0.326267	no		AKIRIN2	BRSV_LNGH	BRSV_LNGL	43.8415	37.8974	0.3107	0.932114	no		AKIRIN2	CTRL	BRSV	39.2752	39.5419	0.96195	0.985349	no		AKIRIN2	CTRL	BRSV	44.0917	45.0569	0.88105	0.949525	no		AKIRIN2	CTRL	BRSV	43.9242	47.871
AKNA	CTRL	BRSV	24.1493	31.0656	0.0354	0.110835	no		AKNA	CTRL	BRSV	6.47817	5.82604	0.5114	0.710134	no		AKNA	BRSV_LNGH	BRSV_LNGL	4.75338	5.70465	0.30765	0.929295	no		AKNA	CTRL	BRSV	25.7974	21.5501	0.24695	0.521672	no		AKNA	CTRL	BRSV	22.0648	15.2398	0.0161	0.0826513	no		AKNA	CTRL	BRSV	40.1925	28.5141
AKNAD1	CTRL	BRSV	0.213736	0.158002	1	1	no		AKNAD1	CTRL	BRSV	0.739753	0.440523	0.0589	0.176907	no		AKNAD1	BRSV_LNGH	BRSV_LNGL	0.422235	0.429837	0.9547	0.99935	no		AKNAD1	CTRL	BRSV	0.0344849	0.0797657	1	1	no		AKNAD1	CTRL	BRSV	0.0464045	0.0899281	1	1	no		AKNAD1	CTRL	BRSV	0.08342	0.126302
AKR1A1	CTRL	BRSV	127.427	94.2892	0.0122	0.0510862	no		AKR1A1	CTRL	BRSV	63.315	89.9612	0.00755	0.0401555	yes		AKR1A1	BRSV_LNGH	BRSV_LNGL	71.3379	87.9879	0.1464	0.721479	no		AKR1A1	CTRL	BRSV	111.126	140.868	0.10795	0.330548	no		AKR1A1	CTRL	BRSV	106.465	139.328	0.06095	0.20453	no		AKR1A1	CTRL	BRSV	82.2624	94.9386
AKR1B1	CTRL	BRSV	48.5596	40.1746	0.129	0.281404	no		AKR1B1	CTRL	BRSV	90.2662	82.4145	0.48775	0.691248	no		AKR1B1	BRSV_LNGH	BRSV_LNGL	85.4428	80.7207	0.69995	0.99935	no		AKR1B1	CTRL	BRSV	61.3736	50.0756	0.17785	0.436083	no		AKR1B1	CTRL	BRSV	68.8241	43.649	0.00235	0.0205472	yes		AKR1B1	CTRL	BRSV	45.6722	37.2027
AKR1B10	CTRL	BRSV	0.00906969	0.0173428	1	1	no		AKR1B10	CTRL	BRSV	0.00602531	0	1	1	no		AKR1B10	BRSV_LNGH	BRSV_LNGL	0	0	1	1	no		AKR1B10	CTRL	BRSV	0.0640205	0.0125598	1	1	no		AKR1B10	CTRL	BRSV	0.0255392	0.0329645	1	1	no		AKR1B10	CTRL	BRSV	0.0142761	0
AKR1C3	CTRL	BRSV	0.00839931	0.0167087	1	1	no		AKR1C3	CTRL	BRSV	6.51311	3.3095	0.00195	0.0140531	yes		AKR1C3	BRSV_LNGH	BRSV_LNGL	1.96912	3.2365	0.05785	0.44034	no		AKR1C3	CTRL	BRSV	0.00593646	0.0214205	1	1	no		AKR1C3	CTRL	BRSV	0.473277	0.624561	0.4891	0.720439	no		AKR1C3	CTRL	BRSV	0	0.278531
AKR1C4	CTRL	BRSV	6.5076	5.43846	0.31455	0.510661	no		AKR1C4	CTRL	BRSV	190.004	78.3708	5e-05	0.000676977	yes		AKR1C4	BRSV_LNGH	BRSV_LNGL	57.1236	76.5843	0.07165	0.496228	no		AKR1C4	CTRL	BRSV	5.3504	4.66874	0.55395	0.78205	no		AKR1C4	CTRL	BRSV	5.71462	4.76717	0.4121	0.657976	no		AKR1C4	CTRL	BRSV	2.56319	3.98305
AKR1D1	CTRL	BRSV	0	0	1	1	no		AKR1D1	CTRL	BRSV	0	0.00375138	1	1	no		AKR1D1	BRSV_LNGH	BRSV_LNGL	0	0.00366136	1	1	no		AKR1D1	CTRL	BRSV	0	0	1	1	no		AKR1D1	CTRL	BRSV	0	0	1	1	no		AKR1D1	CTRL	BRSV	0	0.111385
AKR1E2	CTRL	BRSV	1.14476	1.38126	0.4836	0.670102	no		AKR1E2	CTRL	BRSV	4.02328	3.76593	0.7976	0.899007	no		AKR1E2	BRSV_LNGH	BRSV_LNGL	4.25836	3.6828	0.5601	0.99935	no		AKR1E2	CTRL	BRSV	1.68245	1.57775	0.835	0.936707	no		AKR1E2	CTRL	BRSV	1.57259	1.26398	0.4926	0.722982	no		AKR1E2	CTRL	BRSV	1.33345	1.30903
AKR7A2	CTRL	BRSV	31.2485	19.2841	0.00155	0.0107388	yes		AKR7A2	CTRL	BRSV	51.3387	62.3174	0.16955	0.360982	no		AKR7A2	BRSV_LNGH	BRSV_LNGL	64.4976	61.0131	0.72125	0.99935	no		AKR7A2	CTRL	BRSV	24.225	39.5158	0.012	0.085856	no		AKR7A2	CTRL	BRSV	25.3339	37.3011	0.0389	0.152803	no		AKR7A2	CTRL	BRSV	20.1417	25.0455
AKR7A3	CTRL	BRSV	0.581876	0.447015	0.3968	0.593401	no		AKR7A3	CTRL	BRSV	1.11379	0.891204	0.5027	0.703576	no		AKR7A3	BRSV_LNGH	BRSV_LNGL	0.990221	0.870445	0.71905	0.99935	no		AKR7A3	CTRL	BRSV	0.558417	0.546098	0.95715	0.984009	no		AKR7A3	CTRL	BRSV	0.76002	0.62628	0.60345	0.804353	no		AKR7A3	CTRL	BRSV	0.434362	0.616576
AKT1	CTRL	BRSV	144.433	141.126	0.84575	0.917834	no		AKT1	CTRL	BRSV	128.904	126.882	0.9074	0.955317	no		AKT1	BRSV_LNGH	BRSV_LNGL	118.051	124.195	0.73885	0.99935	no		AKT1	CTRL	BRSV	122.01	117.808	0.8085	0.924264	no		AKT1	CTRL	BRSV	113.944	106.244	0.6182	0.812766	no		AKT1	CTRL	BRSV	130.459	120.022
AKT1S1	CTRL	BRSV	14.9482	10.6045	0.0192	0.0715601	no		AKT1S1	CTRL	BRSV	15.6893	19.8279	0.12815	0.299808	no		AKT1S1	BRSV_LNGH	BRSV_LNGL	21.2277	19.3927	0.5834	0.99935	no		AKT1S1	CTRL	BRSV	12.2201	16.3906	0.13255	0.36885	no		AKT1S1	CTRL	BRSV	12.8957	17.6888	0.09515	0.274099	no		AKT1S1	CTRL	BRSV	10.1328	12.6815
AKT2	CTRL	BRSV	43.6191	45.4913	0.7206	0.843496	no		AKT2	CTRL	BRSV	25.7235	24.8949	0.8195	0.911621	no		AKT2	BRSV_LNGH	BRSV_LNGL	21.9187	24.3452	0.49075	0.99935	no		AKT2	CTRL	BRSV	46.5129	38.6731	0.22235	0.493379	no		AKT2	CTRL	BRSV	40.3601	33.6856	0.23085	0.473691	no		AKT2	CTRL	BRSV	51.3232	40.1013
AKT3	CTRL	BRSV	3.55676	6.71107	0.0011	0.00828584	yes		AKT3	CTRL	BRSV	3.93454	2.6935	0.05235	0.162426	no		AKT3	BRSV_LNGH	BRSV_LNGL	1.85481	2.63784	0.1074	0.617197	no		AKT3	CTRL	BRSV	3.38564	2.23847	0.0927	0.3025	no		AKT3	CTRL	BRSV	3.69713	1.60644	0.0004	0.00541988	yes		AKT3	CTRL	BRSV	6.67619	3.31184
AKTIP	CTRL	BRSV	15.6722	15.2832	0.9384	0.96855	no		AKTIP	CTRL	BRSV	31.0432	17.9828	0.0258	0.0978165	no		AKTIP	BRSV_LNGH	BRSV_LNGL	19.9534	17.5644	0.6252	0.99935	no		AKTIP	CTRL	BRSV	10.5425	11.1996	0.8809	0.954691	no		AKTIP	CTRL	BRSV	14.0907	13.6694	0.92585	0.970316	no		AKTIP	CTRL	BRSV	13.5353	16.5034
ALAD	CTRL	BRSV	25.4222	22.9062	0.45555	0.646739	no		ALAD	CTRL	BRSV	60.8512	46.9252	0.05815	0.175303	no		ALAD	BRSV_LNGH	BRSV_LNGL	68.1237	45.9403	0.0092	0.128013	no		ALAD	CTRL	BRSV	19.4078	26.3224	0.1133	0.339896	no		ALAD	CTRL	BRSV	22.3818	25.7975	0.42025	0.664652	no		ALAD	CTRL	BRSV	22.4017	26.0821
ALAS1	CTRL	BRSV	24.8448	23.0533	0.545	0.718236	no		ALAS1	CTRL	BRSV	134.154	59.5298	5e-05	0.000676977	yes		ALAS1	BRSV_LNGH	BRSV_LNGL	77.616	58.2546	0.0645	0.467235	no		ALAS1	CTRL	BRSV	25.7485	31.4244	0.1787	0.437629	no		ALAS1	CTRL	BRSV	24.2453	30.7741	0.10895	0.298609	no		ALAS1	CTRL	BRSV	21.2876	21.4456
ALAS2	CTRL	BRSV	0.0100228	0.00756158	1	1	no		ALAS2	CTRL	BRSV	0.109315	0.0991464	1	1	no		ALAS2	BRSV_LNGH	BRSV_LNGL	0.112386	0.0971916	1	1	no		ALAS2	CTRL	BRSV	0.0225193	0.0131284	1	1	no		ALAS2	CTRL	BRSV	0.0092696	0.00788675	1	1	no		ALAS2	CTRL	BRSV	0.0104896	0.0187564
ALB	CTRL	BRSV	0.127628	0.0647384	1	1	no		ALB	CTRL	BRSV	0.0471029	0.0658099	1	1	no		ALB	BRSV_LNGH	BRSV_LNGL	0.110475	0.0641043	1	1	no		ALB	CTRL	BRSV	0.0469683	0.103716	1	1	no		ALB	CTRL	BRSV	0.592171	0.0942281	0.0001	0.00179767	yes		ALB	CTRL	BRSV	0.0206627	15.6099
ALCAM	CTRL	BRSV	4.55728	10.586	5e-05	0.000706497	yes		ALCAM	CTRL	BRSV	6.1866	4.1947	0.02475	0.0948863	no		ALCAM	BRSV_LNGH	BRSV_LNGL	2.91176	4.10001	0.08165	0.533586	no		ALCAM	CTRL	BRSV	16.523	7.55289	0.0001	0.00259147	yes		ALCAM	CTRL	BRSV	12.7627	4.8739	5e-05	0.00103257	yes		ALCAM	CTRL	BRSV	13.0568	4.25495
ALDH16A1	CTRL	BRSV	37.1517	32.9113	0.30535	0.501212	no		ALDH16A1	CTRL	BRSV	25.6096	23.4473	0.50665	0.707043	no		ALDH16A1	BRSV_LNGH	BRSV_LNGL	23.8122	22.9366	0.80275	0.99935	no		ALDH16A1	CTRL	BRSV	33.7184	31.2848	0.6202	0.824071	no		ALDH16A1	CTRL	BRSV	31.8161	26.334	0.2076	0.444453	no		ALDH16A1	CTRL	BRSV	33.5807	30.2837
ALDH18A1	CTRL	BRSV	21.2424	17.5282	0.10995	0.251743	no		ALDH18A1	CTRL	BRSV	7.47936	9.2316	0.13595	0.312039	no		ALDH18A1	BRSV_LNGH	BRSV_LNGL	10.5677	9.02963	0.30525	0.925066	no		ALDH18A1	CTRL	BRSV	16.4223	13.8503	0.2595	0.534273	no		ALDH18A1	CTRL	BRSV	19.7287	15.9824	0.1538	0.370689	no		ALDH18A1	CTRL	BRSV	16.8091	13.6641
ALDH1A1	CTRL	BRSV	16.4986	16.3409	0.94475	0.971535	no		ALDH1A1	CTRL	BRSV	408.294	162.367	5e-05	0.000676977	yes		ALDH1A1	BRSV_LNGH	BRSV_LNGL	227.505	158.752	0.074	0.505634	no		ALDH1A1	CTRL	BRSV	33.8109	41.6755	0.2063	0.473424	no		ALDH1A1	CTRL	BRSV	29.095	41.1882	0.08605	0.257115	no		ALDH1A1	CTRL	BRSV	10.5016	12.6027
ALDH1A2	CTRL	BRSV	0.0722536	0.111262	1	1	no		ALDH1A2	CTRL	BRSV	0.537584	0.176289	0.0004	0.00396347	yes		ALDH1A2	BRSV_LNGH	BRSV_LNGL	0.450154	0.172704	0.00285	0.0549586	no		ALDH1A2	CTRL	BRSV	1.5395	0.923865	0.04505	0.196052	no		ALDH1A2	CTRL	BRSV	0.198137	0.19551	1	1	no		ALDH1A2	CTRL	BRSV	0.0754165	0.0325367
ALDH1A3	CTRL	BRSV	1.60783	1.95491	0.38175	0.578496	no		ALDH1A3	CTRL	BRSV	1.2368	1.41443	0.6276	0.792237	no		ALDH1A3	BRSV_LNGH	BRSV_LNGL	1.31271	1.3828	0.8673	0.99935	no		ALDH1A3	CTRL	BRSV	1.62442	2.11902	0.3459	0.617986	no		ALDH1A3	CTRL	BRSV	2.57109	3.06935	0.52275	0.745417	no		ALDH1A3	CTRL	BRSV	1.35204	0.817444
ALDH1B1	CTRL	BRSV	0.0843845	0.249816	1	1	no		ALDH1B1	CTRL	BRSV	0.122988	0.0993495	1	1	no		ALDH1B1	BRSV_LNGH	BRSV_LNGL	0.116215	0.097086	1	1	no		ALDH1B1	CTRL	BRSV	0.108542	0.122786	1	1	no		ALDH1B1	CTRL	BRSV	0.0949801	0.130696	1	1	no		ALDH1B1	CTRL	BRSV	0.0962822	0.148256
ALDH1L1	CTRL	BRSV	0.00902256	0.00512544	1	1	no		ALDH1L1	CTRL	BRSV	0.026219	0.020104	1	1	no		ALDH1L1	BRSV_LNGH	BRSV_LNGL	0.0187643	0.0197399	1	1	no		ALDH1L1	CTRL	BRSV	0.00790558	0	1	1	no		ALDH1L1	CTRL	BRSV	0.00324902	0	1	1	no		ALDH1L1	CTRL	BRSV	0.00771695	0.0860728
ALDH1L2	CTRL	BRSV	0.335178	0.459078	0.15955	0.326097	no		ALDH1L2	CTRL	BRSV	2.37873	0.671284	5e-05	0.000676977	yes		ALDH1L2	BRSV_LNGH	BRSV_LNGL	1.83129	0.656696	5e-05	0.00208907	yes		ALDH1L2	CTRL	BRSV	0.462637	0.403508	0.6191	0.823183	no		ALDH1L2	CTRL	BRSV	1.05707	1.56168	0.09055	0.266371	no		ALDH1L2	CTRL	BRSV	0.437809	0.240631
ALDH2	CTRL	BRSV	153.696	165.177	0.5675	0.737168	no		ALDH2	CTRL	BRSV	555.468	341.695	0.0049	0.0286524	yes		ALDH2	BRSV_LNGH	BRSV_LNGL	445.67	334.543	0.17225	0.767494	no		ALDH2	CTRL	BRSV	141.211	158.16	0.46595	0.719779	no		ALDH2	CTRL	BRSV	141.785	148.174	0.77025	0.899043	no		ALDH2	CTRL	BRSV	145.015	161.22
ALDH3A1	CTRL	BRSV	0.0283391	0.0647788	1	1	no		ALDH3A1	CTRL	BRSV	2.0077	1.33681	0.13245	0.306563	no		ALDH3A1	BRSV_LNGH	BRSV_LNGL	1.41393	1.30843	0.7933	0.99935	no		ALDH3A1	CTRL	BRSV	0.0236837	0.144983	1	1	no		ALDH3A1	CTRL	BRSV	0.0226921	0.118822	1	1	no		ALDH3A1	CTRL	BRSV	0.00640284	0.134589
ALDH3A2	CTRL	BRSV	22.7849	27.5701	0.11225	0.254823	no		ALDH3A2	CTRL	BRSV	61.1065	40.5215	0.0013	0.0101832	yes		ALDH3A2	BRSV_LNGH	BRSV_LNGL	38.9136	39.6332	0.90015	0.99935	no		ALDH3A2	CTRL	BRSV	33.9996	30.3361	0.43145	0.693875	no		ALDH3A2	CTRL	BRSV	30.1726	25.2685	0.21795	0.457937	no		ALDH3A2	CTRL	BRSV	25.6939	20.0189
ALDH3B1	CTRL	BRSV	4.82798	3.44108	0.04575	0.134277	no		ALDH3B1	CTRL	BRSV	38.5325	33.7283	0.3127	0.529512	no		ALDH3B1	BRSV_LNGH	BRSV_LNGL	39.0493	32.9822	0.2493	0.874279	no		ALDH3B1	CTRL	BRSV	5.98037	9.39636	0.03435	0.167029	no		ALDH3B1	CTRL	BRSV	3.53813	4.71969	0.21375	0.452526	no		ALDH3B1	CTRL	BRSV	3.29541	3.76943
ALDH4A1	CTRL	BRSV	12.1698	10.6057	0.30255	0.498791	no		ALDH4A1	CTRL	BRSV	19.3888	24.1618	0.1065	0.263903	no		ALDH4A1	BRSV_LNGH	BRSV_LNGL	21.9355	23.6457	0.6175	0.99935	no		ALDH4A1	CTRL	BRSV	14.8664	18.8827	0.1568	0.406683	no		ALDH4A1	CTRL	BRSV	12.0356	14.1802	0.3476	0.598415	no		ALDH4A1	CTRL	BRSV	10.7061	11.079
ALDH5A1	CTRL	BRSV	12.1486	14.6917	0.16555	0.334265	no		ALDH5A1	CTRL	BRSV	7.32041	6.258	0.3445	0.561461	no		ALDH5A1	BRSV_LNGH	BRSV_LNGL	5.58269	6.11656	0.61685	0.99935	no		ALDH5A1	CTRL	BRSV	10.3434	9.21803	0.53645	0.771042	no		ALDH5A1	CTRL	BRSV	10.4723	8.29343	0.19625	0.42994	no		ALDH5A1	CTRL	BRSV	17.1237	13.0271
ALDH6A1	CTRL	BRSV	6.58618	12.8233	0.0001	0.00127218	yes		ALDH6A1	CTRL	BRSV	7.58145	4.19818	0.0027	0.0180484	yes		ALDH6A1	BRSV_LNGH	BRSV_LNGL	3.00335	4.10773	0.1654	0.755917	no		ALDH6A1	CTRL	BRSV	13.0225	8.12166	0.0161	0.103614	no		ALDH6A1	CTRL	BRSV	11.33	7.17028	0.01905	0.0931696	no		ALDH6A1	CTRL	BRSV	15.8369	8.29814
ALDH7A1	CTRL	BRSV	9.3761	9.54393	0.89015	0.943218	no		ALDH7A1	CTRL	BRSV	13.3423	8.86482	0.00135	0.0105002	yes		ALDH7A1	BRSV_LNGH	BRSV_LNGL	9.37512	8.66032	0.5942	0.99935	no		ALDH7A1	CTRL	BRSV	10.0805	7.95257	0.12925	0.364511	no		ALDH7A1	CTRL	BRSV	11.1127	8.90229	0.14785	0.362127	no		ALDH7A1	CTRL	BRSV	7.82535	6.5027
ALDH8A1	CTRL	BRSV	0.206815	0.154068	1	1	no		ALDH8A1	CTRL	BRSV	0.0232787	0.0456839	1	1	no		ALDH8A1	BRSV_LNGH	BRSV_LNGL	0.0518213	0.0447953	1	1	no		ALDH8A1	CTRL	BRSV	0.0535659	0.0537556	1	1	no		ALDH8A1	CTRL	BRSV	0.109492	0.0872596	1	1	no		ALDH8A1	CTRL	BRSV	0.079664	0.262617
ALDH9A1	CTRL	BRSV	30.1938	28.0728	0.5476	0.720627	no		ALDH9A1	CTRL	BRSV	44.6167	38.0788	0.2217	0.429356	no		ALDH9A1	BRSV_LNGH	BRSV_LNGL	36.7251	37.2229	0.92825	0.99935	no		ALDH9A1	CTRL	BRSV	21.0832	25.2687	0.2306	0.503042	no		ALDH9A1	CTRL	BRSV	22.6025	23.3477	0.82925	0.925487	no		ALDH9A1	CTRL	BRSV	23.9789	26.7263
ALDOA	CTRL	BRSV	304.737	206.811	0.0021	0.0134983	yes		ALDOA	CTRL	BRSV	307.363	547.968	0.0001	0.00125575	yes		ALDOA	BRSV_LNGH	BRSV_LNGL	426.589	536.269	0.2144	0.838543	no		ALDOA	CTRL	BRSV	273.932	422.817	0.00955	0.0745949	no		ALDOA	CTRL	BRSV	267.191	369.773	0.0373	0.14841	no		ALDOA	CTRL	BRSV	230.71	280.509
ALDOB	CTRL	BRSV	0.0899118	0.0993832	1	1	no		ALDOB	CTRL	BRSV	0.35885	0.245705	1	1	no		ALDOB	BRSV_LNGH	BRSV_LNGL	0.190748	0.240658	1	1	no		ALDOB	CTRL	BRSV	0.115357	0.181034	1	1	no		ALDOB	CTRL	BRSV	0.195733	0.201497	1	1	no		ALDOB	CTRL	BRSV	0.0483949	0.666582
ALDOC	CTRL	BRSV	41.6649	27.6245	0.0014	0.00992918	yes		ALDOC	CTRL	BRSV	28.7817	29.4092	0.881	0.942004	no		ALDOC	BRSV_LNGH	BRSV_LNGL	24.7665	28.7738	0.3435	0.962508	no		ALDOC	CTRL	BRSV	12.5242	18.7387	0.03385	0.165637	no		ALDOC	CTRL	BRSV	10.486	13.6697	0.16285	0.383677	no		ALDOC	CTRL	BRSV	19.0966	22.2826
ALG1	CTRL	BRSV	8.64496	8.11926	0.6625	0.805746	no		ALG1	CTRL	BRSV	5.81111	5.61139	0.8321	0.916999	no		ALG1	BRSV_LNGH	BRSV_LNGL	5.80259	5.48766	0.7526	0.99935	no		ALG1	CTRL	BRSV	7.2361	6.68254	0.6656	0.849235	no		ALG1	CTRL	BRSV	6.5065	6.74447	0.8512	0.936193	no		ALG1	CTRL	BRSV	8.01152	8.30568
ALG10	CTRL	BRSV	9.02099	9.90786	0.47215	0.660596	no		ALG10	CTRL	BRSV	6.35843	4.14492	0.00215	0.0151473	yes		ALG10	BRSV_LNGH	BRSV_LNGL	4.08583	4.05185	0.9573	0.99935	no		ALG10	CTRL	BRSV	9.56555	6.42261	0.0116	0.0847549	no		ALG10	CTRL	BRSV	10.1313	5.9065	0.0011	0.0118757	yes		ALG10	CTRL	BRSV	10.3436	7.53981
ALG11	CTRL	BRSV	10.2685	9.02306	0.3116	0.507781	no		ALG11	CTRL	BRSV	6.7064	5.85875	0.32005	0.53689	no		ALG11	BRSV_LNGH	BRSV_LNGL	6.1267	5.72927	0.6569	0.99935	no		ALG11	CTRL	BRSV	6.94803	6.33549	0.5621	0.78745	no		ALG11	CTRL	BRSV	7.0811	6.38124	0.5075	0.734208	no		ALG11	CTRL	BRSV	8.36246	7.89998
ALG12	CTRL	BRSV	26.5815	20.438	0.1009	0.236745	no		ALG12	CTRL	BRSV	15.3111	18.6892	0.3173	0.534007	no		ALG12	BRSV_LNGH	BRSV_LNGL	15.3749	18.2798	0.43065	0.99935	no		ALG12	CTRL	BRSV	17.6091	22.6073	0.27025	0.544541	no		ALG12	CTRL	BRSV	18.4085	23.4421	0.2507	0.497013	no		ALG12	CTRL	BRSV	21.4912	28.0202
ALG13	CTRL	BRSV	4.94685	4.65993	0.6763	0.815772	no		ALG13	CTRL	BRSV	3.60144	2.47629	0.0168	0.0722855	no		ALG13	BRSV_LNGH	BRSV_LNGL	2.53216	2.4204	0.79955	0.99935	no		ALG13	CTRL	BRSV	3.51554	4.08621	0.40495	0.673338	no		ALG13	CTRL	BRSV	3.62065	4.13966	0.44065	0.682483	no		ALG13	CTRL	BRSV	4.13514	6.63557
ALG14	CTRL	BRSV	30.2645	18.7854	0.00225	0.0142442	yes		ALG14	CTRL	BRSV	17.0068	18.7425	0.5531	0.740285	no		ALG14	BRSV_LNGH	BRSV_LNGL	18.3197	18.3301	0.9968	0.99935	no		ALG14	CTRL	BRSV	16.5458	16.7828	0.9437	0.979512	no		ALG14	CTRL	BRSV	21.3689	20.2718	0.78095	0.903968	no		ALG14	CTRL	BRSV	16.168	18.5437
ALG2	CTRL	BRSV	13.393	9.83893	0.03465	0.109303	no		ALG2	CTRL	BRSV	7.25968	7.42896	0.886	0.943918	no		ALG2	BRSV_LNGH	BRSV_LNGL	7.1925	7.26064	0.954	0.99935	no		ALG2	CTRL	BRSV	8.14886	7.6018	0.70775	0.873581	no		ALG2	CTRL	BRSV	8.54015	7.94482	0.6927	0.856335	no		ALG2	CTRL	BRSV	9.23398	10.2971
ALG3	CTRL	BRSV	26.7569	15.6201	0.0001	0.00127218	yes		ALG3	CTRL	BRSV	13.7275	26.2497	0.0002	0.00226256	yes		ALG3	BRSV_LNGH	BRSV_LNGL	31.3998	25.6932	0.22555	0.851843	no		ALG3	CTRL	BRSV	11.4322	17.381	0.04945	0.207227	no		ALG3	CTRL	BRSV	14.2424	19.7205	0.0966	0.277136	no		ALG3	CTRL	BRSV	13.3784	20.9895
ALG5	CTRL	BRSV	38.3632	21.9934	0.0001	0.00127218	yes		ALG5	CTRL	BRSV	17.2744	17.0869	0.9435	0.973838	no		ALG5	BRSV_LNGH	BRSV_LNGL	21.0905	16.7073	0.16045	0.746002	no		ALG5	CTRL	BRSV	15.0368	18.4318	0.28315	0.558929	no		ALG5	CTRL	BRSV	17.5803	16.6513	0.76545	0.896557	no		ALG5	CTRL	BRSV	14.5018	20.0009
ALG6	CTRL	BRSV	10.4634	10.4948	0.9828	0.991149	no		ALG6	CTRL	BRSV	5.53131	4.2538	0.10725	0.265122	no		ALG6	BRSV_LNGH	BRSV_LNGL	4.39931	4.16002	0.74905	0.99935	no		ALG6	CTRL	BRSV	9.09637	6.66018	0.0853	0.288308	no		ALG6	CTRL	BRSV	10.0805	7.4018	0.072	0.228302	no		ALG6	CTRL	BRSV	10.3554	8.66219
ALG8	CTRL	BRSV	9.99165	8.41544	0.24735	0.436407	no		ALG8	CTRL	BRSV	12.8652	9.8905	0.0711	0.201195	no		ALG8	BRSV_LNGH	BRSV_LNGL	9.27095	9.67233	0.79475	0.99935	no		ALG8	CTRL	BRSV	8.5973	8.5004	0.95465	0.983066	no		ALG8	CTRL	BRSV	9.0405	9.60946	0.74145	0.883637	no		ALG8	CTRL	BRSV	8.73669	10.1015
ALG9	CTRL	BRSV	7.75955	6.02146	0.10425	0.241975	no		ALG9	CTRL	BRSV	5.71645	5.17273	0.5717	0.753337	no		ALG9	BRSV_LNGH	BRSV_LNGL	5.22682	5.05655	0.85835	0.99935	no		ALG9	CTRL	BRSV	5.64304	5.30044	0.7674	0.903952	no		ALG9	CTRL	BRSV	6.27701	5.60962	0.56375	0.774974	no		ALG9	CTRL	BRSV	6.77727	6.0715
ALK	CTRL	BRSV	0	0.00213789	1	1	no		ALK	CTRL	BRSV	0.00495748	0.0223468	1	1	no		ALK	BRSV_LNGH	BRSV_LNGL	0.00697838	0.0217427	1	1	no		ALK	CTRL	BRSV	0.0335152	0.0273481	1	1	no		ALK	CTRL	BRSV	0.010564	0.0213376	1	1	no		ALK	CTRL	BRSV	0.0160535	0.00225666
ALKBH1	CTRL	BRSV	15.8125	13.4249	0.21065	0.392257	no		ALKBH1	CTRL	BRSV	6.86296	8.04009	0.28605	0.502905	no		ALKBH1	BRSV_LNGH	BRSV_LNGL	7.75506	7.86415	0.92805	0.99935	no		ALKBH1	CTRL	BRSV	8.65937	9.88022	0.4364	0.698092	no		ALKBH1	CTRL	BRSV	10.2022	9.95561	0.87925	0.948912	no		ALKBH1	CTRL	BRSV	11.3421	11.6051
ALKBH2	CTRL	BRSV	17.2459	14.896	0.27565	0.468901	no		ALKBH2	CTRL	BRSV	12.6997	12.8828	0.921	0.963	no		ALKBH2	BRSV_LNGH	BRSV_LNGL	12.9378	12.5982	0.862	0.99935	no		ALKBH2	CTRL	BRSV	11.5252	12.9496	0.49925	0.744867	no		ALKBH2	CTRL	BRSV	12.3349	14.1432	0.41405	0.659449	no		ALKBH2	CTRL	BRSV	11.7221	14.9629
ALKBH3	CTRL	BRSV	14.4872	12.0419	0.2272	0.412812	no		ALKBH3	CTRL	BRSV	9.96402	10.7218	0.65495	0.810951	no		ALKBH3	BRSV_LNGH	BRSV_LNGL	11.4488	10.4954	0.61725	0.99935	no		ALKBH3	CTRL	BRSV	9.75899	12.2691	0.25315	0.527861	no		ALKBH3	CTRL	BRSV	10.5091	9.64724	0.65385	0.832408	no		ALKBH3	CTRL	BRSV	8.88917	10.7845
ALKBH4	CTRL	BRSV	50.8789	33.2425	0.00175	0.0117475	yes		ALKBH4	CTRL	BRSV	34.0758	42.1226	0.1533	0.338596	no		ALKBH4	BRSV_LNGH	BRSV_LNGL	38.3062	41.2188	0.6517	0.99935	no		ALKBH4	CTRL	BRSV	29.4119	54.6519	0.00105	0.0158595	yes		ALKBH4	CTRL	BRSV	30.1578	39.6506	0.12685	0.329331	no		ALKBH4	CTRL	BRSV	29.8308	38.0622
ALKBH5	CTRL	BRSV	64.5525	57.1825	0.29835	0.493808	no		ALKBH5	CTRL	BRSV	57.6242	62.2504	0.5471	0.736606	no		ALKBH5	BRSV_LNGH	BRSV_LNGL	55.9354	60.8922	0.5637	0.99935	no		ALKBH5	CTRL	BRSV	66.3456	65.0999	0.8992	0.962795	no		ALKBH5	CTRL	BRSV	63.8669	61.3587	0.77865	0.903426	no		ALKBH5	CTRL	BRSV	66.2144	64.4768
ALKBH6	CTRL	BRSV	9.80265	7.2317	0.10115	0.237142	no		ALKBH6	CTRL	BRSV	6.92702	8.79525	0.2749	0.49075	no		ALKBH6	BRSV_LNGH	BRSV_LNGL	9.29313	8.5984	0.7345	0.99935	no		ALKBH6	CTRL	BRSV	6.33773	8.7746	0.20675	0.473895	no		ALKBH6	CTRL	BRSV	6.33858	7.51499	0.5124	0.738036	no		ALKBH6	CTRL	BRSV	5.11733	6.25327
ALKBH7	CTRL	BRSV	45.8508	32.4758	0.01965	0.0727387	no		ALKBH7	CTRL	BRSV	35.4939	35.6159	0.9829	0.990687	no		ALKBH7	BRSV_LNGH	BRSV_LNGL	31.6651	34.8275	0.59465	0.99935	no		ALKBH7	CTRL	BRSV	37.0154	51.3093	0.09375	0.304069	no		ALKBH7	CTRL	BRSV	37.3088	37.5551	0.97435	0.989312	no		ALKBH7	CTRL	BRSV	26.7814	29.2482
ALKBH8	CTRL	BRSV	5.31994	4.95341	0.6507	0.796797	no		ALKBH8	CTRL	BRSV	3.42712	3.21551	0.71665	0.849984	no		ALKBH8	BRSV_LNGH	BRSV_LNGL	3.12664	3.14235	0.9762	0.99935	no		ALKBH8	CTRL	BRSV	3.32802	3.83409	0.476	0.727473	no		ALKBH8	CTRL	BRSV	3.76438	3.43888	0.63055	0.819353	no		ALKBH8	CTRL	BRSV	3.77385	4.02124
ALLC	CTRL	BRSV	0	0	1	1	no		ALLC	CTRL	BRSV	0.0232261	0	1	1	no		ALLC	BRSV_LNGH	BRSV_LNGL	0.0162822	0	1	1	no		ALLC	CTRL	BRSV	0	0.00352606	1	1	no		ALLC	CTRL	BRSV	0	0	1	1	no		ALLC	CTRL	BRSV	0.00426876	0
ALMS1	CTRL	BRSV	2.61219	4.08849	0.00035	0.00346717	yes		ALMS1	CTRL	BRSV	3.6746	2.0391	5e-05	0.000676977	yes		ALMS1	BRSV_LNGH	BRSV_LNGL	2.21975	1.99435	0.49235	0.99935	no		ALMS1	CTRL	BRSV	4.39366	3.05131	0.01385	0.0936855	no		ALMS1	CTRL	BRSV	3.81712	2.62325	0.01245	0.0690442	no		ALMS1	CTRL	BRSV	4.07201	2.87318
ALOX12	CTRL	BRSV	0.931787	1.15207	0.61395	0.771695	no		ALOX12	CTRL	BRSV	2.2712	2.13292	0.7962	0.898236	no		ALOX12	BRSV_LNGH	BRSV_LNGL	2.33283	2.08664	0.66105	0.99935	no		ALOX12	CTRL	BRSV	2.34849	2.39557	0.96725	0.988035	no		ALOX12	CTRL	BRSV	3.03352	5.87228	0.08115	0.247074	no		ALOX12	CTRL	BRSV	2.09469	2.08998
ALOX12B	CTRL	BRSV	0.010401	0	1	1	no		ALOX12B	CTRL	BRSV	0.116761	0.0857834	1	1	no		ALOX12B	BRSV_LNGH	BRSV_LNGL	0.0835581	0.0839576	1	1	no		ALOX12B	CTRL	BRSV	0.0672672	0.0443173	1	1	no		ALOX12B	CTRL	BRSV	3.10325	5.11038	0.0434	0.163958	no		ALOX12B	CTRL	BRSV	0	0
ALOX12E	CTRL	BRSV	1.95065	4.74817	0.0005	0.00457067	yes		ALOX12E	CTRL	BRSV	0.111154	0.0775766	1	1	no		ALOX12E	BRSV_LNGH	BRSV_LNGL	0.111531	0.0759779	1	1	no		ALOX12E	CTRL	BRSV	10.0181	7.98579	0.30425	0.580494	no		ALOX12E	CTRL	BRSV	6.39555	6.69536	0.86035	0.940427	no		ALOX12E	CTRL	BRSV	2.75588	2.69894
ALOX15	CTRL	BRSV	0.359717	0.67364	0.02025	0.0744342	no		ALOX15	CTRL	BRSV	1.03051	25.6991	5e-05	0.000676977	yes		ALOX15	BRSV_LNGH	BRSV_LNGL	1.22439	25.1566	5e-05	0.00208907	yes		ALOX15	CTRL	BRSV	1.23939	11.2856	5e-05	0.00143757	yes		ALOX15	CTRL	BRSV	0.132131	0.082589	1	1	no		ALOX15	CTRL	BRSV	0.115066	0.140902
ALOX15B	CTRL	BRSV	0.0105277	0.00410498	1	1	no		ALOX15B	CTRL	BRSV	0.00544912	0.0480738	1	1	no		ALOX15B	BRSV_LNGH	BRSV_LNGL	0.021322	0.0469702	1	1	no		ALOX15B	CTRL	BRSV	1.12673	1.51915	0.32035	0.596332	no		ALOX15B	CTRL	BRSV	7.8033	9.23684	0.3967	0.644325	no		ALOX15B	CTRL	BRSV	0.00705726	0
ALOX5	CTRL	BRSV	4.11672	6.11653	0.01515	0.060129	no		ALOX5	CTRL	BRSV	10.278	4.60127	5e-05	0.000676977	yes		ALOX5	BRSV_LNGH	BRSV_LNGL	5.12082	4.5097	0.52015	0.99935	no		ALOX5	CTRL	BRSV	6.11017	4.91525	0.29005	0.56521	no		ALOX5	CTRL	BRSV	4.92622	3.40427	0.09285	0.270304	no		ALOX5	CTRL	BRSV	4.58734	4.05682
ALOX5AP	CTRL	BRSV	11.6133	14.817	0.16685	0.336104	no		ALOX5AP	CTRL	BRSV	17.8892	20.5678	0.43545	0.647065	no		ALOX5AP	BRSV_LNGH	BRSV_LNGL	16.0357	20.1429	0.24355	0.866416	no		ALOX5AP	CTRL	BRSV	44.9825	49.7109	0.56645	0.789768	no		ALOX5AP	CTRL	BRSV	42.5525	52.1616	0.23845	0.483083	no		ALOX5AP	CTRL	BRSV	16.5733	16.7995
ALOXE3	CTRL	BRSV	0.0116634	0.0151308	1	1	no		ALOXE3	CTRL	BRSV	0.0195036	0.0481018	1	1	no		ALOXE3	BRSV_LNGH	BRSV_LNGL	0.0408331	0.0471881	1	1	no		ALOXE3	CTRL	BRSV	0.0690296	0.0421318	1	1	no		ALOXE3	CTRL	BRSV	1.57546	1.51627	0.8937	0.954597	no		ALOXE3	CTRL	BRSV	0.0152997	0.0370825
ALPI	CTRL	BRSV	0	0	1	1	no		ALPI	CTRL	BRSV	0	0	1	1	no		ALPI	BRSV_LNGH	BRSV_LNGL	0	0	1	1	no		ALPI	CTRL	BRSV	0.018543	0	1	1	no		ALPI	CTRL	BRSV	0	0	1	1	no		ALPI	CTRL	BRSV	0	0.00557119
ALPK1	CTRL	BRSV	2.51374	1.84767	0.0668	0.17613	no		ALPK1	CTRL	BRSV	3.90766	6.19169	0.0015	0.0114359	yes		ALPK1	BRSV_LNGH	BRSV_LNGL	3.97333	6.05766	0.0073	0.110746	no		ALPK1	CTRL	BRSV	1.54133	1.94821	0.262	0.536143	no		ALPK1	CTRL	BRSV	1.12918	1.96667	0.0143	0.0758629	no		ALPK1	CTRL	BRSV	1.38585	1.97932
ALPK2	CTRL	BRSV	1.19358	0.840986	0.0497	0.142342	no		ALPK2	CTRL	BRSV	0.207206	0.351907	0.0581	0.175187	no		ALPK2	BRSV_LNGH	BRSV_LNGL	0.284157	0.344279	0.5061	0.99935	no		ALPK2	CTRL	BRSV	1.44327	1.31388	0.6647	0.848995	no		ALPK2	CTRL	BRSV	1.04121	1.06776	0.90955	0.962663	no		ALPK2	CTRL	BRSV	0.955158	0.998557
ALPK3	CTRL	BRSV	2.06358	2.88526	0.02535	0.0877537	no		ALPK3	CTRL	BRSV	2.98519	2.93895	0.9194	0.962241	no		ALPK3	BRSV_LNGH	BRSV_LNGL	4.04299	2.8788	0.04445	0.370627	no		ALPK3	CTRL	BRSV	3.76088	4.12179	0.6097	0.815794	no		ALPK3	CTRL	BRSV	3.183	3.46608	0.6324	0.820287	no		ALPK3	CTRL	BRSV	3.21756	3.14213
ALPL	CTRL	BRSV	12.8833	4.29435	5e-05	0.000706497	yes		ALPL	CTRL	BRSV	38.305	48.8143	0.0625	0.184165	no		ALPL	BRSV_LNGH	BRSV_LNGL	58.6336	47.8026	0.1627	0.75121	no		ALPL	CTRL	BRSV	44.492	41.8956	0.6779	0.856257	no		ALPL	CTRL	BRSV	29.901	47.1133	0.00275	0.0230253	yes		ALPL	CTRL	BRSV	3.92873	10.36
ALS2	CTRL	BRSV	4.9466	6.86907	0.01165	0.0493034	yes		ALS2	CTRL	BRSV	5.38866	4.23087	0.0707	0.200395	no		ALS2	BRSV_LNGH	BRSV_LNGL	4.91152	4.13531	0.2529	0.878631	no		ALS2	CTRL	BRSV	3.93199	3.60065	0.59885	0.808255	no		ALS2	CTRL	BRSV	4.29804	3.51602	0.2178	0.457937	no		ALS2	CTRL	BRSV	5.56573	4.52539
ALS2CL	CTRL	BRSV	0.8193	0.942743	0.51785	0.697418	no		ALS2CL	CTRL	BRSV	28.7187	30.1711	0.71435	0.849086	no		ALS2CL	BRSV_LNGH	BRSV_LNGL	26.0668	29.4911	0.41685	0.99935	no		ALS2CL	CTRL	BRSV	7.00499	11.7391	0.00805	0.0677625	no		ALS2CL	CTRL	BRSV	4.44715	8.54304	0.0012	0.0127147	yes		ALS2CL	CTRL	BRSV	0.631307	0.786106
ALS2CR11	CTRL	BRSV	0.0121666	0.00722483	1	1	no		ALS2CR11	CTRL	BRSV	0.00355491	0.00754629	1	1	no		ALS2CR11	BRSV_LNGH	BRSV_LNGL	0.00752035	0.00739319	1	1	no		ALS2CR11	CTRL	BRSV	0.00528604	0.0080503	1	1	no		ALS2CR11	CTRL	BRSV	0.00182462	0.00856944	1	1	no		ALS2CR11	CTRL	BRSV	0.00357779	0.00723018
ALS2CR12	CTRL	BRSV	0.379233	0.386236	0.9546	0.975599	no		ALS2CR12	CTRL	BRSV	0.570546	0.211498	0.00635	0.0352961	yes		ALS2CR12	BRSV_LNGH	BRSV_LNGL	0.330561	0.207207	1	1	no		ALS2CR12	CTRL	BRSV	0.867906	0.337974	0.00525	0.0508495	no		ALS2CR12	CTRL	BRSV	0.313603	0.104417	1	1	no		ALS2CR12	CTRL	BRSV	0.308671	0.298476
ALS2CR8	CTRL	BRSV	1.85232	3.09315	0.14505	0.305828	no		ALS2CR8	CTRL	BRSV	1.97397	1.32547	0.09545	0.245156	no		ALS2CR8	BRSV_LNGH	BRSV_LNGL	0.950435	1.29636	0.30495	0.924858	no		ALS2CR8	CTRL	BRSV	2.83399	2.13194	0.2812	0.556546	no		ALS2CR8	CTRL	BRSV	2.38917	1.94573	0.44205	0.684032	no		ALS2CR8	CTRL	BRSV	3.22432	2.35215
ALX1	CTRL	BRSV	0.124967	0.0789128	1	1	no		ALX1	CTRL	BRSV	0.0735956	0.0907388	1	1	no		ALX1	BRSV_LNGH	BRSV_LNGL	0.0197977	0.0887209	1	1	no		ALX1	CTRL	BRSV	0	0.157595	1	1	no		ALX1	CTRL	BRSV	0	0.00334573	1	1	no		ALX1	CTRL	BRSV	0	0
ALX3	CTRL	BRSV	0.106932	0.0657193	1	1	no		ALX3	CTRL	BRSV	0	0	1	1	no		ALX3	BRSV_LNGH	BRSV_LNGL	0	0	1	1	no		ALX3	CTRL	BRSV	0.132197	0.774318	0.01895	0.11458	no		ALX3	CTRL	BRSV	0.105582	0.266931	1	1	no		ALX3	CTRL	BRSV	0.0478676	0.0765738
ALX4	CTRL	BRSV	0.0569432	0.161042	1	1	no		ALX4	CTRL	BRSV	0	0	1	1	no		ALX4	BRSV_LNGH	BRSV_LNGL	0	0	1	1	no		ALX4	CTRL	BRSV	0.101062	0.0451434	1	1	no		ALX4	CTRL	BRSV	0	0	1	1	no		ALX4	CTRL	BRSV	0	0
AMAC1L3	CTRL	BRSV	0.10457	0.0563528	1	1	no		AMAC1L3	CTRL	BRSV	0.0128335	0.0107837	1	1	no		AMAC1L3	BRSV_LNGH	BRSV_LNGL	0.0306037	0.0105733	1	1	no		AMAC1L3	CTRL	BRSV	0.12048	0.08857	1	1	no		AMAC1L3	CTRL	BRSV	0.137467	0.0984363	1	1	no		AMAC1L3	CTRL	BRSV	0.0625643	0.0538771
AMACR	CTRL	BRSV	6.56419	6.09576	0.6527	0.798258	no		AMACR	CTRL	BRSV	4.23048	3.57202	0.39425	0.61039	no		AMACR	BRSV_LNGH	BRSV_LNGL	3.11031	3.4917	0.59295	0.99935	no		AMACR	CTRL	BRSV	5.38156	4.91858	0.677	0.855805	no		AMACR	CTRL	BRSV	5.20065	5.06749	0.90315	0.959515	no		AMACR	CTRL	BRSV	6.16398	5.4484
AMBN	CTRL	BRSV	0.28356	0.369776	1	1	no		AMBN	CTRL	BRSV	0.0366374	0.028867	1	1	no		AMBN	BRSV_LNGH	BRSV_LNGL	0.00508381	0.028213	1	1	no		AMBN	CTRL	BRSV	0.419918	0.420514	0.98265	0.992254	no		AMBN	CTRL	BRSV	0.429801	0.538085	0.51495	0.739428	no		AMBN	CTRL	BRSV	0.322002	0.577964
AMBP	CTRL	BRSV	0.239239	0.0369006	1	1	no		AMBP	CTRL	BRSV	0.0249217	0.0605264	1	1	no		AMBP	BRSV_LNGH	BRSV_LNGL	0.0303746	0.0594301	1	1	no		AMBP	CTRL	BRSV	0.0154899	0.0368327	1	1	no		AMBP	CTRL	BRSV	0.0899789	0.0177275	1	1	no		AMBP	CTRL	BRSV	0.0137553	3.71797
AMBRA1	CTRL	BRSV	20.4772	21.674	0.63265	0.784119	no		AMBRA1	CTRL	BRSV	18.356	18.3257	0.99015	0.994849	no		AMBRA1	BRSV_LNGH	BRSV_LNGL	16.978	17.9298	0.70975	0.99935	no		AMBRA1	CTRL	BRSV	18.4519	21.629	0.2914	0.566248	no		AMBRA1	CTRL	BRSV	17.9276	21.4924	0.21345	0.45214	no		AMBRA1	CTRL	BRSV	26.5068	27.8228
AMD1	CTRL	BRSV	31.6848	28.7742	0.4255	0.619473	no		AMD1	CTRL	BRSV	25.8851	23.2039	0.39665	0.612199	no		AMD1	BRSV_LNGH	BRSV_LNGL	22.1232	22.6946	0.8558	0.99935	no		AMD1	CTRL	BRSV	29.9324	19.8778	0.0063	0.0572281	no		AMD1	CTRL	BRSV	31.3339	19.6924	0.0019	0.0177188	yes		AMD1	CTRL	BRSV	29.3032	21.7669
AMDHD1	CTRL	BRSV	3.34221	4.40018	0.12305	0.27194	no		AMDHD1	CTRL	BRSV	1.88828	1.40727	0.2102	0.415119	no		AMDHD1	BRSV_LNGH	BRSV_LNGL	1.31815	1.37571	0.86225	0.99935	no		AMDHD1	CTRL	BRSV	3.444	2.43173	0.1445	0.387693	no		AMDHD1	CTRL	BRSV	3.1029	2.76094	0.60565	0.805755	no		AMDHD1	CTRL	BRSV	3.17806	3.16049
AMDHD2	CTRL	BRSV	52.1949	38.9703	0.0204	0.0748357	no		AMDHD2	CTRL	BRSV	39.6358	51.8281	0.0563	0.171268	no		AMDHD2	BRSV_LNGH	BRSV_LNGL	46.9185	50.7162	0.60965	0.99935	no		AMDHD2	CTRL	BRSV	33.0043	52.0139	0.0088	0.0713251	no		AMDHD2	CTRL	BRSV	33.4141	42.1306	0.1666	0.389062	no		AMDHD2	CTRL	BRSV	31.9921	37.1302
AMELX	CTRL	BRSV	0.0489028	0.0954658	1	1	no		AMELX	CTRL	BRSV	0.0503258	0.0337914	1	1	no		AMELX	BRSV_LNGH	BRSV_LNGL	0.034422	0.0328845	1	1	no		AMELX	CTRL	BRSV	0.0715599	0.0629816	1	1	no		AMELX	CTRL	BRSV	0.0713021	0.124574	1	1	no		AMELX	CTRL	BRSV	0.113447	0.0697938
AMFR	CTRL	BRSV	40.0489	45.0464	0.31555	0.511792	no		AMFR	CTRL	BRSV	49.0452	42.3957	0.2654	0.47985	no		AMFR	BRSV_LNGH	BRSV_LNGL	45.3922	41.4583	0.55545	0.99935	no		AMFR	CTRL	BRSV	47.5155	42.8114	0.4767	0.72804	no		AMFR	CTRL	BRSV	43.8332	35.881	0.161	0.381184	no		AMFR	CTRL	BRSV	43.8635	35.104
AMH	CTRL	BRSV	1.36108	1.6592	0.38075	0.577772	no		AMH	CTRL	BRSV	2.50693	2.18621	0.61135	0.780744	no		AMH	BRSV_LNGH	BRSV_LNGL	3.3711	2.14016	0.1145	0.638794	no		AMH	CTRL	BRSV	1.87302	1.4798	0.4632	0.717032	no		AMH	CTRL	BRSV	1.5077	1.27442	0.59015	0.795563	no		AMH	CTRL	BRSV	1.58384	1.59928
AMHR2	CTRL	BRSV	1.10038	1.74355	0.03855	0.118425	no		AMHR2	CTRL	BRSV	1.34228	1.25409	0.8028	0.901833	no		AMHR2	BRSV_LNGH	BRSV_LNGL	1.34901	1.22895	0.74745	0.99935	no		AMHR2	CTRL	BRSV	2.02769	1.82063	0.6972	0.866649	no		AMHR2	CTRL	BRSV	1.45558	2.087	0.20075	0.435293	no		AMHR2	CTRL	BRSV	2.13859	2.0422
AMICA1	CTRL	BRSV	57.4558	38.832	0.00115	0.00857448	yes		AMICA1	CTRL	BRSV	9.02694	9.50733	0.7425	0.865978	no		AMICA1	BRSV_LNGH	BRSV_LNGL	9.04201	9.30217	0.87095	0.99935	no		AMICA1	CTRL	BRSV	26.5158	35.8105	0.04675	0.200396	no		AMICA1	CTRL	BRSV	29.7413	34.3741	0.3238	0.576235	no		AMICA1	CTRL	BRSV	29.6354	44.5604
AMIGO1	CTRL	BRSV	1.61452	2.28339	0.10875	0.249775	no		AMIGO1	CTRL	BRSV	2.47629	1.44247	0.01255	0.058209	no		AMIGO1	BRSV_LNGH	BRSV_LNGL	1.27384	1.40977	0.68655	0.99935	no		AMIGO1	CTRL	BRSV	1.38611	1.29317	0.81805	0.929082	no		AMIGO1	CTRL	BRSV	1.68349	1.71584	0.94465	0.977354	no		AMIGO1	CTRL	BRSV	2.22857	1.68802
AMIGO2	CTRL	BRSV	6.47375	5.27246	0.37285	0.570494	no		AMIGO2	CTRL	BRSV	3.00743	1.69567	0.02915	0.106736	no		AMIGO2	BRSV_LNGH	BRSV_LNGL	3.80901	1.6565	0.0139	0.171005	no		AMIGO2	CTRL	BRSV	1.64356	2.36074	0.3095	0.585798	no		AMIGO2	CTRL	BRSV	2.05938	2.41851	0.62495	0.815646	no		AMIGO2	CTRL	BRSV	4.6679	4.91636
AMIGO3	CTRL	BRSV	28.4968	18.5891	0.03975	0.12135	no		AMIGO3	CTRL	BRSV	14.4801	24.4539	0.0429	0.140789	no		AMIGO3	BRSV_LNGH	BRSV_LNGL	31.2832	23.9389	0.38605	0.993363	no		AMIGO3	CTRL	BRSV	19.861	23.5723	0.5762	0.794992	no		AMIGO3	CTRL	BRSV	18.8668	21.7246	0.5972	0.799966	no		AMIGO3	CTRL	BRSV	17.2425	19.432
AMMECR1L	CTRL	BRSV	4.96877	8.11976	0.00345	0.0199329	yes		AMMECR1L	CTRL	BRSV	3.90103	3.81608	0.9097	0.956573	no		AMMECR1L	BRSV_LNGH	BRSV_LNGL	3.03057	3.73614	0.31335	0.934859	no		AMMECR1L	CTRL	BRSV	8.05629	4.46121	0.0073	0.0631295	no		AMMECR1L	CTRL	BRSV	6.77786	3.6466	0.0039	0.0297885	yes		AMMECR1L	CTRL	BRSV	9.75276	4.16982
AMN	CTRL	BRSV	2.33419	1.98089	0.46795	0.656785	no		AMN	CTRL	BRSV	0.660979	0.792723	0.64415	0.803584	no		AMN	BRSV_LNGH	BRSV_LNGL	0.578229	0.774396	0.4702	0.99935	no		AMN	CTRL	BRSV	0.945649	2.10749	0.0303	0.154004	no		AMN	CTRL	BRSV	1.22478	1.26294	0.9358	0.97384	no		AMN	CTRL	BRSV	2.19555	4.55409
AMN1	CTRL	BRSV	27.485	31.6424	0.2383	0.42654	no		AMN1	CTRL	BRSV	9.29259	5.12766	0.0001	0.00125575	yes		AMN1	BRSV_LNGH	BRSV_LNGL	5.44147	5.01246	0.63065	0.99935	no		AMN1	CTRL	BRSV	15.462	16.7043	0.6147	0.820288	no		AMN1	CTRL	BRSV	17.6501	19.0803	0.5936	0.797434	no		AMN1	CTRL	BRSV	27.1735	34.976
AMOT	CTRL	BRSV	0.284701	0.495558	0.04	0.121986	no		AMOT	CTRL	BRSV	3.84075	2.29807	0.0077	0.0406864	yes		AMOT	BRSV_LNGH	BRSV_LNGL	2.41363	2.24897	0.733	0.99935	no		AMOT	CTRL	BRSV	0.784222	0.601372	0.3877	0.657651	no		AMOT	CTRL	BRSV	0.349042	0.392426	0.72455	0.875072	no		AMOT	CTRL	BRSV	0.48329	0.225225
AMOTL1	CTRL	BRSV	0.825663	1.36515	0.01725	0.0658298	no		AMOTL1	CTRL	BRSV	7.35808	4.55165	0.00545	0.0312286	yes		AMOTL1	BRSV_LNGH	BRSV_LNGL	5.64199	4.45566	0.1947	0.80838	no		AMOTL1	CTRL	BRSV	1.70925	1.54708	0.68285	0.858507	no		AMOTL1	CTRL	BRSV	1.83119	1.81383	0.97095	0.988229	no		AMOTL1	CTRL	BRSV	1.69392	0.958064
AMOTL2	CTRL	BRSV	4.07267	4.81118	0.2669	0.458341	no		AMOTL2	CTRL	BRSV	48.3754	39.2604	0.112	0.273183	no		AMOTL2	BRSV_LNGH	BRSV_LNGL	43.7164	38.4263	0.3992	0.99935	no		AMOTL2	CTRL	BRSV	5.78484	6.53944	0.50685	0.750351	no		AMOTL2	CTRL	BRSV	4.72811	7.31919	0.01695	0.0857294	no		AMOTL2	CTRL	BRSV	4.58808	4.87335
AMPD1	CTRL	BRSV	0.154097	0.142734	1	1	no		AMPD1	CTRL	BRSV	0.0594337	0.123865	1	1	no		AMPD1	BRSV_LNGH	BRSV_LNGL	0.0618808	0.121485	1	1	no		AMPD1	CTRL	BRSV	0.121955	0.122808	1	1	no		AMPD1	CTRL	BRSV	0.167925	0.182773	1	1	no		AMPD1	CTRL	BRSV	0.097161	0.151948
AMPD2	CTRL	BRSV	21.7428	19.4307	0.3529	0.549351	no		AMPD2	CTRL	BRSV	9.20112	20.7216	5e-05	0.000676977	yes		AMPD2	BRSV_LNGH	BRSV_LNGL	18.1793	20.2892	0.4868	0.99935	no		AMPD2	CTRL	BRSV	14.1065	17.6934	0.1605	0.411587	no		AMPD2	CTRL	BRSV	14.4019	18.2895	0.1178	0.314474	no		AMPD2	CTRL	BRSV	19.005	22.543
AMPD3	CTRL	BRSV	1.56107	1.11597	0.10615	0.2453	no		AMPD3	CTRL	BRSV	1.80871	5.47563	5e-05	0.000676977	yes		AMPD3	BRSV_LNGH	BRSV_LNGL	2.32675	5.35775	0.00015	0.00530972	yes		AMPD3	CTRL	BRSV	2.465	2.55286	0.8822	0.955031	no		AMPD3	CTRL	BRSV	1.46861	2.59418	0.014	0.0750205	no		AMPD3	CTRL	BRSV	1.05061	1.19785
AMPH	CTRL	BRSV	0.122875	0.0777148	1	1	no		AMPH	CTRL	BRSV	0.0547176	0.119338	1	1	no		AMPH	BRSV_LNGH	BRSV_LNGL	0.106186	0.1169	1	1	no		AMPH	CTRL	BRSV	0.104641	0.468834	1	1	no		AMPH	CTRL	BRSV	0.128934	0.106221	1	1	no		AMPH	CTRL	BRSV	0.092007	0.124091
AMT	CTRL	BRSV	42.0419	45.5121	0.50675	0.688469	no		AMT	CTRL	BRSV	59.4475	54.0024	0.46705	0.673127	no		AMT	BRSV_LNGH	BRSV_LNGL	62.5247	52.8652	0.2603	0.885935	no		AMT	CTRL	BRSV	35.0179	43.9136	0.13715	0.375913	no		AMT	CTRL	BRSV	33.7898	47.2415	0.0246	0.1115	no		AMT	CTRL	BRSV	36.1503	46.4752
AMTN	CTRL	BRSV	0	0.0160402	1	1	no		AMTN	CTRL	BRSV	0.0723402	0.0652539	1	1	no		AMTN	BRSV_LNGH	BRSV_LNGL	0.0468819	0.0636116	1	1	no		AMTN	CTRL	BRSV	0.326474	0.34049	1	1	no		AMTN	CTRL	BRSV	0.311965	1.11848	0.01425	0.0756758	no		AMTN	CTRL	BRSV	0.037054	0
AMY2A	CTRL	BRSV	0	0.0057669	1	1	no		AMY2A	CTRL	BRSV	0.00453724	0	1	1	no		AMY2A	BRSV_LNGH	BRSV_LNGL	0.00591773	0	1	1	no		AMY2A	CTRL	BRSV	0	0.00353126	1	1	no		AMY2A	CTRL	BRSV	0	0	1	1	no		AMY2A	CTRL	BRSV	0	0
AMY2B	CTRL	BRSV	1.89552	2.54486	0.1396	0.297844	no		AMY2B	CTRL	BRSV	5.72217	3.36508	0.0039	0.0238363	yes		AMY2B	BRSV_LNGH	BRSV_LNGL	3.08826	3.28714	0.7527	0.99935	no		AMY2B	CTRL	BRSV	3.84618	4.34317	0.57485	0.794334	no		AMY2B	CTRL	BRSV	2.4179	3.13225	0.25345	0.49999	no		AMY2B	CTRL	BRSV	1.52493	1.84059
AMZ1	CTRL	BRSV	0.409844	0.59493	0.43385	0.627399	no		AMZ1	CTRL	BRSV	0.156531	0.246588	1	1	no		AMZ1	BRSV_LNGH	BRSV_LNGL	0.164488	0.241698	1	1	no		AMZ1	CTRL	BRSV	0.825169	0.693257	0.87235	0.95156	no		AMZ1	CTRL	BRSV	0.630473	0.278969	0.48105	0.71425	no		AMZ1	CTRL	BRSV	0.633568	0.192204
AMZ2	CTRL	BRSV	105.247	83.053	0.0483	0.139475	no		AMZ2	CTRL	BRSV	57.1817	59.1873	0.79245	0.896481	no		AMZ2	BRSV_LNGH	BRSV_LNGL	60.3601	57.8764	0.7785	0.99935	no		AMZ2	CTRL	BRSV	85.2783	81.9947	0.7955	0.917105	no		AMZ2	CTRL	BRSV	92.6259	75.4119	0.14935	0.363776	no		AMZ2	CTRL	BRSV	65.8038	70.9344
ANAPC1	CTRL	BRSV	9.12724	10.7891	0.1662	0.33507	no		ANAPC1	CTRL	BRSV	4.37563	4.02652	0.5507	0.738613	no		ANAPC1	BRSV_LNGH	BRSV_LNGL	4.16084	3.93867	0.72135	0.99935	no		ANAPC1	CTRL	BRSV	9.66822	7.21584	0.052	0.213582	no		ANAPC1	CTRL	BRSV	9.77621	6.8392	0.0166	0.0842357	no		ANAPC1	CTRL	BRSV	11.9347	9.0916
ANAPC10	CTRL	BRSV	13.9931	11.5509	0.6153	0.772797	no		ANAPC10	CTRL	BRSV	7.5253	8.57939	0.7035	0.842285	no		ANAPC10	BRSV_LNGH	BRSV_LNGL	6.23022	8.38378	0.4557	0.99935	no		ANAPC10	CTRL	BRSV	10.5	10.2447	0.9456	0.980133	no		ANAPC10	CTRL	BRSV	11.8752	10.7049	0.77835	0.903426	no		ANAPC10	CTRL	BRSV	10.8837	10.676
ANAPC11	CTRL	BRSV	62.7611	42.9131	0.0055	0.028213	yes		ANAPC11	CTRL	BRSV	42.5785	55.6355	0.0721	0.20313	no		ANAPC11	BRSV_LNGH	BRSV_LNGL	56.9403	54.4491	0.7828	0.99935	no		ANAPC11	CTRL	BRSV	57.3676	78.7543	0.06685	0.249934	no		ANAPC11	CTRL	BRSV	58.6018	73.0025	0.187	0.417585	no		ANAPC11	CTRL	BRSV	51.225	68.8209
ANAPC13	CTRL	BRSV	77.9772	55.2833	0.01815	0.0683406	no		ANAPC13	CTRL	BRSV	55.0826	43.4474	0.1065	0.263904	no		ANAPC13	BRSV_LNGH	BRSV_LNGL	51.5952	42.4877	0.23875	0.859635	no		ANAPC13	CTRL	BRSV	37.73	44.0331	0.38955	0.658758	no		ANAPC13	CTRL	BRSV	49.0875	47.3829	0.8341	0.927741	no		ANAPC13	CTRL	BRSV	34.7284	46.8363
ANAPC16	CTRL	BRSV	46.6409	41.2233	0.469	0.657882	no		ANAPC16	CTRL	BRSV	37.7577	29.3155	0.1256	0.295638	no		ANAPC16	BRSV_LNGH	BRSV_LNGL	31.3229	28.6672	0.6412	0.99935	no		ANAPC16	CTRL	BRSV	32.8657	32.659	0.97815	0.991	no		ANAPC16	CTRL	BRSV	39.2497	34.0905	0.4773	0.711562	no		ANAPC16	CTRL	BRSV	34.9254	35.1341
ANAPC2	CTRL	BRSV	50.0063	52.9355	0.63175	0.783731	no		ANAPC2	CTRL	BRSV	40.0492	47.2255	0.2073	0.411422	no		ANAPC2	BRSV_LNGH	BRSV_LNGL	45.224	46.2016	0.88545	0.99935	no		ANAPC2	CTRL	BRSV	47.0564	48.7594	0.81795	0.929082	no		ANAPC2	CTRL	BRSV	44.793	53.0685	0.2535	0.49999	no		ANAPC2	CTRL	BRSV	53.4461	65.653
ANAPC4	CTRL	BRSV	27.9874	27.6657	0.92385	0.960147	no		ANAPC4	CTRL	BRSV	13.5161	10.5739	0.0663	0.191696	no		ANAPC4	BRSV_LNGH	BRSV_LNGL	10.4244	10.3369	0.95625	0.99935	no		ANAPC4	CTRL	BRSV	19.4163	16.9714	0.3502	0.622154	no		ANAPC4	CTRL	BRSV	23.8387	18.6413	0.0912	0.267115	no		ANAPC4	CTRL	BRSV	22.3516	20.3014
ANAPC5	CTRL	BRSV	34.6746	36.3325	0.69315	0.826387	no		ANAPC5	CTRL	BRSV	24.3161	21.8728	0.41375	0.628209	no		ANAPC5	BRSV_LNGH	BRSV_LNGL	22.2304	21.3965	0.78525	0.99935	no		ANAPC5	CTRL	BRSV	23.2606	27.4565	0.2626	0.536663	no		ANAPC5	CTRL	BRSV	26.5461	29.713	0.43405	0.677093	no		ANAPC5	CTRL	BRSV	31.3734	38.9548
ANAPC7	CTRL	BRSV	32.0617	29.0367	0.4698	0.6585	no		ANAPC7	CTRL	BRSV	21.5302	22.1094	0.8616	0.932279	no		ANAPC7	BRSV_LNGH	BRSV_LNGL	22.0157	21.6223	0.9151	0.99935	no		ANAPC7	CTRL	BRSV	22.8598	24.1393	0.75405	0.897367	no		ANAPC7	CTRL	BRSV	25.4835	24.9406	0.9	0.95782	no		ANAPC7	CTRL	BRSV	25.0277	27.5444
ANG	CTRL	BRSV	95.4999	42.1231	0.00175	0.0117475	yes		ANG	CTRL	BRSV	117.929	107.491	0.8083	0.904937	no		ANG	BRSV_LNGH	BRSV_LNGL	113.806	105.288	0.8172	0.99935	no		ANG	CTRL	BRSV	27.2208	44.4821	0.19395	0.456715	no		ANG	CTRL	BRSV	58.2142	88.0519	0.20675	0.443311	no		ANG	CTRL	BRSV	32.4988	45.1323
ANG2	CTRL	BRSV	10.7433	6.51721	0.42105	0.615803	no		ANG2	CTRL	BRSV	41.4869	29.2244	0.61005	0.779795	no		ANG2	BRSV_LNGH	BRSV_LNGL	37.7424	28.6461	0.6613	0.99935	no		ANG2	CTRL	BRSV	6.02517	8.21872	0.80535	0.922364	no		ANG2	CTRL	BRSV	11.4583	14.1563	0.7478	0.886942	no		ANG2	CTRL	BRSV	6.62287	7.05684
ANGEL1	CTRL	BRSV	5.4631	6.74958	0.1361	0.292717	no		ANGEL1	CTRL	BRSV	5.26581	4.28607	0.20665	0.410688	no		ANGEL1	BRSV_LNGH	BRSV_LNGL	4.08398	4.19283	0.8878	0.99935	no		ANGEL1	CTRL	BRSV	5.98158	5.80507	0.8737	0.952379	no		ANGEL1	CTRL	BRSV	5.10807	5.04036	0.94425	0.977354	no		ANGEL1	CTRL	BRSV	7.05152	5.91484
ANGEL2	CTRL	BRSV	14.5179	17.9462	0.07845	0.198266	no		ANGEL2	CTRL	BRSV	11.7944	7.17224	0.00015	0.00177239	yes		ANGEL2	BRSV_LNGH	BRSV_LNGL	7.20151	7.01245	0.8552	0.99935	no		ANGEL2	CTRL	BRSV	12.4647	9.1604	0.03685	0.174584	no		ANGEL2	CTRL	BRSV	13.9111	9.57124	0.01115	0.0639289	no		ANGEL2	CTRL	BRSV	16.2314	13.8597
ANGPT1	CTRL	BRSV	0.227122	0.27071	1	1	no		ANGPT1	CTRL	BRSV	3.37924	0.973618	5e-05	0.000676977	yes		ANGPT1	BRSV_LNGH	BRSV_LNGL	1.13647	0.951903	0.46635	0.99935	no		ANGPT1	CTRL	BRSV	0.174766	0.159125	1	1	no		ANGPT1	CTRL	BRSV	0.131833	0.114662	1	1	no		ANGPT1	CTRL	BRSV	0.248409	0.126337
ANGPT2	CTRL	BRSV	3.51932	4.25416	0.45505	0.646217	no		ANGPT2	CTRL	BRSV	5.42396	2.69479	0.00215	0.0151473	yes		ANGPT2	BRSV_LNGH	BRSV_LNGL	1.21362	2.63324	0.03115	0.295134	no		ANGPT2	CTRL	BRSV	1.28085	1.5835	0.6545	0.843896	no		ANGPT2	CTRL	BRSV	1.20039	1.18096	0.96845	0.986899	no		ANGPT2	CTRL	BRSV	4.49044	3.51163
ANGPT4	CTRL	BRSV	3.84892	2.28747	0.0035	0.0201425	yes		ANGPT4	CTRL	BRSV	1.6079	1.70045	0.80685	0.904132	no		ANGPT4	BRSV_LNGH	BRSV_LNGL	1.4669	1.66267	0.61405	0.99935	no		ANGPT4	CTRL	BRSV	1.00479	10.2982	5e-05	0.00143757	yes		ANGPT4	CTRL	BRSV	1.55031	3.17435	0.0054	0.0376607	yes		ANGPT4	CTRL	BRSV	1.8086	2.49894
ANGPTL1	CTRL	BRSV	0.940741	1.99422	0.1394	0.297634	no		ANGPTL1	CTRL	BRSV	6.46378	0.924129	5e-05	0.000676977	yes		ANGPTL1	BRSV_LNGH	BRSV_LNGL	2.55856	0.903709	0.00775	0.114064	no		ANGPTL1	CTRL	BRSV	1.42276	0.975499	0.50715	0.750435	no		ANGPTL1	CTRL	BRSV	2.2944	1.82445	0.5616	0.77319	no		ANGPTL1	CTRL	BRSV	1.45596	0.889304
ANGPTL2	CTRL	BRSV	3.13441	2.20128	0.0881	0.21458	no		ANGPTL2	CTRL	BRSV	17.6781	15.1312	0.2604	0.473589	no		ANGPTL2	BRSV_LNGH	BRSV_LNGL	21.1522	14.7998	0.02175	0.231133	no		ANGPTL2	CTRL	BRSV	2.53822	3.57109	0.267	0.5413	no		ANGPTL2	CTRL	BRSV	1.75946	2.57068	0.2025	0.437548	no		ANGPTL2	CTRL	BRSV	2.4302	2.49874
ANGPTL3	CTRL	BRSV	0.0188028	0	1	1	no		ANGPTL3	CTRL	BRSV	0.0194031	0.0124399	1	1	no		ANGPTL3	BRSV_LNGH	BRSV_LNGL	0.0119518	0.0121632	1	1	no		ANGPTL3	CTRL	BRSV	0.0378147	0.0182105	1	1	no		ANGPTL3	CTRL	BRSV	0.0350671	0.00597951	1	1	no		ANGPTL3	CTRL	BRSV	0.0214038	0.0386273
ANGPTL4	CTRL	BRSV	17.1891	6.97631	5e-05	0.000706497	yes		ANGPTL4	CTRL	BRSV	36.1822	61.029	0.00015	0.00177239	yes		ANGPTL4	BRSV_LNGH	BRSV_LNGL	64.3478	59.7458	0.6249	0.99935	no		ANGPTL4	CTRL	BRSV	3.15216	10.6657	5e-05	0.00143757	yes		ANGPTL4	CTRL	BRSV	4.46903	10.5414	0.0002	0.00317322	yes		ANGPTL4	CTRL	BRSV	6.1416	14.2394
ANGPTL5	CTRL	BRSV	0.00529691	0	1	1	no		ANGPTL5	CTRL	BRSV	0.486063	0.168749	0.0027	0.0180484	yes		ANGPTL5	BRSV_LNGH	BRSV_LNGL	0.225451	0.16453	1	1	no		ANGPTL5	CTRL	BRSV	0.0113457	0.0800762	1	1	no		ANGPTL5	CTRL	BRSV	0.0856223	0.1743	1	1	no		ANGPTL5	CTRL	BRSV	0	0
ANGPTL6	CTRL	BRSV	3.12127	2.12459	0.0728	0.187538	no		ANGPTL6	CTRL	BRSV	0.932711	1.43862	0.159	0.34637	no		ANGPTL6	BRSV_LNGH	BRSV_LNGL	1.70774	1.40837	0.5431	0.99935	no		ANGPTL6	CTRL	BRSV	6.09196	6.05675	0.9823	0.992145	no		ANGPTL6	CTRL	BRSV	4.3728	5.20563	0.49475	0.724743	no		ANGPTL6	CTRL	BRSV	3.3291	3.5076
ANGPTL7	CTRL	BRSV	0.364919	0.267667	0.84515	0.917576	no		ANGPTL7	CTRL	BRSV	5.20103	1.42053	0.0822	0.221694	no		ANGPTL7	BRSV_LNGH	BRSV_LNGL	1.10139	1.38776	0.7822	0.99935	no		ANGPTL7	CTRL	BRSV	0.176868	0.194799	1	1	no		ANGPTL7	CTRL	BRSV	0.200948	0.218283	1	1	no		ANGPTL7	CTRL	BRSV	0.337387	0.459585
ANK1	CTRL	BRSV	0.160626	0.437687	0.00015	0.00176596	yes		ANK1	CTRL	BRSV	0.773589	0.764228	0.953	0.978335	no		ANK1	BRSV_LNGH	BRSV_LNGL	0.415361	0.747193	0.0136	0.16922	no		ANK1	CTRL	BRSV	0.53562	0.21151	0.00265	0.0312535	yes		ANK1	CTRL	BRSV	0.333843	0.274358	1	1	no		ANK1	CTRL	BRSV	0.55862	0.274028
ANK2	CTRL	BRSV	1.02936	1.04532	0.92285	0.959584	no		ANK2	CTRL	BRSV	0.645256	0.751973	0.37205	0.589283	no		ANK2	BRSV_LNGH	BRSV_LNGL	0.599981	0.734793	0.271	0.893324	no		ANK2	CTRL	BRSV	0.677665	0.849755	0.26125	0.535528	no		ANK2	CTRL	BRSV	0.881173	0.760208	0.4437	0.685621	no		ANK2	CTRL	BRSV	0.895726	0.848438
ANK3	CTRL	BRSV	1.00346	1.48281	0.0322	0.103965	no		ANK3	CTRL	BRSV	4.09786	3.24603	0.09455	0.243616	no		ANK3	BRSV_LNGH	BRSV_LNGL	2.80102	3.1689	0.4421	0.99935	no		ANK3	CTRL	BRSV	5.12953	4.38819	0.33465	0.608694	no		ANK3	CTRL	BRSV	3.28163	3.82353	0.37175	0.621776	no		ANK3	CTRL	BRSV	1.02976	1.03636
ANKFY1	CTRL	BRSV	16.4123	19.0687	0.20455	0.384605	no		ANKFY1	CTRL	BRSV	16.3498	18.1903	0.4128	0.62746	no		ANKFY1	BRSV_LNGH	BRSV_LNGL	14.6803	17.7917	0.2078	0.828167	no		ANKFY1	CTRL	BRSV	15.6976	14.2398	0.51205	0.754234	no		ANKFY1	CTRL	BRSV	14.5979	15.9093	0.54345	0.759883	no		ANKFY1	CTRL	BRSV	18.1222	16.5427
ANKH	CTRL	BRSV	12.7642	15.5471	0.11425	0.258126	no		ANKH	CTRL	BRSV	15.3752	12.9131	0.1924	0.391405	no		ANKH	BRSV_LNGH	BRSV_LNGL	12.2919	12.6187	0.85905	0.99935	no		ANKH	CTRL	BRSV	16.0845	12.5621	0.1083	0.331357	no		ANKH	CTRL	BRSV	16.3328	16.1992	0.95475	0.982242	no		ANKH	CTRL	BRSV	17.5609	19.3292
ANKIB1	CTRL	BRSV	14.1698	17.1027	0.1128	0.255755	no		ANKIB1	CTRL	BRSV	7.08962	6.23345	0.31445	0.531424	no		ANKIB1	BRSV_LNGH	BRSV_LNGL	6.08329	6.09241	0.99175	0.99935	no		ANKIB1	CTRL	BRSV	12.3362	10.0675	0.17185	0.427748	no		ANKIB1	CTRL	BRSV	12.0772	9.48739	0.0899	0.26492	no		ANKIB1	CTRL	BRSV	14.3123	12.4668
ANKK1	CTRL	BRSV	0	0	1	1	no		ANKK1	CTRL	BRSV	0	0	1	1	no		ANKK1	BRSV_LNGH	BRSV_LNGL	0	0	1	1	no		ANKK1	CTRL	BRSV	0	0	1	1	no		ANKK1	CTRL	BRSV	0	0	1	1	no		ANKK1	CTRL	BRSV	0	0
ANKLE1	CTRL	BRSV	5.83944	5.57733	0.78515	0.882794	no		ANKLE1	CTRL	BRSV	1.84458	1.82789	0.97215	0.985972	no		ANKLE1	BRSV_LNGH	BRSV_LNGL	2.12742	1.78934	0.5068	0.99935	no		ANKLE1	CTRL	BRSV	6.79347	5.81813	0.48075	0.731959	no		ANKLE1	CTRL	BRSV	5.92413	4.47234	0.2296	0.472385	no		ANKLE1	CTRL	BRSV	7.05291	5.55597
ANKLE2	CTRL	BRSV	19.8623	21.9659	0.3944	0.591258	no		ANKLE2	CTRL	BRSV	15.7285	12.647	0.08825	0.232397	no		ANKLE2	BRSV_LNGH	BRSV_LNGL	12.7121	12.3689	0.84805	0.99935	no		ANKLE2	CTRL	BRSV	18.1993	16.7411	0.56735	0.790024	no		ANKLE2	CTRL	BRSV	18.8017	16.2035	0.29425	0.544727	no		ANKLE2	CTRL	BRSV	20.8185	17.7801
ANKMY1	CTRL	BRSV	0.232767	0.256195	1	1	no		ANKMY1	CTRL	BRSV	1.55898	1.15469	0.24335	0.455151	no		ANKMY1	BRSV_LNGH	BRSV_LNGL	1.07344	1.13109	0.8592	0.99935	no		ANKMY1	CTRL	BRSV	0.98806	0.772378	0.4039	0.672169	no		ANKMY1	CTRL	BRSV	0.229348	0.235154	1	1	no		ANKMY1	CTRL	BRSV	0.208819	0.218932
ANKMY2	CTRL	BRSV	10.5874	8.80623	0.1857	0.359855	no		ANKMY2	CTRL	BRSV	9.29932	9.48362	0.8865	0.943918	no		ANKMY2	BRSV_LNGH	BRSV_LNGL	9.03975	9.27239	0.86905	0.99935	no		ANKMY2	CTRL	BRSV	5.5375	6.21168	0.5236	0.762401	no		ANKMY2	CTRL	BRSV	6.45402	5.90656	0.6018	0.803405	no		ANKMY2	CTRL	BRSV	6.9691	7.98108
ANKRA2	CTRL	BRSV	10.7536	12.0278	0.4335	0.627274	no		ANKRA2	CTRL	BRSV	6.75526	5.64411	0.25385	0.466077	no		ANKRA2	BRSV_LNGH	BRSV_LNGL	4.36258	5.51586	0.18835	0.795412	no		ANKRA2	CTRL	BRSV	11.1201	9.87737	0.4993	0.744867	no		ANKRA2	CTRL	BRSV	10.2123	9.33827	0.6027	0.803841	no		ANKRA2	CTRL	BRSV	11.1824	10.1051
ANKRD1	CTRL	BRSV	1.06505	0.677213	0.07375	0.189221	no		ANKRD1	CTRL	BRSV	2.85361	10.5637	5e-05	0.000676977	yes		ANKRD1	BRSV_LNGH	BRSV_LNGL	91.3625	10.3482	5e-05	0.00208907	yes		ANKRD1	CTRL	BRSV	0.0253011	0.138045	1	1	no		ANKRD1	CTRL	BRSV	0.765922	1.75022	0.0137	0.0739013	no		ANKRD1	CTRL	BRSV	0.284438	0.391614
ANKRD10	CTRL	BRSV	42.1064	42.7538	0.90515	0.950197	no		ANKRD10	CTRL	BRSV	73.9293	74.7123	0.9349	0.969573	no		ANKRD10	BRSV_LNGH	BRSV_LNGL	76.5758	73.0884	0.755	0.99935	no		ANKRD10	CTRL	BRSV	31.7752	44.7516	0.0329	0.16284	no		ANKRD10	CTRL	BRSV	35.0278	43.9995	0.1283	0.331921	no		ANKRD10	CTRL	BRSV	38.1231	51.2894
ANKRD11	CTRL	BRSV	24.4833	32.1729	0.02675	0.0910753	no		ANKRD11	CTRL	BRSV	20.868	17.8152	0.2265	0.435097	no		ANKRD11	BRSV_LNGH	BRSV_LNGL	19.1387	17.4306	0.53135	0.99935	no		ANKRD11	CTRL	BRSV	26.015	23.5919	0.53735	0.771405	no		ANKRD11	CTRL	BRSV	22.967	23.313	0.91995	0.967383	no		ANKRD11	CTRL	BRSV	34.5724	30.566
ANKRD12	CTRL	BRSV	21.7443	27.4255	0.05825	0.159249	no		ANKRD12	CTRL	BRSV	16.2523	14.2701	0.35505	0.572299	no		ANKRD12	BRSV_LNGH	BRSV_LNGL	12.3874	13.9554	0.46235	0.99935	no		ANKRD12	CTRL	BRSV	18.8647	15.8167	0.2648	0.539057	no		ANKRD12	CTRL	BRSV	18.9443	15.7168	0.21725	0.457484	no		ANKRD12	CTRL	BRSV	23.4244	22.906
ANKRD13A	CTRL	BRSV	41.8535	60.2891	0.00185	0.0122287	yes		ANKRD13A	CTRL	BRSV	19.7813	15.8448	0.0856	0.227597	no		ANKRD13A	BRSV_LNGH	BRSV_LNGL	14.8421	15.4929	0.76905	0.99935	no		ANKRD13A	CTRL	BRSV	63.3228	45.0391	0.0276	0.144597	no		ANKRD13A	CTRL	BRSV	54.8878	39.4655	0.0228	0.105451	no		ANKRD13A	CTRL	BRSV	54.1303	37.0676
ANKRD13B	CTRL	BRSV	2.55417	1.94008	0.17495	0.346665	no		ANKRD13B	CTRL	BRSV	2.43598	2.43034	0.9945	0.996959	no		ANKRD13B	BRSV_LNGH	BRSV_LNGL	2.52345	2.37858	0.8134	0.99935	no		ANKRD13B	CTRL	BRSV	2.65258	2.06629	0.35595	0.62794	no		ANKRD13B	CTRL	BRSV	1.88917	2.34962	0.4136	0.659005	no		ANKRD13B	CTRL	BRSV	1.60066	1.97697
ANKRD13C	CTRL	BRSV	1.82786	2.79764	0.0287	0.0958473	no		ANKRD13C	CTRL	BRSV	1.0984	0.800122	0.20415	0.407454	no		ANKRD13C	BRSV_LNGH	BRSV_LNGL	0.670928	0.783063	0.57265	0.99935	no		ANKRD13C	CTRL	BRSV	2.90257	1.27255	0.0013	0.0184319	yes		ANKRD13C	CTRL	BRSV	2.62426	1.15213	0.00135	0.0138562	yes		ANKRD13C	CTRL	BRSV	3.88823	1.76941
ANKRD13D	CTRL	BRSV	16.3886	18.6867	0.31225	0.508389	no		ANKRD13D	CTRL	BRSV	14.0784	14.4508	0.8655	0.933799	no		ANKRD13D	BRSV_LNGH	BRSV_LNGL	15.7433	14.1429	0.518	0.99935	no		ANKRD13D	CTRL	BRSV	15.3682	16.5517	0.669	0.85105	no		ANKRD13D	CTRL	BRSV	14.0066	16.0395	0.42545	0.669713	no		ANKRD13D	CTRL	BRSV	15.1706	15.6693
ANKRD16	CTRL	BRSV	15.0565	11.9414	0.11535	0.260091	no		ANKRD16	CTRL	BRSV	12.7069	12.2185	0.8214	0.91274	no		ANKRD16	BRSV_LNGH	BRSV_LNGL	12.6699	11.9591	0.751	0.99935	no		ANKRD16	CTRL	BRSV	12.5423	14.1427	0.55555	0.783096	no		ANKRD16	CTRL	BRSV	13.0256	13.415	0.8755	0.947608	no		ANKRD16	CTRL	BRSV	12.1309	13.727
ANKRD17	CTRL	BRSV	11.6857	14.4243	0.07645	0.194517	no		ANKRD17	CTRL	BRSV	7.58959	6.47034	0.2126	0.417718	no		ANKRD17	BRSV_LNGH	BRSV_LNGL	6.13459	6.32811	0.83065	0.99935	no		ANKRD17	CTRL	BRSV	12.4125	10.1847	0.1802	0.439773	no		ANKRD17	CTRL	BRSV	11.4561	9.37489	0.16405	0.385209	no		ANKRD17	CTRL	BRSV	15.0725	11.3916
ANKRD22	CTRL	BRSV	2.74461	1.91895	0.1068	0.246375	no		ANKRD22	CTRL	BRSV	4.90543	6.74931	0.0731	0.204898	no		ANKRD22	BRSV_LNGH	BRSV_LNGL	6.71045	6.604	0.931	0.99935	no		ANKRD22	CTRL	BRSV	1.84195	2.39889	0.308	0.584077	no		ANKRD22	CTRL	BRSV	2.25076	3.48731	0.06385	0.210817	no		ANKRD22	CTRL	BRSV	1.06068	1.14481
ANKRD23	CTRL	BRSV	8.77287	10.3075	0.27	0.462151	no		ANKRD23	CTRL	BRSV	6.63037	6.40031	0.83755	0.919322	no		ANKRD23	BRSV_LNGH	BRSV_LNGL	9.68475	6.26206	0.01965	0.217587	no		ANKRD23	CTRL	BRSV	6.64856	7.1226	0.7304	0.884894	no		ANKRD23	CTRL	BRSV	8.78133	10.2626	0.4131	0.658822	no		ANKRD23	CTRL	BRSV	8.70728	11.2706
ANKRD24	CTRL	BRSV	1.03162	1.27128	0.30295	0.499283	no		ANKRD24	CTRL	BRSV	1.33372	1.09726	0.3847	0.600736	no		ANKRD24	BRSV_LNGH	BRSV_LNGL	2.1245	1.07309	0.0082	0.118408	no		ANKRD24	CTRL	BRSV	0.577609	0.419299	0.31565	0.592278	no		ANKRD24	CTRL	BRSV	0.484875	0.395045	0.48675	0.718765	no		ANKRD24	CTRL	BRSV	0.832423	0.907906
ANKRD26	CTRL	BRSV	3.39492	4.06835	0.2215	0.405568	no		ANKRD26	CTRL	BRSV	2.61701	1.68903	0.00775	0.0408805	yes		ANKRD26	BRSV_LNGH	BRSV_LNGL	1.61589	1.65196	0.9114	0.99935	no		ANKRD26	CTRL	BRSV	3.33117	2.88489	0.418	0.683696	no		ANKRD26	CTRL	BRSV	3.46642	3.16395	0.5849	0.791686	no		ANKRD26	CTRL	BRSV	3.72886	3.74712
ANKRD27	CTRL	BRSV	11.4732	16.0104	0.0064	0.0315827	yes		ANKRD27	CTRL	BRSV	12.1798	9.93147	0.1164	0.281023	no		ANKRD27	BRSV_LNGH	BRSV_LNGL	10.4373	9.71691	0.61615	0.99935	no		ANKRD27	CTRL	BRSV	9.32582	9.10023	0.87145	0.951315	no		ANKRD27	CTRL	BRSV	9.94353	10.9719	0.50825	0.734669	no		ANKRD27	CTRL	BRSV	13.3044	13.6224
ANKRD28	CTRL	BRSV	8.38055	7.74791	0.52745	0.705429	no		ANKRD28	CTRL	BRSV	3.76063	3.98319	0.67365	0.823778	no		ANKRD28	BRSV_LNGH	BRSV_LNGL	4.02338	3.89307	0.8276	0.99935	no		ANKRD28	CTRL	BRSV	6.93073	6.36019	0.56675	0.7899	no		ANKRD28	CTRL	BRSV	6.28724	5.83321	0.61645	0.811227	no		ANKRD28	CTRL	BRSV	6.87044	7.40453
ANKRD29	CTRL	BRSV	5.34131	5.99638	0.484	0.670289	no		ANKRD29	CTRL	BRSV	16.8607	8.56022	5e-05	0.000676977	yes		ANKRD29	BRSV_LNGH	BRSV_LNGL	12.7369	8.37066	0.01175	0.153705	no		ANKRD29	CTRL	BRSV	6.8748	6.97581	0.94375	0.979512	no		ANKRD29	CTRL	BRSV	4.5381	4.47565	0.94945	0.97972	no		ANKRD29	CTRL	BRSV	4.17113	4.11026
ANKRD31	CTRL	BRSV	0.293716	0.534196	0.0098	0.0433224	yes		ANKRD31	CTRL	BRSV	0.0823494	0.0594034	1	1	no		ANKRD31	BRSV_LNGH	BRSV_LNGL	0.0454904	0.057962	1	1	no		ANKRD31	CTRL	BRSV	0.253248	0.289821	1	1	no		ANKRD31	CTRL	BRSV	0.301951	0.231762	1	1	no		ANKRD31	CTRL	BRSV	0.419524	0.354194
ANKRD32	CTRL	BRSV	4.69726	6.03331	0.08435	0.207985	no		ANKRD32	CTRL	BRSV	3.1398	2.38854	0.08045	0.218851	no		ANKRD32	BRSV_LNGH	BRSV_LNGL	2.16594	2.3346	0.66475	0.99935	no		ANKRD32	CTRL	BRSV	4.89683	3.99579	0.24695	0.521672	no		ANKRD32	CTRL	BRSV	5.03587	3.70126	0.07375	0.231829	no		ANKRD32	CTRL	BRSV	5.94376	5.26358
ANKRD33	CTRL	BRSV	2.32563	1.47731	0.09035	0.218234	no		ANKRD33	CTRL	BRSV	1.21841	2.16836	0.07125	0.201472	no		ANKRD33	BRSV_LNGH	BRSV_LNGL	2.08116	2.12317	0.94745	0.99935	no		ANKRD33	CTRL	BRSV	0.286476	0.421303	0.4231	0.687222	no		ANKRD33	CTRL	BRSV	0.395708	0.3573	0.8191	0.922108	no		ANKRD33	CTRL	BRSV	1.269	1.86371
ANKRD33B	CTRL	BRSV	3.14265	4.86044	0.02575	0.0887408	no		ANKRD33B	CTRL	BRSV	2.43627	2.56571	0.8591	0.930938	no		ANKRD33B	BRSV_LNGH	BRSV_LNGL	2.10963	2.5168	0.5789	0.99935	no		ANKRD33B	CTRL	BRSV	6.64909	4.98354	0.2612	0.535528	no		ANKRD33B	CTRL	BRSV	6.34083	3.41259	0.01945	0.0944662	no		ANKRD33B	CTRL	BRSV	6.81015	4.25571
ANKRD34A	CTRL	BRSV	0.654742	0.898186	0.1903	0.366255	no		ANKRD34A	CTRL	BRSV	0.455642	0.398739	0.6827	0.829498	no		ANKRD34A	BRSV_LNGH	BRSV_LNGL	0.376561	0.390769	0.9133	0.99935	no		ANKRD34A	CTRL	BRSV	0.492971	0.463295	0.85925	0.945175	no		ANKRD34A	CTRL	BRSV	0.592077	0.499292	0.62805	0.817484	no		ANKRD34A	CTRL	BRSV	1.17204	0.885434
ANKRD34B	CTRL	BRSV	0.0113044	0.0228687	1	1	no		ANKRD34B	CTRL	BRSV	0.00733884	0.00245054	1	1	no		ANKRD34B	BRSV_LNGH	BRSV_LNGL	0.00215899	0.00238425	1	1	no		ANKRD34B	CTRL	BRSV	0.0509897	0.0106261	1	1	no		ANKRD34B	CTRL	BRSV	0.0453502	0.0212923	1	1	no		ANKRD34B	CTRL	BRSV	0.0333946	0.015635
ANKRD34C	CTRL	BRSV	0.0585847	0.0755241	1	1	no		ANKRD34C	CTRL	BRSV	0.0477622	0.0362131	1	1	no		ANKRD34C	BRSV_LNGH	BRSV_LNGL	0.0325167	0.0353794	1	1	no		ANKRD34C	CTRL	BRSV	0.0834015	0.0651792	1	1	no		ANKRD34C	CTRL	BRSV	0.0710679	0.0516401	1	1	no		ANKRD34C	CTRL	BRSV	0.10977	0.0912386
ANKRD35	CTRL	BRSV	0.0444308	0.0417983	1	1	no		ANKRD35	CTRL	BRSV	0.732175	0.544624	0.2685	0.483639	no		ANKRD35	BRSV_LNGH	BRSV_LNGL	0.525989	0.531916	0.9713	0.99935	no		ANKRD35	CTRL	BRSV	0.229719	0.299261	1	1	no		ANKRD35	CTRL	BRSV	0.837595	4.6135	5e-05	0.00103257	yes		ANKRD35	CTRL	BRSV	0.0475444	0.053963
ANKRD37	CTRL	BRSV	2.30849	2.61413	0.6089	0.767714	no		ANKRD37	CTRL	BRSV	2.5095	7.63462	5e-05	0.000676977	yes		ANKRD37	BRSV_LNGH	BRSV_LNGL	1.22988	7.46342	5e-05	0.00208907	yes		ANKRD37	CTRL	BRSV	5.49477	6.65905	0.4496	0.707964	no		ANKRD37	CTRL	BRSV	3.95028	8.22888	0.00375	0.0290752	yes		ANKRD37	CTRL	BRSV	3.05395	3.02037
ANKRD39	CTRL	BRSV	19.9864	20.3339	0.89865	0.946894	no		ANKRD39	CTRL	BRSV	16.4142	15.0151	0.56025	0.746032	no		ANKRD39	BRSV_LNGH	BRSV_LNGL	19.9105	14.6866	0.06185	0.456472	no		ANKRD39	CTRL	BRSV	22.5569	21.7906	0.8373	0.937682	no		ANKRD39	CTRL	BRSV	22.4947	22.1598	0.928	0.971036	no		ANKRD39	CTRL	BRSV	22.8507	22.3181
ANKRD40	CTRL	BRSV	0.0796653	0.0882283	1	1	no		ANKRD40	CTRL	BRSV	0.194601	0.0936576	1	1	no		ANKRD40	BRSV_LNGH	BRSV_LNGL	0.120057	0.0914769	1	1	no		ANKRD40	CTRL	BRSV	0.346101	0.196135	1	1	no		ANKRD40	CTRL	BRSV	0.252201	0.174211	1	1	no		ANKRD40	CTRL	BRSV	0.34391	0.238648
ANKRD43	CTRL	BRSV	0.00259236	0.00504285	1	1	no		ANKRD43	CTRL	BRSV	1.20194	1.71304	0.105	0.261279	no		ANKRD43	BRSV_LNGH	BRSV_LNGL	1.02613	1.67393	0.0387	0.340899	no		ANKRD43	CTRL	BRSV	1.1241	1.44171	0.334	0.607959	no		ANKRD43	CTRL	BRSV	0.823357	1.40724	0.1004	0.283601	no		ANKRD43	CTRL	BRSV	0.00422295	0.00729764
ANKRD44	CTRL	BRSV	7.88567	20.6061	5e-05	0.000706497	yes		ANKRD44	CTRL	BRSV	5.12981	2.57937	0.00025	0.00268994	yes		ANKRD44	BRSV_LNGH	BRSV_LNGL	2.25874	2.52433	0.581	0.99935	no		ANKRD44	CTRL	BRSV	20.2667	9.5414	5e-05	0.00143757	yes		ANKRD44	CTRL	BRSV	17.2276	5.49741	5e-05	0.00103257	yes		ANKRD44	CTRL	BRSV	27.8964	8.33887
ANKRD45	CTRL	BRSV	0.377914	0.423042	0.75565	0.866592	no		ANKRD45	CTRL	BRSV	0.818112	0.749478	0.78375	0.891022	no		ANKRD45	BRSV_LNGH	BRSV_LNGL	0.654754	0.732543	0.73935	0.99935	no		ANKRD45	CTRL	BRSV	0.855676	0.796613	0.83385	0.93605	no		ANKRD45	CTRL	BRSV	0.370071	0.452063	0.6026	0.803841	no		ANKRD45	CTRL	BRSV	0.569986	0.398048
ANKRD46	CTRL	BRSV	18.1782	20.4048	0.35405	0.550557	no		ANKRD46	CTRL	BRSV	15.9892	11.2306	0.0056	0.0318865	yes		ANKRD46	BRSV_LNGH	BRSV_LNGL	11.5613	10.9826	0.7284	0.99935	no		ANKRD46	CTRL	BRSV	13.5156	10.5125	0.11205	0.337697	no		ANKRD46	CTRL	BRSV	16.606	11.5065	0.01465	0.0772938	no		ANKRD46	CTRL	BRSV	19.9072	16.0491
ANKRD49	CTRL	BRSV	10.2692	9.52581	0.6026	0.763045	no		ANKRD49	CTRL	BRSV	5.55676	4.99257	0.48695	0.690559	no		ANKRD49	BRSV_LNGH	BRSV_LNGL	4.90222	4.88032	0.97875	0.99935	no		ANKRD49	CTRL	BRSV	5.38525	5.30103	0.93495	0.975973	no		ANKRD49	CTRL	BRSV	6.45437	6.13232	0.78265	0.904624	no		ANKRD49	CTRL	BRSV	6.84506	8.24795
ANKRD5	CTRL	BRSV	0.0444357	0.0806588	1	1	no		ANKRD5	CTRL	BRSV	0.348167	0.420598	1	1	no		ANKRD5	BRSV_LNGH	BRSV_LNGL	0.302947	0.410207	0.37105	0.983945	no		ANKRD5	CTRL	BRSV	0.599252	0.493496	0.4967	0.743491	no		ANKRD5	CTRL	BRSV	0.174123	0.204578	1	1	no		ANKRD5	CTRL	BRSV	0.0365007	0.0571413
ANKRD50	CTRL	BRSV	0.526205	0.599615	0.54435	0.71783	no		ANKRD50	CTRL	BRSV	5.58207	3.27317	0.00055	0.00515788	yes		ANKRD50	BRSV_LNGH	BRSV_LNGL	3.51947	3.2038	0.56345	0.99935	no		ANKRD50	CTRL	BRSV	0.928171	0.554959	0.0488	0.205615	no		ANKRD50	CTRL	BRSV	0.79193	0.80988	0.9266	0.970574	no		ANKRD50	CTRL	BRSV	0.649607	0.41416
ANKRD52	CTRL	BRSV	5.8404	10.5178	5e-05	0.000706497	yes		ANKRD52	CTRL	BRSV	4.46579	4.13417	0.6564	0.812214	no		ANKRD52	BRSV_LNGH	BRSV_LNGL	4.11897	4.04791	0.92825	0.99935	no		ANKRD52	CTRL	BRSV	14.4539	8.7677	0.0039	0.0412548	yes		ANKRD52	CTRL	BRSV	11.0135	7.49376	0.0242	0.110303	no		ANKRD52	CTRL	BRSV	15.7792	9.54638
ANKRD53	CTRL	BRSV	0.233812	0.295948	1	1	no		ANKRD53	CTRL	BRSV	0.282995	0.0619035	1	1	no		ANKRD53	BRSV_LNGH	BRSV_LNGL	0.227605	0.0605791	1	1	no		ANKRD53	CTRL	BRSV	0.295701	0.231818	1	1	no		ANKRD53	CTRL	BRSV	0.206943	0.203499	1	1	no		ANKRD53	CTRL	BRSV	0.275865	0.282718
ANKRD54	CTRL	BRSV	21.8383	23.1215	0.6484	0.795251	no		ANKRD54	CTRL	BRSV	14.5914	12.959	0.4262	0.639487	no		ANKRD54	BRSV_LNGH	BRSV_LNGL	15.6035	12.6752	0.1946	0.808208	no		ANKRD54	CTRL	BRSV	19.9802	17.4777	0.4204	0.685855	no		ANKRD54	CTRL	BRSV	20.7869	15.5419	0.0698	0.224356	no		ANKRD54	CTRL	BRSV	19.7041	16.2298
ANKRD55	CTRL	BRSV	0.722565	1.1447	0.05585	0.154734	no		ANKRD55	CTRL	BRSV	0.0365609	0.0391061	1	1	no		ANKRD55	BRSV_LNGH	BRSV_LNGL	0.0140211	0.0382527	1	1	no		ANKRD55	CTRL	BRSV	0.389294	0.303543	1	1	no		ANKRD55	CTRL	BRSV	0.369779	0.327086	1	1	no		ANKRD55	CTRL	BRSV	1.19338	0.995799
ANKRD56	CTRL	BRSV	1.09419	0.361329	5e-05	0.000706497	yes		ANKRD56	CTRL	BRSV	0.918618	1.19083	0.24285	0.454437	no		ANKRD56	BRSV_LNGH	BRSV_LNGL	0.73354	1.16243	0.06245	0.459128	no		ANKRD56	CTRL	BRSV	0.986946	1.6957	0.03325	0.163996	no		ANKRD56	CTRL	BRSV	0.789966	1.96347	0.0004	0.00541988	yes		ANKRD56	CTRL	BRSV	0.441756	1.0239
ANKRD57	CTRL	BRSV	0.207347	0.224079	1	1	no		ANKRD57	CTRL	BRSV	0.350593	0.531695	0.22	0.427352	no		ANKRD57	BRSV_LNGH	BRSV_LNGL	0.416398	0.520323	0.5368	0.99935	no		ANKRD57	CTRL	BRSV	0.633336	0.648244	0.93925	0.978089	no		ANKRD57	CTRL	BRSV	0.686024	1.28245	0.06045	0.203339	no		ANKRD57	CTRL	BRSV	0.235545	0.213297
ANKRD6	CTRL	BRSV	0.867055	2.07027	5e-05	0.000706497	yes		ANKRD6	CTRL	BRSV	6.11611	3.80456	0.00165	0.0123414	yes		ANKRD6	BRSV_LNGH	BRSV_LNGL	6.05154	3.72022	0.0027	0.0532754	no		ANKRD6	CTRL	BRSV	2.00287	1.76858	0.5936	0.804884	no		ANKRD6	CTRL	BRSV	2.57866	2.62975	0.92165	0.968193	no		ANKRD6	CTRL	BRSV	1.3907	0.955036
ANKRD60	CTRL	BRSV	0	0	1	1	no		ANKRD60	CTRL	BRSV	0	0	1	1	no		ANKRD60	BRSV_LNGH	BRSV_LNGL	0	0	1	1	no		ANKRD60	CTRL	BRSV	0.0143536	0	1	1	no		ANKRD60	CTRL	BRSV	0	0	1	1	no		ANKRD60	CTRL	BRSV	0	0
ANKRD61	CTRL	BRSV	0.69373	2.01622	0.42265	0.616792	no		ANKRD61	CTRL	BRSV	0.966137	0.577367	0.6162	0.784077	no		ANKRD61	BRSV_LNGH	BRSV_LNGL	0.584616	0.564525	0.9711	0.99935	no		ANKRD61	CTRL	BRSV	2.40355	1.46929	0.7305	0.884894	no		ANKRD61	CTRL	BRSV	1.78158	1.16289	0.7149	0.869552	no		ANKRD61	CTRL	BRSV	2.82265	1.66418
ANKRD63	CTRL	BRSV	0.265032	0.964472	5e-05	0.000706497	yes		ANKRD63	CTRL	BRSV	1.12164	0.608427	0.012	0.0562678	no		ANKRD63	BRSV_LNGH	BRSV_LNGL	0.63197	0.59537	0.82035	0.99935	no		ANKRD63	CTRL	BRSV	0.764129	0.563167	0.2788	0.553564	no		ANKRD63	CTRL	BRSV	0.523532	0.312866	0.08055	0.245977	no		ANKRD63	CTRL	BRSV	0.993915	0.467748
ANKRD65	CTRL	BRSV	0.0455207	0.0519086	1	1	no		ANKRD65	CTRL	BRSV	4.52013	2.41623	0.01	0.0494163	yes		ANKRD65	BRSV_LNGH	BRSV_LNGL	3.12443	2.36575	0.27495	0.89739	no		ANKRD65	CTRL	BRSV	4.53957	4.75885	0.8493	0.941864	no		ANKRD65	CTRL	BRSV	0.838775	1.53016	0.07485	0.234045	no		ANKRD65	CTRL	BRSV	0.089921	0.0206799
ANKRD9	CTRL	BRSV	3.71952	1.90276	0.00545	0.0280348	yes		ANKRD9	CTRL	BRSV	4.35622	8.92226	0.0051	0.0295973	yes		ANKRD9	BRSV_LNGH	BRSV_LNGL	10.469	8.72728	0.4705	0.99935	no		ANKRD9	CTRL	BRSV	4.35142	8.42788	0.0256	0.137703	no		ANKRD9	CTRL	BRSV	6.20281	13.1565	0.01005	0.059322	no		ANKRD9	CTRL	BRSV	1.73501	1.42374
ANKS1A	CTRL	BRSV	5.95806	7.62854	0.07805	0.197561	no		ANKS1A	CTRL	BRSV	23.4039	18.3389	0.0598	0.178843	no		ANKS1A	BRSV_LNGH	BRSV_LNGL	16.5321	17.9514	0.5852	0.99935	no		ANKS1A	CTRL	BRSV	9.26116	9.26013	0.9992	0.999379	no		ANKS1A	CTRL	BRSV	7.01996	9.43766	0.0842	0.253307	no		ANKS1A	CTRL	BRSV	8.82944	7.82641
ANKS1B	CTRL	BRSV	0.0161197	0.125853	1	1	no		ANKS1B	CTRL	BRSV	0.11143	0.0533812	1	1	no		ANKS1B	BRSV_LNGH	BRSV_LNGL	0.0545344	0.0522333	1	1	no		ANKS1B	CTRL	BRSV	0.203772	0.121439	1	1	no		ANKS1B	CTRL	BRSV	0.175087	0.084791	1	1	no		ANKS1B	CTRL	BRSV	0.0633521	0.0403047
ANKS3	CTRL	BRSV	9.38237	7.81907	0.34605	0.542542	no		ANKS3	CTRL	BRSV	13.8207	20.9143	0.02245	0.0886039	no		ANKS3	BRSV_LNGH	BRSV_LNGL	18.0432	20.4544	0.53555	0.99935	no		ANKS3	CTRL	BRSV	6.25829	9.19736	0.14795	0.392869	no		ANKS3	CTRL	BRSV	5.90383	7.91035	0.2425	0.487723	no		ANKS3	CTRL	BRSV	6.56265	8.2215
ANKS4B	CTRL	BRSV	0.0147118	0.00973111	1	1	no		ANKS4B	CTRL	BRSV	0.480255	0.451943	0.8275	0.916012	no		ANKS4B	BRSV_LNGH	BRSV_LNGL	0.227026	0.441381	0.03945	0.34512	no		ANKS4B	CTRL	BRSV	0.0370185	0.0398778	1	1	no		ANKS4B	CTRL	BRSV	0.0119314	0.0106301	1	1	no		ANKS4B	CTRL	BRSV	0.00596957	0.0189738
ANKS6	CTRL	BRSV	0.40705	0.480529	0.53145	0.708841	no		ANKS6	CTRL	BRSV	0.935341	1.31793	0.17905	0.374126	no		ANKS6	BRSV_LNGH	BRSV_LNGL	0.967144	1.28929	0.2858	0.905764	no		ANKS6	CTRL	BRSV	1.32518	1.24584	0.81395	0.927132	no		ANKS6	CTRL	BRSV	0.900768	1.07021	0.57145	0.781653	no		ANKS6	CTRL	BRSV	0.586761	0.395644
ANKUB1	CTRL	BRSV	0.236238	0.755953	0.00055	0.00493856	yes		ANKUB1	CTRL	BRSV	0.300487	0.131628	1	1	no		ANKUB1	BRSV_LNGH	BRSV_LNGL	0.117981	0.128696	1	1	no		ANKUB1	CTRL	BRSV	1.16316	0.713249	0.10515	0.325186	no		ANKUB1	CTRL	BRSV	0.799031	0.47365	0.09765	0.279109	no		ANKUB1	CTRL	BRSV	0.62841	0.315285
ANKZF1	CTRL	BRSV	22.4954	21.9762	0.8566	0.923884	no		ANKZF1	CTRL	BRSV	12.7552	14.4435	0.46705	0.673127	no		ANKZF1	BRSV_LNGH	BRSV_LNGL	12.9303	14.1252	0.651	0.99935	no		ANKZF1	CTRL	BRSV	15.8318	17.3714	0.59575	0.806529	no		ANKZF1	CTRL	BRSV	16.1844	16.8079	0.81515	0.920487	no		ANKZF1	CTRL	BRSV	19.1354	21.4692
ANLN	CTRL	BRSV	3.09434	5.31967	0.0008	0.00651403	yes		ANLN	CTRL	BRSV	1.38439	1.17305	0.41295	0.62755	no		ANLN	BRSV_LNGH	BRSV_LNGL	0.79659	1.14691	0.1189	0.650526	no		ANLN	CTRL	BRSV	7.26395	3.40804	0.0001	0.00259147	yes		ANLN	CTRL	BRSV	7.40645	3.12427	5e-05	0.00103257	yes		ANLN	CTRL	BRSV	5.75139	2.43036
ANO1	CTRL	BRSV	2.1603	1.81798	0.3644	0.561713	no		ANO1	CTRL	BRSV	6.20471	7.06412	0.42595	0.639324	no		ANO1	BRSV_LNGH	BRSV_LNGL	6.90679	6.90668	0.9987	0.999419	no		ANO1	CTRL	BRSV	1.24892	1.53799	0.42965	0.69285	no		ANO1	CTRL	BRSV	2.49384	3.79696	0.0675	0.218973	no		ANO1	CTRL	BRSV	1.65348	1.6944
ANO10	CTRL	BRSV	3.11202	3.31673	0.80955	0.897185	no		ANO10	CTRL	BRSV	15.062	11.0634	0.0694	0.197802	no		ANO10	BRSV_LNGH	BRSV_LNGL	12.7629	10.8237	0.3623	0.978467	no		ANO10	CTRL	BRSV	3.59197	4.38187	0.45535	0.711777	no		ANO10	CTRL	BRSV	4.11032	4.5425	0.70755	0.864427	no		ANO10	CTRL	BRSV	2.85554	2.55368
ANO2	CTRL	BRSV	0.381035	0.344001	0.69895	0.829664	no		ANO2	CTRL	BRSV	0.155676	0.143472	1	1	no		ANO2	BRSV_LNGH	BRSV_LNGL	0.139934	0.140392	1	1	no		ANO2	CTRL	BRSV	0.0309821	0.0357572	1	1	no		ANO2	CTRL	BRSV	0.0458738	0.0143868	1	1	no		ANO2	CTRL	BRSV	0.217673	0.327293
ANO3	CTRL	BRSV	0.690324	1.38868	0.0022	0.0140244	yes		ANO3	CTRL	BRSV	0.0903262	0.0361717	1	1	no		ANO3	BRSV_LNGH	BRSV_LNGL	0.101503	0.0352868	1	1	no		ANO3	CTRL	BRSV	0.0352333	0.0402363	1	1	no		ANO3	CTRL	BRSV	0.0651466	0.0410691	1	1	no		ANO3	CTRL	BRSV	1.45249	1.038
ANO4	CTRL	BRSV	0.0679267	0.208948	1	1	no		ANO4	CTRL	BRSV	0.0388417	0.0230359	1	1	no		ANO4	BRSV_LNGH	BRSV_LNGL	0.0545128	0.0224804	1	1	no		ANO4	CTRL	BRSV	0.497612	0.238611	0.01725	0.108404	no		ANO4	CTRL	BRSV	0.331392	0.132347	1	1	no		ANO4	CTRL	BRSV	0.187501	0.0768518
ANO5	CTRL	BRSV	0.11943	0.0710398	1	1	no		ANO5	CTRL	BRSV	0	0	1	1	no		ANO5	BRSV_LNGH	BRSV_LNGL	0.00321717	0	1	1	no		ANO5	CTRL	BRSV	0.142796	0.0171492	1	1	no		ANO5	CTRL	BRSV	0.0239354	0.0315454	1	1	no		ANO5	CTRL	BRSV	0.0649399	0.0308098
ANO6	CTRL	BRSV	4.41911	8.58107	0.00015	0.00176596	yes		ANO6	CTRL	BRSV	6.63044	4.73297	0.03975	0.133116	no		ANO6	BRSV_LNGH	BRSV_LNGL	3.91397	4.63477	0.3786	0.989667	no		ANO6	CTRL	BRSV	7.67332	4.83261	0.0147	0.0970213	no		ANO6	CTRL	BRSV	5.79732	2.9173	0.0005	0.00646767	yes		ANO6	CTRL	BRSV	9.85771	4.46322
ANO8	CTRL	BRSV	10.9386	12.0415	0.4533	0.644926	no		ANO8	CTRL	BRSV	14.5826	13.9079	0.7284	0.858101	no		ANO8	BRSV_LNGH	BRSV_LNGL	15.6994	13.6097	0.35295	0.972138	no		ANO8	CTRL	BRSV	9.50196	9.74307	0.88765	0.957866	no		ANO8	CTRL	BRSV	10.2205	12.9732	0.15685	0.375572	no		ANO8	CTRL	BRSV	12.9574	15.3055
ANO9	CTRL	BRSV	8.86821	8.05618	0.5373	0.713274	no		ANO9	CTRL	BRSV	14.2023	18.6566	0.0814	0.220385	no		ANO9	BRSV_LNGH	BRSV_LNGL	3.03045	4.42479	0.1901	0.797944	no		ANO9	CTRL	BRSV	9.64505	17.4518	0.00325	0.0361819	yes		ANO9	CTRL	BRSV	13.1091	26.5172	0.00015	0.00252557	yes		ANO9	CTRL	BRSV	9.43066	17.8128
ANP32A	CTRL	BRSV	97.7261	98.2567	0.96385	0.98048	no		ANP32A	CTRL	BRSV	52.8697	43.6428	0.14145	0.320603	no		ANP32A	BRSV_LNGH	BRSV_LNGL	40.4151	42.6553	0.7207	0.99935	no		ANP32A	CTRL	BRSV	88.9558	74.8495	0.26075	0.535528	no		ANP32A	CTRL	BRSV	104.719	73.6115	0.0193	0.093945	no		ANP32A	CTRL	BRSV	83.5032	72.985
ANP32B	CTRL	BRSV	317.993	330.254	0.74425	0.859519	no		ANP32B	CTRL	BRSV	91.9939	85.6441	0.58195	0.760598	no		ANP32B	BRSV_LNGH	BRSV_LNGL	86.3321	83.7425	0.83565	0.99935	no		ANP32B	CTRL	BRSV	237.255	192.4	0.15055	0.396916	no		ANP32B	CTRL	BRSV	287.583	179.977	0.0013	0.0134867	yes		ANP32B	CTRL	BRSV	237.129	198.072
ANP32E	CTRL	BRSV	62.5623	72.9989	0.18925	0.364856	no		ANP32E	CTRL	BRSV	13.9826	13.9403	0.98345	0.990831	no		ANP32E	BRSV_LNGH	BRSV_LNGL	10.7316	13.6182	0.13175	0.684348	no		ANP32E	CTRL	BRSV	63.5702	39.6889	0.00175	0.0228666	yes		ANP32E	CTRL	BRSV	65.3439	33.1754	5e-05	0.00103257	yes		ANP32E	CTRL	BRSV	56.9989	35.3099
ANPEP	CTRL	BRSV	8.83302	4.62525	5e-05	0.000706497	yes		ANPEP	CTRL	BRSV	68.4194	44.9796	0.0023	0.0159848	yes		ANPEP	BRSV_LNGH	BRSV_LNGL	25.1233	44.0009	0.00085	0.0225272	yes		ANPEP	CTRL	BRSV	1.57813	3.38624	0.0016	0.0214491	yes		ANPEP	CTRL	BRSV	1.55752	3.44229	0.0009	0.0101207	yes		ANPEP	CTRL	BRSV	3.23851	6.54807
ANTXR1	CTRL	BRSV	2.04565	3.04331	0.04765	0.13806	no		ANTXR1	CTRL	BRSV	3.7366	1.84526	0.00235	0.0162008	yes		ANTXR1	BRSV_LNGH	BRSV_LNGL	1.47325	1.80447	0.40915	0.99935	no		ANTXR1	CTRL	BRSV	6.33559	4.4131	0.0916	0.300492	no		ANTXR1	CTRL	BRSV	4.81812	2.92248	0.0253	0.113802	no		ANTXR1	CTRL	BRSV	3.41821	1.61013
ANTXR2	CTRL	BRSV	22.4187	23.3717	0.73135	0.851058	no		ANTXR2	CTRL	BRSV	22.4328	16.0526	0.00975	0.0485389	yes		ANTXR2	BRSV_LNGH	BRSV_LNGL	15.7142	15.6936	0.9924	0.99935	no		ANTXR2	CTRL	BRSV	10.3003	11.6706	0.4249	0.688557	no		ANTXR2	CTRL	BRSV	12.2614	11.541	0.6796	0.848722	no		ANTXR2	CTRL	BRSV	17.2119	18.2393
ANUBL1	CTRL	BRSV	1.98951	2.68524	0.0991	0.23398	no		ANUBL1	CTRL	BRSV	1.33863	0.991882	0.2031	0.405831	no		ANUBL1	BRSV_LNGH	BRSV_LNGL	0.984158	0.969987	0.95465	0.99935	no		ANUBL1	CTRL	BRSV	4.95419	2.94033	0.01365	0.0930229	no		ANUBL1	CTRL	BRSV	3.722	1.88253	0.002	0.0183842	yes		ANUBL1	CTRL	BRSV	2.64377	1.89554
ANXA1	CTRL	BRSV	165.441	39.5098	5e-05	0.000706497	yes		ANXA1	CTRL	BRSV	246.676	715.505	5e-05	0.000676977	yes		ANXA1	BRSV_LNGH	BRSV_LNGL	377.26	698.443	0.0119	0.154872	no		ANXA1	CTRL	BRSV	102.52	374.292	5e-05	0.00143757	yes		ANXA1	CTRL	BRSV	145.954	454.617	5e-05	0.00103257	yes		ANXA1	CTRL	BRSV	28.861	113.907
ANXA10	CTRL	BRSV	0	0	1	1	no		ANXA10	CTRL	BRSV	0.00527573	0	1	1	no		ANXA10	BRSV_LNGH	BRSV_LNGL	0	0	1	1	no		ANXA10	CTRL	BRSV	0.0311794	0.0129517	1	1	no		ANXA10	CTRL	BRSV	0.024716	0.00866179	1	1	no		ANXA10	CTRL	BRSV	0.0249673	0
ANXA11	CTRL	BRSV	63.5409	78.2329	0.0773	0.196237	no		ANXA11	CTRL	BRSV	80.7154	72.7247	0.43795	0.649214	no		ANXA11	BRSV_LNGH	BRSV_LNGL	64.7792	71.1146	0.533	0.99935	no		ANXA11	CTRL	BRSV	67.4078	76.6384	0.38395	0.654214	no		ANXA11	CTRL	BRSV	62.9431	66.9821	0.661	0.837236	no		ANXA11	CTRL	BRSV	74.8479	70.7318
ANXA13	CTRL	BRSV	0	0.0041224	1	1	no		ANXA13	CTRL	BRSV	0.00541659	0.00286296	1	1	no		ANXA13	BRSV_LNGH	BRSV_LNGL	0.00220531	0.00279437	1	1	no		ANXA13	CTRL	BRSV	0.0120165	0.0070751	1	1	no		ANXA13	CTRL	BRSV	0.00524327	0.00724148	1	1	no		ANXA13	CTRL	BRSV	0	0.0135143
ANXA2	CTRL	BRSV	196.891	84.6646	5e-05	0.000706497	yes		ANXA2	CTRL	BRSV	590.523	885.494	0.016	0.0698182	no		ANXA2	BRSV_LNGH	BRSV_LNGL	878.569	866.017	0.94665	0.99935	no		ANXA2	CTRL	BRSV	219.018	479.775	0.00015	0.00365495	yes		ANXA2	CTRL	BRSV	192.923	350.887	0.0004	0.00541988	yes		ANXA2	CTRL	BRSV	73.5182	105.986
ANXA3	CTRL	BRSV	128.773	99.486	0.03005	0.0991157	no		ANXA3	CTRL	BRSV	348.173	265.047	0.07285	0.20442	no		ANXA3	BRSV_LNGH	BRSV_LNGL	344.861	259.373	0.11945	0.651437	no		ANXA3	CTRL	BRSV	39.6332	56.8895	0.01605	0.103421	no		ANXA3	CTRL	BRSV	60.2943	69.6778	0.3083	0.559731	no		ANXA3	CTRL	BRSV	58.7033	78.9187
ANXA4	CTRL	BRSV	26.7123	21.4478	0.0805	0.201814	no		ANXA4	CTRL	BRSV	42.0608	34.0821	0.09965	0.252659	no		ANXA4	BRSV_LNGH	BRSV_LNGL	35.6991	33.3079	0.63985	0.99935	no		ANXA4	CTRL	BRSV	21.1241	28.6181	0.05655	0.225748	no		ANXA4	CTRL	BRSV	28.9153	37.0179	0.10105	0.284915	no		ANXA4	CTRL	BRSV	14.039	20.6269
ANXA5	CTRL	BRSV	53.9798	43.0742	0.05565	0.154325	no		ANXA5	CTRL	BRSV	240.318	170.05	0.0313	0.112339	no		ANXA5	BRSV_LNGH	BRSV_LNGL	233.706	166.289	0.07435	0.507345	no		ANXA5	CTRL	BRSV	38.681	45.8206	0.2886	0.563589	no		ANXA5	CTRL	BRSV	40.3513	44.7536	0.46175	0.698656	no		ANXA5	CTRL	BRSV	34.3535	36.3945
ANXA6	CTRL	BRSV	127.618	90.838	0.00575	0.0291995	yes		ANXA6	CTRL	BRSV	45.9904	34.754	0.02995	0.109069	no		ANXA6	BRSV_LNGH	BRSV_LNGL	45.0882	34.0195	0.058	0.440604	no		ANXA6	CTRL	BRSV	55.9413	77.8951	0.0261	0.139329	no		ANXA6	CTRL	BRSV	62.4721	68.5203	0.51515	0.739646	no		ANXA6	CTRL	BRSV	89.1092	96.7076
ANXA7	CTRL	BRSV	17.681	19.6498	0.42955	0.623145	no		ANXA7	CTRL	BRSV	19.2651	14.7907	0.0523	0.162304	no		ANXA7	BRSV_LNGH	BRSV_LNGL	14.4031	14.4649	0.97675	0.99935	no		ANXA7	CTRL	BRSV	20.1646	16.7343	0.24695	0.521672	no		ANXA7	CTRL	BRSV	18.4973	16.1409	0.3788	0.628263	no		ANXA7	CTRL	BRSV	20.4429	13.5528
ANXA8L1	CTRL	BRSV	0.661976	0.246619	0.002	0.0130093	yes		ANXA8L1	CTRL	BRSV	33.5833	41.4332	0.1167	0.281571	no		ANXA8L1	BRSV_LNGH	BRSV_LNGL	35.5688	40.4601	0.3985	0.99935	no		ANXA8L1	CTRL	BRSV	40.8648	48.0929	0.2872	0.562459	no		ANXA8L1	CTRL	BRSV	25.0934	40.92	0.00175	0.0167249	yes		ANXA8L1	CTRL	BRSV	0.245489	0.109272
ANXA9	CTRL	BRSV	0.0268926	0.0114878	1	1	no		ANXA9	CTRL	BRSV	2.33236	3.26659	0.14815	0.331065	no		ANXA9	BRSV_LNGH	BRSV_LNGL	3.58856	3.19316	0.6203	0.99935	no		ANXA9	CTRL	BRSV	0.111244	0.262137	1	1	no		ANXA9	CTRL	BRSV	0.150606	0.796467	0.00055	0.00690008	yes		ANXA9	CTRL	BRSV	0.0789733	0.029121
AOAH	CTRL	BRSV	7.40691	9.40758	0.0801	0.201292	no		AOAH	CTRL	BRSV	15.2947	3.79205	5e-05	0.000676977	yes		AOAH	BRSV_LNGH	BRSV_LNGL	4.70485	3.70836	0.15255	0.730825	no		AOAH	CTRL	BRSV	2.97711	2.9112	0.9143	0.967954	no		AOAH	CTRL	BRSV	2.58273	2.41199	0.7432	0.884533	no		AOAH	CTRL	BRSV	5.39971	4.03264
AOC2	CTRL	BRSV	5.73976	5.12402	0.47825	0.665894	no		AOC2	CTRL	BRSV	5.21408	5.90914	0.4685	0.674451	no		AOC2	BRSV_LNGH	BRSV_LNGL	6.21398	5.78745	0.69335	0.99935	no		AOC2	CTRL	BRSV	5.15734	4.26044	0.36795	0.638607	no		AOC2	CTRL	BRSV	5.26572	4.50358	0.43315	0.6761	no		AOC2	CTRL	BRSV	4.79227	5.40808
AOC3	CTRL	BRSV	11.6794	13.4395	0.26465	0.456539	no		AOC3	CTRL	BRSV	106.559	79.0507	0.0367	0.125493	no		AOC3	BRSV_LNGH	BRSV_LNGL	48.7476	77.3009	0.00335	0.0621701	no		AOC3	CTRL	BRSV	1.28224	3.30226	0.0002	0.0046122	yes		AOC3	CTRL	BRSV	1.93877	2.62381	0.1686	0.391536	no		AOC3	CTRL	BRSV	10.1395	9.16367
AOX1	CTRL	BRSV	21.0267	24.8343	0.168	0.337725	no		AOX1	CTRL	BRSV	247.303	85.8058	5e-05	0.000676977	yes		AOX1	BRSV_LNGH	BRSV_LNGL	87.2929	83.8881	0.84045	0.99935	no		AOX1	CTRL	BRSV	42.7192	29.8468	0.0205	0.120428	no		AOX1	CTRL	BRSV	38.4446	30.0767	0.10835	0.297706	no		AOX1	CTRL	BRSV	23.915	23.2023
AP1AR	CTRL	BRSV	12.6311	14.2362	0.36045	0.557909	no		AP1AR	CTRL	BRSV	8.97702	5.80406	0.0018	0.0131567	yes		AP1AR	BRSV_LNGH	BRSV_LNGL	5.42561	5.67285	0.77575	0.99935	no		AP1AR	CTRL	BRSV	6.86047	6.73446	0.91205	0.967277	no		AP1AR	CTRL	BRSV	7.56411	7.23951	0.78145	0.904129	no		AP1AR	CTRL	BRSV	10.4849	10.6667
AP1B1	CTRL	BRSV	68.685	71.2389	0.75885	0.867789	no		AP1B1	CTRL	BRSV	36.4832	52.1538	0.00565	0.0321118	yes		AP1B1	BRSV_LNGH	BRSV_LNGL	51.2839	51.0457	0.9755	0.99935	no		AP1B1	CTRL	BRSV	75.9756	68.7657	0.5105	0.753019	no		AP1B1	CTRL	BRSV	66.4751	64.2625	0.8102	0.917722	no		AP1B1	CTRL	BRSV	70.4336	72.3539
AP1G1	CTRL	BRSV	17.1547	20.1268	0.64215	0.791221	no		AP1G1	CTRL	BRSV	10.8864	9.28973	0.55175	0.739506	no		AP1G1	BRSV_LNGH	BRSV_LNGL	9.06289	9.08523	0.99435	0.99935	no		AP1G1	CTRL	BRSV	18.8718	13.5628	0.30015	0.576242	no		AP1G1	CTRL	BRSV	17.4087	11.2674	0.2098	0.447113	no		AP1G1	CTRL	BRSV	20.0324	12.7877
AP1G2	CTRL	BRSV	16.5416	19.2532	0.3004	0.496362	no		AP1G2	CTRL	BRSV	13.3823	14.9724	0.50195	0.703445	no		AP1G2	BRSV_LNGH	BRSV_LNGL	15.7668	14.6483	0.69955	0.99935	no		AP1G2	CTRL	BRSV	20.5147	20.5323	0.99615	0.997889	no		AP1G2	CTRL	BRSV	18.0702	21.3913	0.3439	0.59476	no		AP1G2	CTRL	BRSV	17.9009	18.3526
AP1M1	CTRL	BRSV	74.2037	63.1644	0.1774	0.349585	no		AP1M1	CTRL	BRSV	52.7463	56.3128	0.61005	0.779795	no		AP1M1	BRSV_LNGH	BRSV_LNGL	60.3514	55.1194	0.52725	0.99935	no		AP1M1	CTRL	BRSV	60.8056	60.0606	0.9306	0.974924	no		AP1M1	CTRL	BRSV	58.0733	53.9691	0.60685	0.806655	no		AP1M1	CTRL	BRSV	59.5981	61.7287
AP1M2	CTRL	BRSV	0.235897	0.471542	0.0314	0.102078	no		AP1M2	CTRL	BRSV	15.7001	20.427	0.07205	0.203026	no		AP1M2	BRSV_LNGH	BRSV_LNGL	14.7224	19.9487	0.065	0.468556	no		AP1M2	CTRL	BRSV	8.58614	12.3084	0.0576	0.228177	no		AP1M2	CTRL	BRSV	5.66395	11.0234	0.00085	0.00965715	yes		AP1M2	CTRL	BRSV	0.38639	0.348028
AP1S1	CTRL	BRSV	42.9503	33.1872	0.38565	0.582063	no		AP1S1	CTRL	BRSV	25.8744	26.7251	0.9355	0.969934	no		AP1S1	BRSV_LNGH	BRSV_LNGL	23.6224	26.12	0.89255	0.99935	no		AP1S1	CTRL	BRSV	32.4768	35.6651	0.77975	0.909766	no		AP1S1	CTRL	BRSV	30.3405	29.8664	0.9599	0.983521	no		AP1S1	CTRL	BRSV	29.0928	30.4925
AP1S2	CTRL	BRSV	27.6641	42.4526	0.0059	0.0296738	yes		AP1S2	CTRL	BRSV	18.1125	9.27916	0.00065	0.00586714	yes		AP1S2	BRSV_LNGH	BRSV_LNGL	11.1935	9.0782	0.3537	0.973452	no		AP1S2	CTRL	BRSV	31.889	16.6004	0.0014	0.0194581	yes		AP1S2	CTRL	BRSV	36.1408	16.6857	5e-05	0.00103257	yes		AP1S2	CTRL	BRSV	36.2447	19.4663
AP1S3	CTRL	BRSV	10.3115	9.76687	0.6911	0.825552	no		AP1S3	CTRL	BRSV	2.63838	3.4043	0.1349	0.310601	no		AP1S3	BRSV_LNGH	BRSV_LNGL	2.53836	3.32193	0.14995	0.726104	no		AP1S3	CTRL	BRSV	5.20464	5.54557	0.73115	0.884929	no		AP1S3	CTRL	BRSV	6.0391	5.08738	0.34185	0.593413	no		AP1S3	CTRL	BRSV	7.62155	7.07209
AP2A1	CTRL	BRSV	25.5138	26.2602	0.8309	0.909694	no		AP2A1	CTRL	BRSV	27.4196	25.433	0.6057	0.777847	no		AP2A1	BRSV_LNGH	BRSV_LNGL	26.5581	24.8898	0.6933	0.99935	no		AP2A1	CTRL	BRSV	32.0045	27.1413	0.3467	0.61913	no		AP2A1	CTRL	BRSV	26.939	25.902	0.81875	0.921917	no		AP2A1	CTRL	BRSV	29.156	25.5982
AP2A2	CTRL	BRSV	58.711	45.9478	0.0383	0.117854	no		AP2A2	CTRL	BRSV	72.103	101.307	0.0121	0.0565474	no		AP2A2	BRSV_LNGH	BRSV_LNGL	104.023	99.2216	0.77425	0.99935	no		AP2A2	CTRL	BRSV	37.282	45.2317	0.1861	0.447144	no		AP2A2	CTRL	BRSV	38.081	49.6415	0.0605	0.203463	no		AP2A2	CTRL	BRSV	44.2186	59.0548
AP2B1	CTRL	BRSV	54.3706	58.8762	0.54135	0.71619	no		AP2B1	CTRL	BRSV	80.5281	71.7061	0.43465	0.646562	no		AP2B1	BRSV_LNGH	BRSV_LNGL	73.0473	70.1526	0.8157	0.99935	no		AP2B1	CTRL	BRSV	52.4625	46.4186	0.4323	0.694593	no		AP2B1	CTRL	BRSV	52.8603	39.3115	0.04125	0.158795	no		AP2B1	CTRL	BRSV	59.0879	48.9181
AP2M1	CTRL	BRSV	148.171	102.306	0.00245	0.0151958	yes		AP2M1	CTRL	BRSV	132.743	135.535	0.8805	0.941731	no		AP2M1	BRSV_LNGH	BRSV_LNGL	142.478	132.621	0.65965	0.99935	no		AP2M1	CTRL	BRSV	88.904	101.64	0.36415	0.635142	no		AP2M1	CTRL	BRSV	95.558	88.3619	0.5782	0.78614	no		AP2M1	CTRL	BRSV	91.1401	99.1386
AP2S1	CTRL	BRSV	139.044	80.5192	5e-05	0.000706497	yes		AP2S1	CTRL	BRSV	90.6153	103.381	0.3153	0.532218	no		AP2S1	BRSV_LNGH	BRSV_LNGL	110.543	101.086	0.55895	0.99935	no		AP2S1	CTRL	BRSV	70.2259	87.6081	0.15825	0.408325	no		AP2S1	CTRL	BRSV	75.6977	74.0453	0.8898	0.952825	no		AP2S1	CTRL	BRSV	63.676	71.757
AP3B1	CTRL	BRSV	30.5264	35.6734	0.1877	0.362773	no		AP3B1	CTRL	BRSV	16.6641	13.3574	0.0804	0.218793	no		AP3B1	BRSV_LNGH	BRSV_LNGL	13.3102	13.0621	0.8931	0.99935	no		AP3B1	CTRL	BRSV	34.337	26.7476	0.09355	0.303802	no		AP3B1	CTRL	BRSV	38.8485	25.2124	0.0029	0.0238534	yes		AP3B1	CTRL	BRSV	32.7409	24.5138
AP3B2	CTRL	BRSV	4.05785	6.5097	0.00195	0.0127519	yes		AP3B2	CTRL	BRSV	0.129027	0.180186	1	1	no		AP3B2	BRSV_LNGH	BRSV_LNGL	0.219953	0.176848	1	1	no		AP3B2	CTRL	BRSV	33.0923	39.6351	0.25885	0.533843	no		AP3B2	CTRL	BRSV	13.3398	24.8219	5e-05	0.00103257	yes		AP3B2	CTRL	BRSV	4.75329	8.62487
AP3D1	CTRL	BRSV	61.2812	55.453	0.41045	0.605914	no		AP3D1	CTRL	BRSV	50.5988	56.401	0.41305	0.62764	no		AP3D1	BRSV_LNGH	BRSV_LNGL	55.2041	55.1802	0.99735	0.99935	no		AP3D1	CTRL	BRSV	45.9858	53.1916	0.32715	0.602763	no		AP3D1	CTRL	BRSV	43.8249	50.7988	0.2967	0.547814	no		AP3D1	CTRL	BRSV	48.7583	56.1513
AP3M1	CTRL	BRSV	27.3313	27.3872	0.98705	0.993325	no		AP3M1	CTRL	BRSV	21.4939	16.5591	0.0431	0.141235	no		AP3M1	BRSV_LNGH	BRSV_LNGL	17.8108	16.1894	0.51605	0.99935	no		AP3M1	CTRL	BRSV	22.6978	17.8609	0.10785	0.330437	no		AP3M1	CTRL	BRSV	24.4441	18.7536	0.06545	0.214445	no		AP3M1	CTRL	BRSV	23.8475	20.609
AP3M2	CTRL	BRSV	3.81965	5.04324	0.1037	0.240927	no		AP3M2	CTRL	BRSV	2.559	1.99504	0.25075	0.462646	no		AP3M2	BRSV_LNGH	BRSV_LNGL	1.88561	1.95161	0.88205	0.99935	no		AP3M2	CTRL	BRSV	4.53886	3.12849	0.1136	0.340449	no		AP3M2	CTRL	BRSV	3.87311	2.75618	0.1338	0.341279	no		AP3M2	CTRL	BRSV	5.1554	3.92271
AP3S1	CTRL	BRSV	27.2825	22.6973	0.1858	0.359859	no		AP3S1	CTRL	BRSV	13.2959	10.6495	0.15205	0.336752	no		AP3S1	BRSV_LNGH	BRSV_LNGL	12.3086	10.409	0.31885	0.939437	no		AP3S1	CTRL	BRSV	16.385	15.0415	0.6331	0.831735	no		AP3S1	CTRL	BRSV	20.6784	17.767	0.36495	0.615599	no		AP3S1	CTRL	BRSV	17.0805	17.1838
AP3S2	CTRL	BRSV	24.3136	20.8401	0.21945	0.403172	no		AP3S2	CTRL	BRSV	24.8618	25.9074	0.75035	0.870784	no		AP3S2	BRSV_LNGH	BRSV_LNGL	23.1601	25.3428	0.5492	0.99935	no		AP3S2	CTRL	BRSV	20.9013	23.5005	0.45685	0.712762	no		AP3S2	CTRL	BRSV	19.8974	17.9834	0.51785	0.741381	no		AP3S2	CTRL	BRSV	18.1799	16.8612
AP4B1	CTRL	BRSV	10.6	11.3129	0.6273	0.781185	no		AP4B1	CTRL	BRSV	4.94705	5.44376	0.55545	0.742206	no		AP4B1	BRSV_LNGH	BRSV_LNGL	4.88223	5.32549	0.6241	0.99935	no		AP4B1	CTRL	BRSV	8.13513	8.22225	0.9491	0.981646	no		AP4B1	CTRL	BRSV	8.33867	8.80663	0.7452	0.885836	no		AP4B1	CTRL	BRSV	11.0543	11.0266
AP4M1	CTRL	BRSV	22.2787	23.9769	0.7526	0.864741	no		AP4M1	CTRL	BRSV	28.8223	25.7055	0.59055	0.766829	no		AP4M1	BRSV_LNGH	BRSV_LNGL	27.2878	25.1462	0.74705	0.99935	no		AP4M1	CTRL	BRSV	29.5072	31.5027	0.7958	0.917146	no		AP4M1	CTRL	BRSV	28.064	27.3317	0.917	0.966168	no		AP4M1	CTRL	BRSV	25.0978	25.6863
AP4S1	CTRL	BRSV	18.9142	18.2722	0.9008	0.948071	no		AP4S1	CTRL	BRSV	11.8031	12.4573	0.8558	0.92832	no		AP4S1	BRSV_LNGH	BRSV_LNGL	12.819	12.1832	0.8839	0.99935	no		AP4S1	CTRL	BRSV	11.716	12.3075	0.8821	0.955031	no		AP4S1	CTRL	BRSV	15.3001	13.0438	0.64165	0.825905	no		AP4S1	CTRL	BRSV	13.4875	14.2361
APAF1	CTRL	BRSV	2.95189	4.90827	0.00095	0.00741465	yes		APAF1	CTRL	BRSV	1.74794	1.51625	0.43005	0.643072	no		APAF1	BRSV_LNGH	BRSV_LNGL	1.05022	1.48387	0.09055	0.566104	no		APAF1	CTRL	BRSV	5.26637	3.05355	0.0036	0.0390134	yes		APAF1	CTRL	BRSV	4.41965	2.23037	0.00055	0.00690008	yes		APAF1	CTRL	BRSV	6.42142	3.6639
APBA1	CTRL	BRSV	0.891768	1.04152	0.49405	0.678308	no		APBA1	CTRL	BRSV	0.579649	0.290536	0.0305	0.110367	no		APBA1	BRSV_LNGH	BRSV_LNGL	0.269799	0.284545	1	1	no		APBA1	CTRL	BRSV	1.0077	0.845132	0.54445	0.776204	no		APBA1	CTRL	BRSV	0.988317	0.912885	0.7877	0.906432	no		APBA1	CTRL	BRSV	1.06557	0.710545
APBA2	CTRL	BRSV	0.0189723	0.0376731	1	1	no		APBA2	CTRL	BRSV	0.0444151	0.0301465	1	1	no		APBA2	BRSV_LNGH	BRSV_LNGL	0.0152458	0.0295918	1	1	no		APBA2	CTRL	BRSV	0.0133226	0.0152555	1	1	no		APBA2	CTRL	BRSV	0.00811829	0.0135809	1	1	no		APBA2	CTRL	BRSV	0.00885136	0.023782
APBA3	CTRL	BRSV	36.0976	30.4742	0.1662	0.33507	no		APBA3	CTRL	BRSV	28.5923	43.4161	0.0024	0.0164279	yes		APBA3	BRSV_LNGH	BRSV_LNGL	35.9339	42.5	0.2617	0.887906	no		APBA3	CTRL	BRSV	27.0752	32.4611	0.2608	0.535528	no		APBA3	CTRL	BRSV	25.2827	33.7857	0.0719	0.228202	no		APBA3	CTRL	BRSV	32.6821	42.6993
APBB1	CTRL	BRSV	3.48001	2.65505	0.12765	0.279414	no		APBB1	CTRL	BRSV	9.65151	7.32495	0.0901	0.235738	no		APBB1	BRSV_LNGH	BRSV_LNGL	7.45522	7.16804	0.82305	0.99935	no		APBB1	CTRL	BRSV	3.89618	5.22765	0.2094	0.476936	no		APBB1	CTRL	BRSV	3.0299	3.6471	0.4261	0.670189	no		APBB1	CTRL	BRSV	3.25866	3.53339
APBB1IP	CTRL	BRSV	58.6126	73.8393	0.0518	0.146555	no		APBB1IP	CTRL	BRSV	21.5838	18.1756	0.1878	0.385508	no		APBB1IP	BRSV_LNGH	BRSV_LNGL	18.9221	17.7857	0.6739	0.99935	no		APBB1IP	CTRL	BRSV	57.4392	45.9088	0.14045	0.380849	no		APBB1IP	CTRL	BRSV	54.432	40.8505	0.04325	0.163552	no		APBB1IP	CTRL	BRSV	68.9791	56.3549
APBB2	CTRL	BRSV	3.54217	4.01175	0.43355	0.627274	no		APBB2	CTRL	BRSV	18.7187	9.93377	5e-05	0.000676977	yes		APBB2	BRSV_LNGH	BRSV_LNGL	13.6254	9.72071	0.0252	0.256393	no		APBB2	CTRL	BRSV	4.69715	4.11335	0.48185	0.732656	no		APBB2	CTRL	BRSV	3.42042	2.99477	0.48785	0.719699	no		APBB2	CTRL	BRSV	3.18789	2.67855
APBB3	CTRL	BRSV	18.8997	23.0202	0.1238	0.273227	no		APBB3	CTRL	BRSV	21.8702	19.3055	0.38215	0.598209	no		APBB3	BRSV_LNGH	BRSV_LNGL	20.2138	18.8963	0.6637	0.99935	no		APBB3	CTRL	BRSV	20.9558	19.5746	0.68625	0.860213	no		APBB3	CTRL	BRSV	17.5511	20.7385	0.30365	0.555124	no		APBB3	CTRL	BRSV	23.0709	21.8517
APC	CTRL	BRSV	8.24029	11.7517	0.0026	0.0159509	yes		APC	CTRL	BRSV	5.66745	4.08138	0.01025	0.050377	no		APC	BRSV_LNGH	BRSV_LNGL	4.43076	3.9924	0.4738	0.99935	no		APC	CTRL	BRSV	7.09992	5.92501	0.2266	0.498102	no		APC	CTRL	BRSV	7.2311	5.98734	0.17575	0.401662	no		APC	CTRL	BRSV	11.0127	9.05488
APC2	CTRL	BRSV	0.332571	0.638992	0.0021	0.0134983	yes		APC2	CTRL	BRSV	0.416091	0.347699	0.5014	0.703028	no		APC2	BRSV_LNGH	BRSV_LNGL	0.430987	0.340505	0.4076	0.99935	no		APC2	CTRL	BRSV	0.895043	0.58679	0.1181	0.347616	no		APC2	CTRL	BRSV	0.734688	0.606734	0.47245	0.707105	no		APC2	CTRL	BRSV	0.685714	0.525493
APCDD1	CTRL	BRSV	1.87626	1.17845	0.02155	0.0779634	no		APCDD1	CTRL	BRSV	43.0709	19.3045	5e-05	0.000676977	yes		APCDD1	BRSV_LNGH	BRSV_LNGL	56.8014	18.9215	5e-05	0.00208907	yes		APCDD1	CTRL	BRSV	4.92791	11.2704	5e-05	0.00143757	yes		APCDD1	CTRL	BRSV	7.72041	16.9549	5e-05	0.00103257	yes		APCDD1	CTRL	BRSV	0.836452	1.10272
APCDD1L	CTRL	BRSV	0.00948948	0.0511488	1	1	no		APCDD1L	CTRL	BRSV	0.00683344	0.00937382	1	1	no		APCDD1L	BRSV_LNGH	BRSV_LNGL	0.00518637	0.00920435	1	1	no		APCDD1L	CTRL	BRSV	0.0409676	0.0462336	1	1	no		APCDD1L	CTRL	BRSV	0.0124092	0.0211618	1	1	no		APCDD1L	CTRL	BRSV	0.0457839	0.0304393
APCS	CTRL	BRSV	0	0	1	1	no		APCS	CTRL	BRSV	0	0	1	1	no		APCS	BRSV_LNGH	BRSV_LNGL	0	0	1	1	no		APCS	CTRL	BRSV	0	0	1	1	no		APCS	CTRL	BRSV	0.0405809	0.00475583	1	1	no		APCS	CTRL	BRSV	0	0.152862
APEG3	CTRL	BRSV	0.138746	0.411154	1	1	no		APEG3	CTRL	BRSV	1.91545	1.72031	0.7565	0.874299	no		APEG3	BRSV_LNGH	BRSV_LNGL	1.80155	1.6851	0.8594	0.99935	no		APEG3	CTRL	BRSV	0.961721	0.423526	0.13105	0.367182	no		APEG3	CTRL	BRSV	0.491325	0.649086	0.5995	0.801658	no		APEG3	CTRL	BRSV	0.406996	0.343457
APEH	CTRL	BRSV	33.1376	30.274	0.4537	0.644986	no		APEH	CTRL	BRSV	28.2145	26.0047	0.5427	0.734017	no		APEH	BRSV_LNGH	BRSV_LNGL	26.7345	25.4483	0.74175	0.99935	no		APEH	CTRL	BRSV	26.748	27.4092	0.871	0.951188	no		APEH	CTRL	BRSV	27.0582	24.4552	0.50145	0.730045	no		APEH	CTRL	BRSV	27.8632	26.8418
APEX1	CTRL	BRSV	149.576	133.258	0.3304	0.526575	no		APEX1	CTRL	BRSV	50.8714	65.0407	0.05585	0.170336	no		APEX1	BRSV_LNGH	BRSV_LNGL	69.791	63.6191	0.52805	0.99935	no		APEX1	CTRL	BRSV	153.613	138.236	0.4844	0.734698	no		APEX1	CTRL	BRSV	177.143	129.065	0.0311	0.131376	no		APEX1	CTRL	BRSV	130.686	115.392
APEX2	CTRL	BRSV	20.9589	17.4452	0.16365	0.332164	no		APEX2	CTRL	BRSV	9.58479	12.3314	0.11225	0.273576	no		APEX2	BRSV_LNGH	BRSV_LNGL	12.0372	12.0674	0.98865	0.99935	no		APEX2	CTRL	BRSV	17.6192	18.4013	0.7913	0.914729	no		APEX2	CTRL	BRSV	17.5647	18.6871	0.7117	0.867235	no		APEX2	CTRL	BRSV	17.5934	19.5782
APH1A	CTRL	BRSV	61.3637	51.9174	0.15515	0.32018	no		APH1A	CTRL	BRSV	67.5289	60.9283	0.42575	0.639324	no		APH1A	BRSV_LNGH	BRSV_LNGL	59.4521	59.6163	0.9843	0.99935	no		APH1A	CTRL	BRSV	59.6493	65.0414	0.54925	0.779105	no		APH1A	CTRL	BRSV	51.2846	56.4979	0.4922	0.722982	no		APH1A	CTRL	BRSV	49.8795	48.5979
APH1B	CTRL	BRSV	0.559314	1.62902	0.0022	0.0140244	yes		APH1B	CTRL	BRSV	1.73303	0.965564	0.07795	0.214321	no		APH1B	BRSV_LNGH	BRSV_LNGL	0.632454	0.946039	0.27835	0.89952	no		APH1B	CTRL	BRSV	2.03647	1.03448	0.0608	0.235202	no		APH1B	CTRL	BRSV	1.66961	0.863184	0.05825	0.198716	no		APH1B	CTRL	BRSV	2.13367	1.00548
API5	CTRL	BRSV	21.4309	28.37	0.0238	0.0837105	no		API5	CTRL	BRSV	10.7812	8.69652	0.13415	0.30929	no		API5	BRSV_LNGH	BRSV_LNGL	7.50433	8.50773	0.4448	0.99935	no		API5	CTRL	BRSV	25.4072	15.3406	0.00125	0.017953	yes		API5	CTRL	BRSV	24.2782	12.5044	5e-05	0.00103257	yes		API5	CTRL	BRSV	29.0768	16.9035
APIP	CTRL	BRSV	24.0692	17.1539	0.02235	0.0800098	no		APIP	CTRL	BRSV	14.0853	17.0894	0.20645	0.410449	no		APIP	BRSV_LNGH	BRSV_LNGL	13.1474	16.6967	0.151	0.72819	no		APIP	CTRL	BRSV	13.4071	15.6868	0.4003	0.668763	no		APIP	CTRL	BRSV	14.9705	14.281	0.7946	0.910058	no		APIP	CTRL	BRSV	12.217	12.7366
APITD1	CTRL	BRSV	53.763	39.5319	0.02475	0.0862256	no		APITD1	CTRL	BRSV	20.3377	18.3346	0.5094	0.708826	no		APITD1	BRSV_LNGH	BRSV_LNGL	17.7792	17.9249	0.9657	0.99935	no		APITD1	CTRL	BRSV	36.0826	32.5918	0.5433	0.775278	no		APITD1	CTRL	BRSV	47.6917	33.0502	0.0221	0.103519	no		APITD1	CTRL	BRSV	29.2184	27.4482
APLF	CTRL	BRSV	1.76493	1.68324	0.80045	0.891394	no		APLF	CTRL	BRSV	2.21508	1.94676	0.4757	0.680619	no		APLF	BRSV_LNGH	BRSV_LNGL	1.63046	1.903	0.4273	0.99935	no		APLF	CTRL	BRSV	1.37974	1.2917	0.79915	0.919182	no		APLF	CTRL	BRSV	1.46525	1.30356	0.62165	0.813945	no		APLF	CTRL	BRSV	1.55472	1.26135
APLN	CTRL	BRSV	0.821352	1.0867	1	1	no		APLN	CTRL	BRSV	11.2808	7.90227	0.3515	0.568323	no		APLN	BRSV_LNGH	BRSV_LNGL	6.66301	7.73859	0.70355	0.99935	no		APLN	CTRL	BRSV	0.900095	0.742167	0.7985	0.918933	no		APLN	CTRL	BRSV	0.140905	0.438919	1	1	no		APLN	CTRL	BRSV	0	0.192646
APLNR	CTRL	BRSV	0.399742	0.31577	0.3781	0.575162	no		APLNR	CTRL	BRSV	38.9609	13.5627	5e-05	0.000676977	yes		APLNR	BRSV_LNGH	BRSV_LNGL	20.649	13.2897	0.00765	0.113797	no		APLNR	CTRL	BRSV	0.385436	0.739016	0.08305	0.283407	no		APLNR	CTRL	BRSV	0.586927	0.590893	0.9803	0.991694	no		APLNR	CTRL	BRSV	0.340592	0.223802
APLP1	CTRL	BRSV	4.31902	4.77407	0.54075	0.715912	no		APLP1	CTRL	BRSV	11.1948	9.28945	0.2442	0.456077	no		APLP1	BRSV_LNGH	BRSV_LNGL	12.3914	9.10299	0.07	0.488785	no		APLP1	CTRL	BRSV	4.15243	5.13153	0.34135	0.614502	no		APLP1	CTRL	BRSV	4.48651	5.34414	0.41565	0.660973	no		APLP1	CTRL	BRSV	4.39689	5.38107
APLP2	CTRL	BRSV	73.2397	64.7666	0.31215	0.508364	no		APLP2	CTRL	BRSV	365.172	259.643	0.0589	0.176907	no		APLP2	BRSV_LNGH	BRSV_LNGL	274.062	253.819	0.7209	0.99935	no		APLP2	CTRL	BRSV	52.1766	66.0217	0.1338	0.370864	no		APLP2	CTRL	BRSV	42.7501	61.0304	0.01735	0.087351	no		APLP2	CTRL	BRSV	49.587	61.5573
APOA1	CTRL	BRSV	1.39226	1.9522	0.19945	0.377871	no		APOA1	CTRL	BRSV	38.088	13.5999	5e-05	0.000676977	yes		APOA1	BRSV_LNGH	BRSV_LNGL	14.1288	13.3384	0.79355	0.99935	no		APOA1	CTRL	BRSV	0.985348	6.30284	0.00055	0.00995719	yes		APOA1	CTRL	BRSV	1.33202	1.6784	0.4883	0.720028	no		APOA1	CTRL	BRSV	2.06019	1.83818
APOA1BP	CTRL	BRSV	43.2582	37.1098	0.36065	0.558101	no		APOA1BP	CTRL	BRSV	39.7018	36.794	0.6677	0.819816	no		APOA1BP	BRSV_LNGH	BRSV_LNGL	45.1486	35.9835	0.2782	0.899387	no		APOA1BP	CTRL	BRSV	38.5991	38.5315	0.9933	0.99605	no		APOA1BP	CTRL	BRSV	40.9323	36.9198	0.60855	0.807452	no		APOA1BP	CTRL	BRSV	31.7695	30.2597
APOA2	CTRL	BRSV	0	0.0459312	1	1	no		APOA2	CTRL	BRSV	20.7466	15.4413	0.1817	0.377767	no		APOA2	BRSV_LNGH	BRSV_LNGL	54.5799	15.1565	5e-05	0.00208907	yes		APOA2	CTRL	BRSV	0	0	1	1	no		APOA2	CTRL	BRSV	0.625888	0	5e-05	0.00103257	yes		APOA2	CTRL	BRSV	0	6.38222
APOA4	CTRL	BRSV	0.0979282	0.155363	1	1	no		APOA4	CTRL	BRSV	0.113624	0.0871472	1	1	no		APOA4	BRSV_LNGH	BRSV_LNGL	0.175863	0.0854881	1	1	no		APOA4	CTRL	BRSV	0.145959	0.32468	1	1	no		APOA4	CTRL	BRSV	0.0597108	0.17614	1	1	no		APOA4	CTRL	BRSV	0.143505	0.320997
APOA5	CTRL	BRSV	1.89968	1.72902	0.6836	0.820868	no		APOA5	CTRL	BRSV	0.0371437	0.0967843	1	1	no		APOA5	BRSV_LNGH	BRSV_LNGL	0.0349583	0.0948503	1	1	no		APOA5	CTRL	BRSV	2.91944	4.72185	0.09305	0.303068	no		APOA5	CTRL	BRSV	4.9852	4.59335	0.75545	0.891399	no		APOA5	CTRL	BRSV	1.89506	2.74916
APOB	CTRL	BRSV	0.000646736	0.000794707	1	1	no		APOB	CTRL	BRSV	0.000451074	0.00273766	1	1	no		APOB	BRSV_LNGH	BRSV_LNGL	0.00194976	0.0026763	1	1	no		APOB	CTRL	BRSV	0.00172199	0.000539657	1	1	no		APOB	CTRL	BRSV	0.00308263	0.00188736	1	1	no		APOB	CTRL	BRSV	0.0011018	0.0669437
APOBEC1	CTRL	BRSV	0.0382909	0	1	1	no		APOBEC1	CTRL	BRSV	0.00382874	1.01322	0.0724	0.203566	no		APOBEC1	BRSV_LNGH	BRSV_LNGL	0.0128503	0.988778	0.05665	0.433579	no		APOBEC1	CTRL	BRSV	1.90534	7.7061	5e-05	0.00143757	yes		APOBEC1	CTRL	BRSV	0.92793	11.575	5e-05	0.00103257	yes		APOBEC1	CTRL	BRSV	0.00842127	0.017411
APOBEC2	CTRL	BRSV	0.267043	0.247966	1	1	no		APOBEC2	CTRL	BRSV	0.343043	0.282425	1	1	no		APOBEC2	BRSV_LNGH	BRSV_LNGL	0.387233	0.276177	0.388	0.993853	no		APOBEC2	CTRL	BRSV	0.168275	0.364649	1	1	no		APOBEC2	CTRL	BRSV	1.07194	2.75224	0.0159	0.0818428	no		APOBEC2	CTRL	BRSV	0.276245	0.136719
APOBEC3A	CTRL	BRSV	3.81042	0.491444	5e-05	0.000706497	yes		APOBEC3A	CTRL	BRSV	2.74848	33.811	5e-05	0.000676977	yes		APOBEC3A	BRSV_LNGH	BRSV_LNGL	11.5726	33.0509	5e-05	0.00208907	yes		APOBEC3A	CTRL	BRSV	3.08315	24.0643	5e-05	0.00143757	yes		APOBEC3A	CTRL	BRSV	21.42	151.472	5e-05	0.00103257	yes		APOBEC3A	CTRL	BRSV	0.368287	2.60828
APOBEC3B	CTRL	BRSV	48.2258	35.8856	0.0178	0.0674205	no		APOBEC3B	CTRL	BRSV	17.5618	21.9992	0.12855	0.300379	no		APOBEC3B	BRSV_LNGH	BRSV_LNGL	16.5775	21.519	0.1058	0.610987	no		APOBEC3B	CTRL	BRSV	25.1616	35.7248	0.02685	0.142109	no		APOBEC3B	CTRL	BRSV	30.0633	34.6012	0.3669	0.616946	no		APOBEC3B	CTRL	BRSV	34.1571	47.7484
APOBR	CTRL	BRSV	16.4898	18.5913	0.34125	0.537254	no		APOBR	CTRL	BRSV	17.2211	23.0165	0.0556	0.169842	no		APOBR	BRSV_LNGH	BRSV_LNGL	22.8729	22.5241	0.9282	0.99935	no		APOBR	CTRL	BRSV	18.5891	17.3728	0.6708	0.852011	no		APOBR	CTRL	BRSV	16.0784	16.1073	0.991	0.995653	no		APOBR	CTRL	BRSV	17.1949	18.9076
APOC2	CTRL	BRSV	0	0	1	1	no		APOC2	CTRL	BRSV	0.0672838	0.413949	0.251	0.462978	no		APOC2	BRSV_LNGH	BRSV_LNGL	0.636826	0.405512	0.3709	0.983945	no		APOC2	CTRL	BRSV	0	0	1	1	no		APOC2	CTRL	BRSV	0.0715143	0.0112379	1	1	no		APOC2	CTRL	BRSV	0	0.736894
APOC3	CTRL	BRSV	0	0.0457586	1	1	no		APOC3	CTRL	BRSV	0.0729653	0.188335	1	1	no		APOC3	BRSV_LNGH	BRSV_LNGL	0.0847962	0.184011	1	1	no		APOC3	CTRL	BRSV	0	0.0433666	1	1	no		APOC3	CTRL	BRSV	0.443771	0.0900608	0.0835	0.251791	no		APOC3	CTRL	BRSV	0.0625439	2.41932
APOC4	CTRL	BRSV	0	0	1	1	no		APOC4	CTRL	BRSV	0.0346346	0.169786	1	1	no		APOC4	BRSV_LNGH	BRSV_LNGL	0.0472871	0.165902	1	1	no		APOC4	CTRL	BRSV	0.0329957	0	1	1	no		APOC4	CTRL	BRSV	0.195846	0.0803632	1	1	no		APOC4	CTRL	BRSV	0	0.265351
APOD	CTRL	BRSV	44.6183	17.196	5e-05	0.000706497	yes		APOD	CTRL	BRSV	73.4514	71.7907	0.87115	0.936945	no		APOD	BRSV_LNGH	BRSV_LNGL	33.6983	70.0366	5e-05	0.00208907	yes		APOD	CTRL	BRSV	43.3992	128.974	5e-05	0.00143757	yes		APOD	CTRL	BRSV	48.837	108.406	5e-05	0.00103257	yes		APOD	CTRL	BRSV	6.19602	21.5633
APOE	CTRL	BRSV	578.86	942.738	0.00065	0.00559686	yes		APOE	CTRL	BRSV	699.638	998.107	0.01875	0.0777868	no		APOE	BRSV_LNGH	BRSV_LNGL	1121.92	975.697	0.4535	0.99935	no		APOE	CTRL	BRSV	1622.13	2018.54	0.33995	0.613224	no		APOE	CTRL	BRSV	1489.22	1685.63	0.516	0.73997	no		APOE	CTRL	BRSV	1007.94	1211.83
APOF	CTRL	BRSV	0	0.00470511	1	1	no		APOF	CTRL	BRSV	0	0.00728839	1	1	no		APOF	BRSV_LNGH	BRSV_LNGL	0.00405804	0.00710539	1	1	no		APOF	CTRL	BRSV	0	0	1	1	no		APOF	CTRL	BRSV	0.0578721	0.0100757	1	1	no		APOF	CTRL	BRSV	0.00501569	0.152381
APOH	CTRL	BRSV	0	0.0218137	1	1	no		APOH	CTRL	BRSV	0.0516247	0.0549414	1	1	no		APOH	BRSV_LNGH	BRSV_LNGL	0.0137043	0.05366	1	1	no		APOH	CTRL	BRSV	0.12192	0.0806144	1	1	no		APOH	CTRL	BRSV	0.184455	0.0227563	1	1	no		APOH	CTRL	BRSV	0	1.86147
APOL3	CTRL	BRSV	7.27071	7.63161	0.75915	0.867862	no		APOL3	CTRL	BRSV	21.0616	32.1039	0.00145	0.0111208	yes		APOL3	BRSV_LNGH	BRSV_LNGL	22.7398	35.3707	5e-05	0.00208907	yes		APOL3	CTRL	BRSV	80.6213	84.1463	0.01525	0.0996329	no		APOL3	CTRL	BRSV	2.98742	3.62918	0.39635	0.644325	no		APOL3	CTRL	BRSV	101.806	123.913
APOL6	CTRL	BRSV	0.0305403	0.065285	1	1	no		APOL6	CTRL	BRSV	0.0167806	0.0317845	1	1	no		APOL6	BRSV_LNGH	BRSV_LNGL	0.0220939	0.0310279	1	1	no		APOL6	CTRL	BRSV	0.0346527	0	1	1	no		APOL6	CTRL	BRSV	0.0158313	0	1	1	no		APOL6	CTRL	BRSV	0	0
APOLD1	CTRL	BRSV	1.83975	1.0651	0.00435	0.0236177	yes		APOLD1	CTRL	BRSV	7.92054	8.18992	0.8344	0.917968	no		APOLD1	BRSV_LNGH	BRSV_LNGL	8.28275	8.03473	0.88425	0.99935	no		APOLD1	CTRL	BRSV	1.12644	2.67983	0.0013	0.0184319	yes		APOLD1	CTRL	BRSV	2.04431	1.59406	0.2513	0.497562	no		APOLD1	CTRL	BRSV	1.39766	1.37836
APOM	CTRL	BRSV	16.3546	16.5817	0.934	0.966234	no		APOM	CTRL	BRSV	9.51653	8.15431	0.45315	0.662002	no		APOM	BRSV_LNGH	BRSV_LNGL	8.22692	7.97589	0.8977	0.99935	no		APOM	CTRL	BRSV	10.9549	11.8319	0.74675	0.893207	no		APOM	CTRL	BRSV	12.4045	10.2602	0.41575	0.660995	no		APOM	CTRL	BRSV	12.6545	13.1481
APOO	CTRL	BRSV	22.6654	11.6114	5e-05	0.000706497	yes		APOO	CTRL	BRSV	7.01517	10.2199	0.04165	0.13792	no		APOO	BRSV_LNGH	BRSV_LNGL	9.80014	9.98425	0.9229	0.99935	no		APOO	CTRL	BRSV	11.0523	11.2653	0.92805	0.973585	no		APOO	CTRL	BRSV	11.9431	10.3146	0.4577	0.695679	no		APOO	CTRL	BRSV	8.93433	10.1555
APOOL	CTRL	BRSV	12.0353	10.7595	0.47455	0.662502	no		APOOL	CTRL	BRSV	11.1746	7.90389	0.02585	0.0979579	no		APOOL	BRSV_LNGH	BRSV_LNGL	8.43639	7.72613	0.6131	0.99935	no		APOOL	CTRL	BRSV	9.32888	9.81173	0.79585	0.917146	no		APOOL	CTRL	BRSV	10.1623	9.84405	0.8662	0.943274	no		APOOL	CTRL	BRSV	8.64408	9.81858
APOPT1	CTRL	BRSV	44.049	24.069	5e-05	0.000706497	yes		APOPT1	CTRL	BRSV	17.7713	23.0835	0.0902	0.235799	no		APOPT1	BRSV_LNGH	BRSV_LNGL	19.2949	22.5482	0.3477	0.967325	no		APOPT1	CTRL	BRSV	15.9665	24.2063	0.0303	0.154004	no		APOPT1	CTRL	BRSV	22.4482	23.2788	0.8389	0.929657	no		APOPT1	CTRL	BRSV	19.6565	23.4746
APP	CTRL	BRSV	36.5293	42.1822	0.22815	0.414077	no		APP	CTRL	BRSV	388.199	265.611	0.03445	0.119983	no		APP	BRSV_LNGH	BRSV_LNGL	237.245	259.801	0.6672	0.99935	no		APP	CTRL	BRSV	39.1234	60.8234	0.0107	0.0805332	no		APP	CTRL	BRSV	37.0734	53.4933	0.0323	0.135111	no		APP	CTRL	BRSV	32.2124	30.8361
APPBP2	CTRL	BRSV	15.9065	17.1221	0.55195	0.724339	no		APPBP2	CTRL	BRSV	9.29516	8.81311	0.70585	0.843402	no		APPBP2	BRSV_LNGH	BRSV_LNGL	7.33254	8.61896	0.29435	0.913707	no		APPBP2	CTRL	BRSV	17.9427	11.9539	0.0091	0.0725052	no		APPBP2	CTRL	BRSV	17.5851	11.5316	0.00665	0.0435957	yes		APPBP2	CTRL	BRSV	20.4682	12.7168
APPL1	CTRL	BRSV	7.73289	13.5253	0.0001	0.00127218	yes		APPL1	CTRL	BRSV	6.97772	4.12573	0.00075	0.00657338	yes		APPL1	BRSV_LNGH	BRSV_LNGL	4.53156	4.03599	0.51275	0.99935	no		APPL1	CTRL	BRSV	11.7642	6.76308	0.0017	0.0223451	yes		APPL1	CTRL	BRSV	11.6359	6.17636	0.0004	0.00541988	yes		APPL1	CTRL	BRSV	12.6058	7.73052
APPL2	CTRL	BRSV	14.6867	19.6313	0.0208	0.075867	no		APPL2	CTRL	BRSV	20.9049	13.3095	0.0004	0.00396347	yes		APPL2	BRSV_LNGH	BRSV_LNGL	13.234	13.0171	0.90885	0.99935	no		APPL2	CTRL	BRSV	12.8279	11.7287	0.5644	0.788826	no		APPL2	CTRL	BRSV	13.9608	11.9007	0.28235	0.531836	no		APPL2	CTRL	BRSV	18.11	17.6504
APRT	CTRL	BRSV	267.146	138.177	5e-05	0.000706497	yes		APRT	CTRL	BRSV	141.147	313.755	5e-05	0.000676977	yes		APRT	BRSV_LNGH	BRSV_LNGL	250.048	306.732	0.2116	0.832892	no		APRT	CTRL	BRSV	94.5082	179.959	0.001	0.0153588	yes		APRT	CTRL	BRSV	99.8558	143.566	0.04115	0.158489	no		APRT	CTRL	BRSV	97.2108	136.62
APTX	CTRL	BRSV	12.1166	9.65211	0.157	0.322546	no		APTX	CTRL	BRSV	8.14666	8.51996	0.80025	0.900413	no		APTX	BRSV_LNGH	BRSV_LNGL	7.93894	8.33183	0.80325	0.99935	no		APTX	CTRL	BRSV	8.44501	9.59397	0.5303	0.766396	no		APTX	CTRL	BRSV	9.1954	9.05799	0.9357	0.97384	no		APTX	CTRL	BRSV	7.61868	8.40585
AQP1	CTRL	BRSV	28.7471	14.1492	5e-05	0.000706497	yes		AQP1	CTRL	BRSV	321.091	386.627	0.2667	0.481353	no		AQP1	BRSV_LNGH	BRSV_LNGL	404.745	378.223	0.7447	0.99935	no		AQP1	CTRL	BRSV	15.9865	54.5603	5e-05	0.00143757	yes		AQP1	CTRL	BRSV	17.6314	26.2911	0.0093	0.055989	no		AQP1	CTRL	BRSV	16.7196	24.0673
AQP11	CTRL	BRSV	0.209249	0.322335	1	1	no		AQP11	CTRL	BRSV	0.147641	0.0958268	1	1	no		AQP11	BRSV_LNGH	BRSV_LNGL	0.0563937	0.0940837	1	1	no		AQP11	CTRL	BRSV	0.483361	0.215473	0.1196	0.34964	no		AQP11	CTRL	BRSV	0.454669	0.350855	0.5527	0.767039	no		AQP11	CTRL	BRSV	0.195658	0.200393
AQP2	CTRL	BRSV	0.0265202	0	1	1	no		AQP2	CTRL	BRSV	0	0.0145505	1	1	no		AQP2	BRSV_LNGH	BRSV_LNGL	0.00959768	0.0141279	1	1	no		AQP2	CTRL	BRSV	0.054132	0.0599605	1	1	no		AQP2	CTRL	BRSV	0	0.0193053	1	1	no		AQP2	CTRL	BRSV	0.011142	0
AQP3	CTRL	BRSV	16.2629	10.6311	0.0049	0.0258952	yes		AQP3	CTRL	BRSV	21.2393	9.77171	5e-05	0.000676977	yes		AQP3	BRSV_LNGH	BRSV_LNGL	10.5375	9.55755	0.60635	0.99935	no		AQP3	CTRL	BRSV	46.1905	72.8324	0.0037	0.0396809	yes		AQP3	CTRL	BRSV	18.0313	55.3893	5e-05	0.00103257	yes		AQP3	CTRL	BRSV	11.1864	11.5761
AQP4	CTRL	BRSV	0.131117	0.149664	1	1	no		AQP4	CTRL	BRSV	6.71084	5.82293	0.31735	0.534007	no		AQP4	BRSV_LNGH	BRSV_LNGL	4.89656	5.69605	0.3359	0.95458	no		AQP4	CTRL	BRSV	10.995	12.7691	0.3938	0.662427	no		AQP4	CTRL	BRSV	0.379624	0.359303	1	1	no		AQP4	CTRL	BRSV	0.283874	0.226216
AQP5	CTRL	BRSV	0.132513	0.346668	1	1	no		AQP5	CTRL	BRSV	201.073	150.598	0.0327	0.115852	no		AQP5	BRSV_LNGH	BRSV_LNGL	261.384	147.312	0.00075	0.0202633	yes		AQP5	CTRL	BRSV	62.1252	145.22	5e-05	0.00143757	yes		AQP5	CTRL	BRSV	19.6502	62.1293	5e-05	0.00103257	yes		AQP5	CTRL	BRSV	0.110122	0.0465673
AQP6	CTRL	BRSV	0.0120363	0.0392899	1	1	no		AQP6	CTRL	BRSV	1.58459	1.20721	0.40295	0.617531	no		AQP6	BRSV_LNGH	BRSV_LNGL	1.72305	1.18049	0.2731	0.895585	no		AQP6	CTRL	BRSV	1.44304	1.65496	0.71345	0.877069	no		AQP6	CTRL	BRSV	0.297643	0.735666	0.06615	0.215958	no		AQP6	CTRL	BRSV	0	0
AQP7	CTRL	BRSV	0.126567	0.627955	0.00115	0.00857448	yes		AQP7	CTRL	BRSV	0.133087	0.0524112	1	1	no		AQP7	BRSV_LNGH	BRSV_LNGL	0.294927	0.0514356	1	1	no		AQP7	CTRL	BRSV	0.0652198	0.195091	1	1	no		AQP7	CTRL	BRSV	0.131463	0.296547	1	1	no		AQP7	CTRL	BRSV	0	0
AQP8	CTRL	BRSV	0.0119452	0	1	1	no		AQP8	CTRL	BRSV	0	0.0185942	1	1	no		AQP8	BRSV_LNGH	BRSV_LNGL	0	0.0181926	1	1	no		AQP8	CTRL	BRSV	0.0149652	0.0187293	1	1	no		AQP8	CTRL	BRSV	0.0128306	0.0154848	1	1	no		AQP8	CTRL	BRSV	0.00708027	0.0339684
AQP9	CTRL	BRSV	0.76841	0.190379	5e-05	0.000706497	yes		AQP9	CTRL	BRSV	5.68461	4.42424	0.15095	0.335183	no		AQP9	BRSV_LNGH	BRSV_LNGL	3.21855	4.32263	0.13775	0.702158	no		AQP9	CTRL	BRSV	0.108734	0.549858	0.00095	0.0148709	yes		AQP9	CTRL	BRSV	0.243477	0.867452	0.0003	0.00436431	yes		AQP9	CTRL	BRSV	0.139481	0.351022
AQPEP	CTRL	BRSV	0.0769792	0.205271	1	1	no		AQPEP	CTRL	BRSV	0.257224	0.0988111	1	1	no		AQPEP	BRSV_LNGH	BRSV_LNGL	0.0864969	0.096609	1	1	no		AQPEP	CTRL	BRSV	0.166127	0.209803	1	1	no		AQPEP	CTRL	BRSV	0.22683	0.270671	1	1	no		AQPEP	CTRL	BRSV	0.17163	0.153268
AQR	CTRL	BRSV	10.497	10.7427	0.85005	0.92012	no		AQR	CTRL	BRSV	5.33918	4.65434	0.32205	0.538603	no		AQR	BRSV_LNGH	BRSV_LNGL	4.31052	4.55194	0.71675	0.99935	no		AQR	CTRL	BRSV	9.37369	6.82873	0.0416	0.1866	no		AQR	CTRL	BRSV	9.87813	6.56166	0.00785	0.0492014	yes		AQR	CTRL	BRSV	11.0913	8.66718
AR	CTRL	BRSV	0.00801528	0.00638875	1	1	no		AR	CTRL	BRSV	0.00814033	0.0101901	1	1	no		AR	BRSV_LNGH	BRSV_LNGL	0.00284321	0.00999912	1	1	no		AR	CTRL	BRSV	0.160508	0.0623056	1	1	no		AR	CTRL	BRSV	0.0777412	0.0853672	1	1	no		AR	CTRL	BRSV	0	0
ARAF	CTRL	BRSV	51.3712	44.379	0.2134	0.395921	no		ARAF	CTRL	BRSV	57.5946	53.2203	0.5327	0.726615	no		ARAF	BRSV_LNGH	BRSV_LNGL	56.2391	52.0992	0.5918	0.99935	no		ARAF	CTRL	BRSV	39.2485	49.5442	0.11815	0.347646	no		ARAF	CTRL	BRSV	38.3842	45.7708	0.22555	0.468053	no		ARAF	CTRL	BRSV	42.6304	48.2164
ARAP1	CTRL	BRSV	40.4846	38.3065	0.63675	0.787211	no		ARAP1	CTRL	BRSV	46.6862	45.6198	0.8616	0.932279	no		ARAP1	BRSV_LNGH	BRSV_LNGL	46.2595	44.6647	0.81765	0.99935	no		ARAP1	CTRL	BRSV	36.6919	40.7656	0.4824	0.732845	no		ARAP1	CTRL	BRSV	32.6045	36.2911	0.44885	0.689095	no		ARAP1	CTRL	BRSV	40.3969	42.9762
ARAP2	CTRL	BRSV	9.47003	12.7603	0.01475	0.0589719	no		ARAP2	CTRL	BRSV	10.4002	5.92842	5e-05	0.000676977	yes		ARAP2	BRSV_LNGH	BRSV_LNGL	7.69399	5.79849	0.061	0.452382	no		ARAP2	CTRL	BRSV	5.25596	4.74711	0.50515	0.749551	no		ARAP2	CTRL	BRSV	7.24819	4.65866	0.00205	0.0186767	yes		ARAP2	CTRL	BRSV	10.6062	8.16064
ARAP3	CTRL	BRSV	4.23491	4.23282	0.99885	0.99919	no		ARAP3	CTRL	BRSV	34.1934	27.7419	0.1733	0.366485	no		ARAP3	BRSV_LNGH	BRSV_LNGL	37.3491	27.169	0.07555	0.511652	no		ARAP3	CTRL	BRSV	1.89016	4.15101	0.06805	0.252531	no		ARAP3	CTRL	BRSV	2.36924	4.0128	0.12015	0.318759	no		ARAP3	CTRL	BRSV	3.87855	4.88668
ARC	CTRL	BRSV	0.0941885	0.0560031	1	1	no		ARC	CTRL	BRSV	0.216548	0.198428	1	1	no		ARC	BRSV_LNGH	BRSV_LNGL	0.157043	0.194104	1	1	no		ARC	CTRL	BRSV	0.124604	0.0956941	1	1	no		ARC	CTRL	BRSV	0.0601736	0.072888	1	1	no		ARC	CTRL	BRSV	0.0626321	0.0251197
ARCN1	CTRL	BRSV	64.326	60.0067	0.56295	0.733594	no		ARCN1	CTRL	BRSV	28.3017	29.2694	0.79265	0.89651	no		ARCN1	BRSV_LNGH	BRSV_LNGL	23.6992	28.6235	0.20285	0.818422	no		ARCN1	CTRL	BRSV	49.6898	37.0613	0.0517	0.213254	no		ARCN1	CTRL	BRSV	51.0782	32.5635	0.0022	0.0196482	yes		ARCN1	CTRL	BRSV	53.6754	41.1201
AREGB	CTRL	BRSV	0.544443	0.0770906	0.0021	0.0134983	yes		AREGB	CTRL	BRSV	1.49608	15.1352	5e-05	0.000676977	yes		AREGB	BRSV_LNGH	BRSV_LNGL	8.71047	14.7614	0.0138	0.170323	no		AREGB	CTRL	BRSV	0.311521	1.63304	5e-05	0.00143757	yes		AREGB	CTRL	BRSV	0.285464	1.06549	0.001	0.0110043	yes		AREGB	CTRL	BRSV	0.0502718	0.188284
ARF1	CTRL	BRSV	279.321	226.835	0.10145	0.23758	no		ARF1	CTRL	BRSV	224.332	230.614	0.8484	0.924665	no		ARF1	BRSV_LNGH	BRSV_LNGL	221.771	225.503	0.92375	0.99935	no		ARF1	CTRL	BRSV	214.553	219.462	0.88165	0.954982	no		ARF1	CTRL	BRSV	229.23	203.055	0.42345	0.667383	no		ARF1	CTRL	BRSV	220.963	203.404
ARF3	CTRL	BRSV	171.519	105.002	0.01385	0.0562467	no		ARF3	CTRL	BRSV	64.6459	131.772	0.0007	0.00623445	yes		ARF3	BRSV_LNGH	BRSV_LNGL	83.9643	128.787	0.06115	0.452836	no		ARF3	CTRL	BRSV	79.1064	110.167	0.1928	0.45553	no		ARF3	CTRL	BRSV	82.652	88.9292	0.7514	0.889031	no		ARF3	CTRL	BRSV	79.1069	98.0141
ARF4	CTRL	BRSV	10.416	10.3469	0.9743	0.986802	no		ARF4	CTRL	BRSV	10.4887	8.6631	0.3787	0.595638	no		ARF4	BRSV_LNGH	BRSV_LNGL	9.15438	8.47684	0.73575	0.99935	no		ARF4	CTRL	BRSV	8.75869	7.42064	0.49555	0.742487	no		ARF4	CTRL	BRSV	8.33307	4.96945	0.0613	0.205212	no		ARF4	CTRL	BRSV	7.84521	5.30981
ARF5	CTRL	BRSV	38.7368	36.4623	0.6445	0.792511	no		ARF5	CTRL	BRSV	26.733	26.5788	0.9706	0.985438	no		ARF5	BRSV_LNGH	BRSV_LNGL	26.3855	26.0123	0.9333	0.99935	no		ARF5	CTRL	BRSV	26.6875	32.0831	0.32085	0.596833	no		ARF5	CTRL	BRSV	29.6218	31.7331	0.70315	0.861655	no		ARF5	CTRL	BRSV	33.7591	36.6611
ARF6	CTRL	BRSV	188.471	179.874	0.69655	0.828005	no		ARF6	CTRL	BRSV	106.875	140.019	0.0341	0.119114	no		ARF6	BRSV_LNGH	BRSV_LNGL	118.693	136.972	0.3536	0.973403	no		ARF6	CTRL	BRSV	164.22	177.63	0.5909	0.803259	no		ARF6	CTRL	BRSV	165.876	157.687	0.71945	0.872126	no		ARF6	CTRL	BRSV	178.952	154.641
ARFGAP1	CTRL	BRSV	36.9354	26.6945	0.01095	0.04706	yes		ARFGAP1	CTRL	BRSV	30.0602	37.6999	0.09985	0.252875	no		ARFGAP1	BRSV_LNGH	BRSV_LNGL	39.0413	36.8802	0.7014	0.99935	no		ARFGAP1	CTRL	BRSV	25.389	36.4436	0.033	0.163126	no		ARFGAP1	CTRL	BRSV	29.482	34.6916	0.30225	0.553353	no		ARFGAP1	CTRL	BRSV	27.8311	35.7515
ARFGAP2	CTRL	BRSV	55.6169	48.087	0.2144	0.396624	no		ARFGAP2	CTRL	BRSV	38.7718	41.3641	0.62145	0.787572	no		ARFGAP2	BRSV_LNGH	BRSV_LNGL	36.1587	40.4552	0.44785	0.99935	no		ARFGAP2	CTRL	BRSV	42.5338	45.561	0.6391	0.834941	no		ARFGAP2	CTRL	BRSV	43.7132	40.0511	0.5486	0.764586	no		ARFGAP2	CTRL	BRSV	46.6803	42.8643
ARFGAP3	CTRL	BRSV	27.8796	20.6032	0.013	0.0536858	no		ARFGAP3	CTRL	BRSV	18.5682	14.2628	0.04145	0.137435	no		ARFGAP3	BRSV_LNGH	BRSV_LNGL	14.3569	13.9442	0.842	0.99935	no		ARFGAP3	CTRL	BRSV	21.2972	19.0341	0.4579	0.713538	no		ARFGAP3	CTRL	BRSV	19.2618	17.5287	0.5238	0.746362	no		ARFGAP3	CTRL	BRSV	15.9375	18.5241
ARFGEF1	CTRL	BRSV	16.2349	23.4899	0.00285	0.0171972	yes		ARFGEF1	CTRL	BRSV	12.549	8.9514	0.01	0.0494163	yes		ARFGEF1	BRSV_LNGH	BRSV_LNGL	8.98236	8.75132	0.8598	0.99935	no		ARFGEF1	CTRL	BRSV	18.3666	14.2833	0.0909	0.299146	no		ARFGEF1	CTRL	BRSV	18.6334	12.9863	0.0106	0.0615775	no		ARFGEF1	CTRL	BRSV	21.8267	15.8746
ARFGEF2	CTRL	BRSV	9.69539	11.1976	0.22575	0.410992	no		ARFGEF2	CTRL	BRSV	6.39328	5.23644	0.1188	0.285164	no		ARFGEF2	BRSV_LNGH	BRSV_LNGL	4.94193	5.12183	0.8062	0.99935	no		ARFGEF2	CTRL	BRSV	10.305	7.89104	0.07095	0.258344	no		ARFGEF2	CTRL	BRSV	9.8689	8.25358	0.204	0.439556	no		ARFGEF2	CTRL	BRSV	11.9702	10.4097
ARFIP1	CTRL	BRSV	11.7065	10.5981	0.44815	0.640507	no		ARFIP1	CTRL	BRSV	12.7351	10.1305	0.08075	0.219319	no		ARFIP1	BRSV_LNGH	BRSV_LNGL	9.55889	9.89926	0.81515	0.99935	no		ARFIP1	CTRL	BRSV	11.5449	10.2991	0.4666	0.719994	no		ARFIP1	CTRL	BRSV	11.1306	10.5251	0.71585	0.870227	no		ARFIP1	CTRL	BRSV	8.83515	7.70091
ARFIP2	CTRL	BRSV	33.0105	19.7223	0.0001	0.00127218	yes		ARFIP2	CTRL	BRSV	23.5196	26.7617	0.34095	0.558096	no		ARFIP2	BRSV_LNGH	BRSV_LNGL	28.441	26.1771	0.58315	0.99935	no		ARFIP2	CTRL	BRSV	19.6263	27.9696	0.0369	0.174714	no		ARFIP2	CTRL	BRSV	20.1684	25.0865	0.17225	0.39702	no		ARFIP2	CTRL	BRSV	16.1989	20.4723
ARFRP1	CTRL	BRSV	55.6044	42.7533	0.32445	0.520745	no		ARFRP1	CTRL	BRSV	31.2762	39.5302	0.4196	0.633843	no		ARFRP1	BRSV_LNGH	BRSV_LNGL	40.9301	38.6462	0.86785	0.99935	no		ARFRP1	CTRL	BRSV	38.816	47.5792	0.4929	0.740736	no		ARFRP1	CTRL	BRSV	42.0014	43.3894	0.9166	0.965878	no		ARFRP1	CTRL	BRSV	38.3214	42.0734
ARG1	CTRL	BRSV	0.0595871	0.128842	1	1	no		ARG1	CTRL	BRSV	0.153018	0.0966828	1	1	no		ARG1	BRSV_LNGH	BRSV_LNGL	0.0826303	0.0944557	1	1	no		ARG1	CTRL	BRSV	0.191293	0.0808366	1	1	no		ARG1	CTRL	BRSV	0.306296	0.620343	0.01965	0.0950779	no		ARG1	CTRL	BRSV	0.193274	0.197017
ARG2	CTRL	BRSV	8.5514	9.56096	0.74105	0.85751	no		ARG2	CTRL	BRSV	2.15064	8.4979	0.02625	0.0990595	no		ARG2	BRSV_LNGH	BRSV_LNGL	2.74759	8.30384	0.08895	0.560224	no		ARG2	CTRL	BRSV	11.5181	14.0328	0.59885	0.808255	no		ARG2	CTRL	BRSV	12.6117	10.5967	0.63295	0.820327	no		ARG2	CTRL	BRSV	7.96903	6.03468
ARGFX	CTRL	BRSV	0.0108314	0.0246455	1	1	no		ARGFX	CTRL	BRSV	0	0	1	1	no		ARGFX	BRSV_LNGH	BRSV_LNGL	0	0	1	1	no		ARGFX	CTRL	BRSV	0	0	1	1	no		ARGFX	CTRL	BRSV	0	0	1	1	no		ARGFX	CTRL	BRSV	0	0.00586396
ARGLU1	CTRL	BRSV	108.841	205.385	5e-05	0.000706497	yes		ARGLU1	CTRL	BRSV	127.608	90.932	0.01195	0.0561359	no		ARGLU1	BRSV_LNGH	BRSV_LNGL	84.4825	88.8921	0.7324	0.99935	no		ARGLU1	CTRL	BRSV	165.016	138.55	0.2484	0.523163	no		ARGLU1	CTRL	BRSV	155.696	116.599	0.04345	0.164066	no		ARGLU1	CTRL	BRSV	217.169	158.057
ARHGAP1	CTRL	BRSV	48.8293	57.0856	0.18615	0.360442	no		ARHGAP1	CTRL	BRSV	62.8725	63.8632	0.9021	0.952351	no		ARHGAP1	BRSV_LNGH	BRSV_LNGL	65.8045	62.4965	0.72955	0.99935	no		ARHGAP1	CTRL	BRSV	62.0325	68.3484	0.50845	0.751285	no		ARHGAP1	CTRL	BRSV	54.8896	65.2469	0.22085	0.462034	no		ARHGAP1	CTRL	BRSV	62.5199	63.7235
ARHGAP10	CTRL	BRSV	4.73864	5.01673	0.71005	0.836735	no		ARHGAP10	CTRL	BRSV	11.5419	10.6103	0.535	0.728413	no		ARHGAP10	BRSV_LNGH	BRSV_LNGL	9.3808	10.3674	0.5156	0.99935	no		ARHGAP10	CTRL	BRSV	3.05477	4.7215	0.03405	0.166196	no		ARHGAP10	CTRL	BRSV	3.16039	3.90487	0.2772	0.526448	no		ARHGAP10	CTRL	BRSV	3.47134	3.46857
ARHGAP11A	CTRL	BRSV	6.67744	11.5072	0.00085	0.00682277	yes		ARHGAP11A	CTRL	BRSV	1.11905	0.611301	0.0268	0.100716	no		ARHGAP11A	BRSV_LNGH	BRSV_LNGL	0.496936	0.597914	0.56495	0.99935	no		ARHGAP11A	CTRL	BRSV	16.6496	8.22438	0.00035	0.00709013	yes		ARHGAP11A	CTRL	BRSV	14.0464	6.42363	5e-05	0.00103257	yes		ARHGAP11A	CTRL	BRSV	13.1569	5.78717
ARHGAP12	CTRL	BRSV	15.66	19.5162	0.06615	0.174919	no		ARHGAP12	CTRL	BRSV	15.7827	10.7861	0.00285	0.018871	yes		ARHGAP12	BRSV_LNGH	BRSV_LNGL	9.63602	10.5418	0.5318	0.99935	no		ARHGAP12	CTRL	BRSV	13.1863	11.6262	0.389	0.6585	no		ARHGAP12	CTRL	BRSV	13.0944	10.6447	0.1491	0.363397	no		ARHGAP12	CTRL	BRSV	17.4641	15.6028
ARHGAP15	CTRL	BRSV	117.578	82.7769	0.0033	0.0192557	yes		ARHGAP15	CTRL	BRSV	15.0609	18.8119	0.1004	0.253601	no		ARHGAP15	BRSV_LNGH	BRSV_LNGL	14.3558	18.4065	0.1	0.593239	no		ARHGAP15	CTRL	BRSV	29.5115	42.2178	0.0189	0.114501	no		ARHGAP15	CTRL	BRSV	38.0659	44.7731	0.2647	0.512243	no		ARHGAP15	CTRL	BRSV	59.0146	83.6186
ARHGAP17	CTRL	BRSV	46.2638	49.8261	0.5318	0.709115	no		ARHGAP17	CTRL	BRSV	55.6219	46.9215	0.1987	0.400572	no		ARHGAP17	BRSV_LNGH	BRSV_LNGL	51.0353	45.892	0.4965	0.99935	no		ARHGAP17	CTRL	BRSV	46.7606	43.7409	0.6534	0.843174	no		ARHGAP17	CTRL	BRSV	44.0725	45.5291	0.81815	0.921578	no		ARHGAP17	CTRL	BRSV	50.123	52.817
ARHGAP18	CTRL	BRSV	5.97075	8.40565	0.0113	0.0481694	yes		ARHGAP18	CTRL	BRSV	7.72065	4.41412	0.0001	0.00125575	yes		ARHGAP18	BRSV_LNGH	BRSV_LNGL	4.9043	4.31207	0.4	0.99935	no		ARHGAP18	CTRL	BRSV	5.32009	4.11706	0.12645	0.359493	no		ARHGAP18	CTRL	BRSV	5.86517	4.03503	0.0218	0.102456	no		ARHGAP18	CTRL	BRSV	6.02679	4.12815
ARHGAP19	CTRL	BRSV	3.80173	7.46545	0.0002	0.00224137	yes		ARHGAP19	CTRL	BRSV	1.13526	0.580376	0.0114	0.0543643	no		ARHGAP19	BRSV_LNGH	BRSV_LNGL	0.455227	0.567594	0.4802	0.99935	no		ARHGAP19	CTRL	BRSV	8.28078	4.01137	0.0007	0.0119077	yes		ARHGAP19	CTRL	BRSV	7.62783	2.09841	5e-05	0.00103257	yes		ARHGAP19	CTRL	BRSV	9.09907	2.7351
ARHGAP20	CTRL	BRSV	0.0374638	0.0801582	1	1	no		ARHGAP20	CTRL	BRSV	0.675242	0.538366	0.28565	0.502603	no		ARHGAP20	BRSV_LNGH	BRSV_LNGL	0.426296	0.5265	0.3819	0.990396	no		ARHGAP20	CTRL	BRSV	0.173579	0.139342	1	1	no		ARHGAP20	CTRL	BRSV	0.246175	0.211559	1	1	no		ARHGAP20	CTRL	BRSV	0.0914687	0.033816
ARHGAP21	CTRL	BRSV	2.64834	3.51167	0.0474	0.137553	no		ARHGAP21	CTRL	BRSV	12.7511	7.74053	0.0001	0.00125575	yes		ARHGAP21	BRSV_LNGH	BRSV_LNGL	10.4092	7.56696	0.0286	0.279636	no		ARHGAP21	CTRL	BRSV	4.77966	3.78012	0.1345	0.371608	no		ARHGAP21	CTRL	BRSV	4.54419	3.44048	0.08315	0.251227	no		ARHGAP21	CTRL	BRSV	3.2905	2.32133
ARHGAP22	CTRL	BRSV	7.59723	7.01985	0.6051	0.764559	no		ARHGAP22	CTRL	BRSV	2.01289	2.36633	0.4735	0.678803	no		ARHGAP22	BRSV_LNGH	BRSV_LNGL	2.49894	2.31289	0.73745	0.99935	no		ARHGAP22	CTRL	BRSV	3.00553	3.63714	0.42325	0.687249	no		ARHGAP22	CTRL	BRSV	3.35331	3.64387	0.71925	0.872081	no		ARHGAP22	CTRL	BRSV	4.4937	7.08879
ARHGAP23	CTRL	BRSV	3.64225	4.10882	0.40795	0.60368	no		ARHGAP23	CTRL	BRSV	10.4158	10.1844	0.86965	0.935855	no		ARHGAP23	BRSV_LNGH	BRSV_LNGL	16.6903	9.97635	0.00065	0.0180724	yes		ARHGAP23	CTRL	BRSV	3.44146	4.09075	0.4066	0.67514	no		ARHGAP23	CTRL	BRSV	4.80329	6.90424	0.04085	0.157768	no		ARHGAP23	CTRL	BRSV	4.5485	3.54987
ARHGAP24	CTRL	BRSV	6.5444	6.37835	0.8653	0.929092	no		ARHGAP24	CTRL	BRSV	8.31377	5.56286	0.00785	0.0412386	yes		ARHGAP24	BRSV_LNGH	BRSV_LNGL	6.49258	5.44174	0.30195	0.922346	no		ARHGAP24	CTRL	BRSV	6.42163	6.02936	0.7447	0.892399	no		ARHGAP24	CTRL	BRSV	5.94911	6.5317	0.60785	0.807149	no		ARHGAP24	CTRL	BRSV	6.99309	6.50143
ARHGAP25	CTRL	BRSV	73.2114	68.9536	0.61415	0.771748	no		ARHGAP25	CTRL	BRSV	32.8651	35.2646	0.5864	0.763628	no		ARHGAP25	BRSV_LNGH	BRSV_LNGL	34.8755	34.5241	0.9436	0.99935	no		ARHGAP25	CTRL	BRSV	50.6197	53.4618	0.71395	0.877226	no		ARHGAP25	CTRL	BRSV	56.7961	54.398	0.7612	0.894288	no		ARHGAP25	CTRL	BRSV	60.9541	68.7477
ARHGAP26	CTRL	BRSV	3.91049	6.65624	0.0067	0.0326678	yes		ARHGAP26	CTRL	BRSV	1.61894	1.82814	0.64225	0.802055	no		ARHGAP26	BRSV_LNGH	BRSV_LNGL	1.12099	1.78928	0.1008	0.594984	no		ARHGAP26	CTRL	BRSV	6.35527	4.66718	0.18455	0.444993	no		ARHGAP26	CTRL	BRSV	4.9887	2.68745	0.0107	0.0619715	no		ARHGAP26	CTRL	BRSV	6.79396	3.7358
ARHGAP27	CTRL	BRSV	47.157	56.5851	0.1267	0.278122	no		ARHGAP27	CTRL	BRSV	51.0293	54.8376	0.5843	0.761795	no		ARHGAP27	BRSV_LNGH	BRSV_LNGL	57.5015	53.6517	0.6421	0.99935	no		ARHGAP27	CTRL	BRSV	56.2326	54.9937	0.8781	0.953966	no		ARHGAP27	CTRL	BRSV	52.7219	55.7237	0.6882	0.853787	no		ARHGAP27	CTRL	BRSV	61.8159	57.0691
ARHGAP28	CTRL	BRSV	0.374215	0.723235	0.01575	0.0617425	no		ARHGAP28	CTRL	BRSV	1.03525	0.657602	0.0693	0.197663	no		ARHGAP28	BRSV_LNGH	BRSV_LNGL	0.548612	0.643131	0.59225	0.99935	no		ARHGAP28	CTRL	BRSV	0.937592	0.551153	0.09335	0.303598	no		ARHGAP28	CTRL	BRSV	0.545207	0.313364	0.0965	0.276952	no		ARHGAP28	CTRL	BRSV	0.741354	0.509469
ARHGAP29	CTRL	BRSV	4.76823	4.87584	0.8756	0.935061	no		ARHGAP29	CTRL	BRSV	20.6361	11.7343	5e-05	0.000676977	yes		ARHGAP29	BRSV_LNGH	BRSV_LNGL	13.7807	11.4823	0.2145	0.838543	no		ARHGAP29	CTRL	BRSV	2.61514	2.83144	0.66985	0.851642	no		ARHGAP29	CTRL	BRSV	2.71691	2.50676	0.6649	0.83914	no		ARHGAP29	CTRL	BRSV	3.80122	3.22757
ARHGAP30	CTRL	BRSV	92.7463	102.85	0.4028	0.599686	no		ARHGAP30	CTRL	BRSV	26.3216	23.1554	0.3162	0.532809	no		ARHGAP30	BRSV_LNGH	BRSV_LNGL	22.4328	22.6652	0.941	0.99935	no		ARHGAP30	CTRL	BRSV	80.41	71.1793	0.4289	0.692289	no		ARHGAP30	CTRL	BRSV	82.037	61.5923	0.04715	0.173571	no		ARHGAP30	CTRL	BRSV	108.993	88.7922
ARHGAP31	CTRL	BRSV	4.99883	5.16878	0.80765	0.8965	no		ARHGAP31	CTRL	BRSV	12.9056	10.9865	0.21995	0.427309	no		ARHGAP31	BRSV_LNGH	BRSV_LNGL	9.66574	10.7513	0.46755	0.99935	no		ARHGAP31	CTRL	BRSV	4.33709	4.25152	0.9062	0.96538	no		ARHGAP31	CTRL	BRSV	4.20022	3.56281	0.33295	0.58475	no		ARHGAP31	CTRL	BRSV	4.87948	4.24656
ARHGAP32	CTRL	BRSV	0.209457	0.529971	0.0002	0.00224137	yes		ARHGAP32	CTRL	BRSV	0.865135	0.645603	0.18715	0.384737	no		ARHGAP32	BRSV_LNGH	BRSV_LNGL	0.611904	0.631362	0.88895	0.99935	no		ARHGAP32	CTRL	BRSV	1.53684	1.23586	0.34885	0.620823	no		ARHGAP32	CTRL	BRSV	1.12609	1.5401	0.1517	0.367814	no		ARHGAP32	CTRL	BRSV	0.603266	0.401724
ARHGAP35	CTRL	BRSV	4.79749	8.46684	5e-05	0.000706497	yes		ARHGAP35	CTRL	BRSV	8.12148	6.17053	0.0503	0.157525	no		ARHGAP35	BRSV_LNGH	BRSV_LNGL	4.87656	6.033	0.1747	0.770332	no		ARHGAP35	CTRL	BRSV	11.2147	6.77155	0.00135	0.0189845	yes		ARHGAP35	CTRL	BRSV	8.72893	5.72351	0.0068	0.0442963	yes		ARHGAP35	CTRL	BRSV	11.4999	7.46008
ARHGAP36	CTRL	BRSV	0	0	1	1	no		ARHGAP36	CTRL	BRSV	0	0	1	1	no		ARHGAP36	BRSV_LNGH	BRSV_LNGL	0.00201712	0	1	1	no		ARHGAP36	CTRL	BRSV	0	0.00205963	1	1	no		ARHGAP36	CTRL	BRSV	0	0.0125446	1	1	no		ARHGAP36	CTRL	BRSV	0.00351401	0
ARHGAP39	CTRL	BRSV	5.81159	10.1913	5e-05	0.000706497	yes		ARHGAP39	CTRL	BRSV	7.04015	5.89247	0.31455	0.531424	no		ARHGAP39	BRSV_LNGH	BRSV_LNGL	5.3143	5.76821	0.6714	0.99935	no		ARHGAP39	CTRL	BRSV	7.32274	6.74582	0.6837	0.858823	no		ARHGAP39	CTRL	BRSV	5.21314	5.64134	0.6953	0.857821	no		ARHGAP39	CTRL	BRSV	9.92548	8.75815
ARHGAP4	CTRL	BRSV	90.5345	96.7438	0.5859	0.750576	no		ARHGAP4	CTRL	BRSV	34.0796	33.5895	0.9082	0.955647	no		ARHGAP4	BRSV_LNGH	BRSV_LNGL	34.313	32.8899	0.77355	0.99935	no		ARHGAP4	CTRL	BRSV	59.6112	62.1235	0.78445	0.911975	no		ARHGAP4	CTRL	BRSV	60.8389	54.9877	0.47845	0.712587	no		ARHGAP4	CTRL	BRSV	94.7244	92.1896
ARHGAP42	CTRL	BRSV	0.694223	0.778369	0.6216	0.777384	no		ARHGAP42	CTRL	BRSV	0.915412	0.551417	0.03685	0.125811	no		ARHGAP42	BRSV_LNGH	BRSV_LNGL	0.635912	0.539261	0.5251	0.99935	no		ARHGAP42	CTRL	BRSV	1.57926	0.814164	0.00925	0.0733985	no		ARHGAP42	CTRL	BRSV	2.01588	1.29375	0.06265	0.208104	no		ARHGAP42	CTRL	BRSV	1.02544	0.49755
ARHGAP44	CTRL	BRSV	0.277187	0.505764	0.0336	0.106956	no		ARHGAP44	CTRL	BRSV	7.85304	4.51121	0.00215	0.0151473	yes		ARHGAP44	BRSV_LNGH	BRSV_LNGL	4.61863	4.41507	0.82135	0.99935	no		ARHGAP44	CTRL	BRSV	0.139297	0.162901	1	1	no		ARHGAP44	CTRL	BRSV	0.131734	0.270552	1	1	no		ARHGAP44	CTRL	BRSV	0.564272	0.348868
ARHGAP5	CTRL	BRSV	2.94179	4.27982	0.0058	0.0293418	yes		ARHGAP5	CTRL	BRSV	12.0704	6.64259	5e-05	0.000676977	yes		ARHGAP5	BRSV_LNGH	BRSV_LNGL	6.50786	6.49319	0.98775	0.99935	no		ARHGAP5	CTRL	BRSV	4.43716	2.93502	0.0086	0.0702923	no		ARHGAP5	CTRL	BRSV	3.66988	3.29225	0.5008	0.729927	no		ARHGAP5	CTRL	BRSV	2.61199	2.22755
ARHGAP6	CTRL	BRSV	0.859249	1.44141	0.0162	0.0629186	no		ARHGAP6	CTRL	BRSV	4.47146	2.67699	0.00675	0.0369464	yes		ARHGAP6	BRSV_LNGH	BRSV_LNGL	3.60666	2.62046	0.0995	0.592044	no		ARHGAP6	CTRL	BRSV	1.72045	1.54766	0.66255	0.848346	no		ARHGAP6	CTRL	BRSV	1.46404	1.13015	0.3126	0.564057	no		ARHGAP6	CTRL	BRSV	1.59989	0.911884
ARHGAP9	CTRL	BRSV	37.4637	35.5916	0.67565	0.815122	no		ARHGAP9	CTRL	BRSV	11.6504	10.6845	0.57935	0.759067	no		ARHGAP9	BRSV_LNGH	BRSV_LNGL	9.88215	10.4579	0.7496	0.99935	no		ARHGAP9	CTRL	BRSV	26.5497	28.9726	0.5867	0.800642	no		ARHGAP9	CTRL	BRSV	27.4566	28.2513	0.85365	0.93764	no		ARHGAP9	CTRL	BRSV	34.5318	35.9331
ARHGDIA	CTRL	BRSV	373.199	277.399	0.02775	0.093397	no		ARHGDIA	CTRL	BRSV	293.498	340.758	0.30265	0.519928	no		ARHGDIA	BRSV_LNGH	BRSV_LNGL	372.117	333.5	0.53175	0.99935	no		ARHGDIA	CTRL	BRSV	316.367	299.572	0.74555	0.892589	no		ARHGDIA	CTRL	BRSV	301.293	247.664	0.1963	0.42994	no		ARHGDIA	CTRL	BRSV	289.945	254.434
ARHGDIB	CTRL	BRSV	1172.13	968.444	0.22115	0.405281	no		ARHGDIB	CTRL	BRSV	258.643	211.569	0.15105	0.335357	no		ARHGDIB	BRSV_LNGH	BRSV_LNGL	217.1	207.019	0.7611	0.99935	no		ARHGDIB	CTRL	BRSV	442.164	534.171	0.2967	0.572313	no		ARHGDIB	CTRL	BRSV	512.967	563.844	0.5936	0.797434	no		ARHGDIB	CTRL	BRSV	668.236	727.356
ARHGDIG	CTRL	BRSV	0.0404143	0.191913	1	1	no		ARHGDIG	CTRL	BRSV	2.92151	1.4184	0.0201	0.0819098	no		ARHGDIG	BRSV_LNGH	BRSV_LNGL	3.88992	1.38874	0.0036	0.0660086	no		ARHGDIG	CTRL	BRSV	0.562232	1.75067	0.00545	0.0521994	no		ARHGDIG	CTRL	BRSV	0.407974	0.87219	0.0804	0.245714	no		ARHGDIG	CTRL	BRSV	0.151726	0.0605183
ARHGEF1	CTRL	BRSV	188.762	197.826	0.72565	0.846958	no		ARHGEF1	CTRL	BRSV	100.858	104.797	0.7779	0.887966	no		ARHGEF1	BRSV_LNGH	BRSV_LNGL	118.514	102.586	0.3612	0.978298	no		ARHGEF1	CTRL	BRSV	111.625	127.205	0.42165	0.686305	no		ARHGEF1	CTRL	BRSV	117.275	143.292	0.1842	0.41325	no		ARHGEF1	CTRL	BRSV	184.881	230.039
ARHGEF10	CTRL	BRSV	2.02163	2.58351	0.1321	0.286379	no		ARHGEF10	CTRL	BRSV	16.1381	8.44506	5e-05	0.000676977	yes		ARHGEF10	BRSV_LNGH	BRSV_LNGL	12.3359	8.26919	0.0084	0.120274	no		ARHGEF10	CTRL	BRSV	1.78397	1.82982	0.9093	0.966199	no		ARHGEF10	CTRL	BRSV	1.86452	2.24182	0.39365	0.642025	no		ARHGEF10	CTRL	BRSV	2.13319	1.99123
ARHGEF10L	CTRL	BRSV	7.98227	6.94803	0.30455	0.500649	no		ARHGEF10L	CTRL	BRSV	13.8543	14.3086	0.8156	0.909126	no		ARHGEF10L	BRSV_LNGH	BRSV_LNGL	12.6906	14.0009	0.5325	0.99935	no		ARHGEF10L	CTRL	BRSV	8.87056	12.8333	0.04035	0.183266	no		ARHGEF10L	CTRL	BRSV	9.07386	16.4245	0.0005	0.00646767	yes		ARHGEF10L	CTRL	BRSV	6.31409	8.55921
ARHGEF11	CTRL	BRSV	8.71792	9.1676	0.68945	0.824566	no		ARHGEF11	CTRL	BRSV	14.4353	14.2538	0.9195	0.962281	no		ARHGEF11	BRSV_LNGH	BRSV_LNGL	13.9877	13.947	0.98485	0.99935	no		ARHGEF11	CTRL	BRSV	6.54879	7.78133	0.29455	0.569939	no		ARHGEF11	CTRL	BRSV	6.38689	9.10322	0.02795	0.122225	no		ARHGEF11	CTRL	BRSV	9.58039	11.1891
ARHGEF12	CTRL	BRSV	4.96836	6.74023	0.02085	0.0759928	no		ARHGEF12	CTRL	BRSV	20.1488	13.4792	0.00255	0.0172326	yes		ARHGEF12	BRSV_LNGH	BRSV_LNGL	16.5642	13.1906	0.1286	0.677654	no		ARHGEF12	CTRL	BRSV	7.84811	5.71923	0.03435	0.167029	no		ARHGEF12	CTRL	BRSV	6.41342	5.50605	0.30505	0.556232	no		ARHGEF12	CTRL	BRSV	5.92785	4.02171
ARHGEF15	CTRL	BRSV	2.26691	1.7304	0.1514	0.31443	no		ARHGEF15	CTRL	BRSV	25.5199	23.3851	0.50185	0.703403	no		ARHGEF15	BRSV_LNGH	BRSV_LNGL	36.7895	22.9175	0.00165	0.0376594	yes		ARHGEF15	CTRL	BRSV	1.29879	2.17438	0.0805	0.277965	no		ARHGEF15	CTRL	BRSV	1.41545	2.33692	0.05315	0.187676	no		ARHGEF15	CTRL	BRSV	1.4426	1.86604
ARHGEF16	CTRL	BRSV	0.438379	0.283422	0.1377	0.295034	no		ARHGEF16	CTRL	BRSV	17.8305	20.239	0.3807	0.597109	no		ARHGEF16	BRSV_LNGH	BRSV_LNGL	21.5211	19.778	0.60295	0.99935	no		ARHGEF16	CTRL	BRSV	9.16463	22.1138	5e-05	0.00143757	yes		ARHGEF16	CTRL	BRSV	6.67947	14.3157	0.0003	0.00436431	yes		ARHGEF16	CTRL	BRSV	0.253303	0.413003
ARHGEF18	CTRL	BRSV	30.8458	46.647	0.0006	0.00527777	yes		ARHGEF18	CTRL	BRSV	16.7582	12.9794	0.0571	0.172882	no		ARHGEF18	BRSV_LNGH	BRSV_LNGL	11.8419	12.6984	0.6485	0.99935	no		ARHGEF18	CTRL	BRSV	23.0629	21.2052	0.58235	0.797867	no		ARHGEF18	CTRL	BRSV	23.3737	20.0861	0.3136	0.565379	no		ARHGEF18	CTRL	BRSV	54.534	44.3423
ARHGEF19	CTRL	BRSV	0.352139	0.683337	0.0101	0.0442886	yes		ARHGEF19	CTRL	BRSV	4.34463	2.54211	0.01655	0.0715094	no		ARHGEF19	BRSV_LNGH	BRSV_LNGL	5.68191	2.49403	0.00045	0.0133879	yes		ARHGEF19	CTRL	BRSV	3.12807	4.02214	0.303	0.579274	no		ARHGEF19	CTRL	BRSV	4.53659	10.9005	0.00025	0.00378712	yes		ARHGEF19	CTRL	BRSV	0.46418	0.402737
ARHGEF2	CTRL	BRSV	37.8826	43.2956	0.2529	0.442741	no		ARHGEF2	CTRL	BRSV	68.0118	51.3611	0.0415	0.137542	no		ARHGEF2	BRSV_LNGH	BRSV_LNGL	65.8057	50.2427	0.0939	0.576056	no		ARHGEF2	CTRL	BRSV	40.7673	37.5559	0.57835	0.796463	no		ARHGEF2	CTRL	BRSV	38.2136	35.6261	0.6228	0.814278	no		ARHGEF2	CTRL	BRSV	45.2282	43.8068
ARHGEF25	CTRL	BRSV	2.33894	2.6916	0.45665	0.6478	no		ARHGEF25	CTRL	BRSV	19.9477	14.662	0.02805	0.103693	no		ARHGEF25	BRSV_LNGH	BRSV_LNGL	21.3227	14.3497	0.01255	0.160196	no		ARHGEF25	CTRL	BRSV	2.46852	6.23233	0.00015	0.00365495	yes		ARHGEF25	CTRL	BRSV	2.29011	2.51835	0.6851	0.852212	no		ARHGEF25	CTRL	BRSV	2.15481	2.07026
ARHGEF26	CTRL	BRSV	0.69855	0.886592	0.289	0.484091	no		ARHGEF26	CTRL	BRSV	12.3831	5.81156	5e-05	0.000676977	yes		ARHGEF26	BRSV_LNGH	BRSV_LNGL	6.77141	5.68112	0.2865	0.9059	no		ARHGEF26	CTRL	BRSV	0.553759	0.536476	0.91595	0.968681	no		ARHGEF26	CTRL	BRSV	0.526517	0.500169	0.86995	0.94522	no		ARHGEF26	CTRL	BRSV	0.719241	0.494956
ARHGEF3	CTRL	BRSV	27.9479	34.707	0.0652	0.172905	no		ARHGEF3	CTRL	BRSV	23.1384	19.1891	0.1587	0.345961	no		ARHGEF3	BRSV_LNGH	BRSV_LNGL	12.8855	18.7761	0.0117	0.153313	no		ARHGEF3	CTRL	BRSV	21.9997	21.3575	0.8421	0.938704	no		ARHGEF3	CTRL	BRSV	24.1146	20.6641	0.27885	0.528474	no		ARHGEF3	CTRL	BRSV	32.1489	26.1542
ARHGEF33	CTRL	BRSV	0.141999	0.140344	1	1	no		ARHGEF33	CTRL	BRSV	0.0326116	0.0692322	1	1	no		ARHGEF33	BRSV_LNGH	BRSV_LNGL	0.0589873	0.0674955	1	1	no		ARHGEF33	CTRL	BRSV	0.118734	0.0527222	1	1	no		ARHGEF33	CTRL	BRSV	0.138749	0.10769	1	1	no		ARHGEF33	CTRL	BRSV	0.0735432	0.108799
ARHGEF37	CTRL	BRSV	0.0498767	0.113785	1	1	no		ARHGEF37	CTRL	BRSV	0.486549	0.570432	0.60635	0.778027	no		ARHGEF37	BRSV_LNGH	BRSV_LNGL	0.208287	0.557977	0.0061	0.0972692	no		ARHGEF37	CTRL	BRSV	2.5211	1.70795	0.1284	0.362972	no		ARHGEF37	CTRL	BRSV	1.39825	1.90122	0.2793	0.528871	no		ARHGEF37	CTRL	BRSV	0.086056	0.068795
ARHGEF38	CTRL	BRSV	0.0312297	0.0370924	1	1	no		ARHGEF38	CTRL	BRSV	0.549534	0.358971	0.11385	0.276426	no		ARHGEF38	BRSV_LNGH	BRSV_LNGL	0.219418	0.350881	1	1	no		ARHGEF38	CTRL	BRSV	0.892491	0.370319	0.00585	0.0545472	no		ARHGEF38	CTRL	BRSV	0.157291	0.146547	1	1	no		ARHGEF38	CTRL	BRSV	0.0403584	0.0428147
ARHGEF4	CTRL	BRSV	0.0515613	0.148348	1	1	no		ARHGEF4	CTRL	BRSV	0.938847	0.649067	0.3383	0.555292	no		ARHGEF4	BRSV_LNGH	BRSV_LNGL	0.503183	0.635962	0.5847	0.99935	no		ARHGEF4	CTRL	BRSV	0.449579	0.546189	0.6618	0.847941	no		ARHGEF4	CTRL	BRSV	0.530265	1.24213	0.0459	0.170476	no		ARHGEF4	CTRL	BRSV	0.149057	0.103218
ARHGEF40	CTRL	BRSV	2.19406	2.21439	0.95605	0.976521	no		ARHGEF40	CTRL	BRSV	16.8196	13.6349	0.10815	0.266658	no		ARHGEF40	BRSV_LNGH	BRSV_LNGL	18.5942	13.3513	0.02225	0.234977	no		ARHGEF40	CTRL	BRSV	4.10818	5.03136	0.2936	0.568811	no		ARHGEF40	CTRL	BRSV	3.50574	3.91273	0.5612	0.773054	no		ARHGEF40	CTRL	BRSV	2.74856	2.40673
ARHGEF5	CTRL	BRSV	0.00855485	0.0316957	1	1	no		ARHGEF5	CTRL	BRSV	4.26301	6.45494	0.0056	0.0318865	yes		ARHGEF5	BRSV_LNGH	BRSV_LNGL	4.88978	6.30347	0.1203	0.652582	no		ARHGEF5	CTRL	BRSV	2.72695	4.40416	0.01615	0.103892	no		ARHGEF5	CTRL	BRSV	2.10278	4.75235	5e-05	0.00103257	yes		ARHGEF5	CTRL	BRSV	0.0724646	0.0217098
ARHGEF6	CTRL	BRSV	35.9913	50.2994	0.00475	0.0252479	yes		ARHGEF6	CTRL	BRSV	14.3231	10.2826	0.0144	0.0643676	no		ARHGEF6	BRSV_LNGH	BRSV_LNGL	8.39214	10.0565	0.2263	0.852628	no		ARHGEF6	CTRL	BRSV	45.6232	30.7132	0.01025	0.0781329	no		ARHGEF6	CTRL	BRSV	42.1493	23.1661	5e-05	0.00103257	yes		ARHGEF6	CTRL	BRSV	50.7452	32.8922
ARHGEF7	CTRL	BRSV	13.7193	16.6648	0.14185	0.301113	no		ARHGEF7	CTRL	BRSV	20.1238	15.3333	0.0519	0.161257	no		ARHGEF7	BRSV_LNGH	BRSV_LNGL	16.2307	15.0081	0.61235	0.99935	no		ARHGEF7	CTRL	BRSV	13.1889	12.4709	0.7453	0.892589	no		ARHGEF7	CTRL	BRSV	12.5296	11.4804	0.60255	0.803841	no		ARHGEF7	CTRL	BRSV	21.5098	17.0777
ARHGEF9	CTRL	BRSV	0.8328	0.698285	0.48975	0.674612	no		ARHGEF9	CTRL	BRSV	4.55138	5.59932	0.2775	0.493333	no		ARHGEF9	BRSV_LNGH	BRSV_LNGL	5.51157	5.48988	0.9856	0.99935	no		ARHGEF9	CTRL	BRSV	0.677022	0.865819	0.43875	0.699517	no		ARHGEF9	CTRL	BRSV	0.65263	1.02899	0.10825	0.297538	no		ARHGEF9	CTRL	BRSV	0.524261	0.678838
ARID1A	CTRL	BRSV	36.8404	52.9968	0.0045	0.0242706	yes		ARID1A	CTRL	BRSV	26.5163	22.0521	0.1541	0.339536	no		ARID1A	BRSV_LNGH	BRSV_LNGL	24.4373	21.5719	0.41245	0.99935	no		ARID1A	CTRL	BRSV	40.8004	34.4272	0.30405	0.580207	no		ARID1A	CTRL	BRSV	38.3828	36.6292	0.7556	0.891399	no		ARID1A	CTRL	BRSV	57.4031	47.3275
ARID1B	CTRL	BRSV	9.37223	15.6815	5e-05	0.000706497	yes		ARID1B	CTRL	BRSV	9.2167	6.58033	0.0098	0.0487092	yes		ARID1B	BRSV_LNGH	BRSV_LNGL	6.63929	6.4347	0.8284	0.99935	no		ARID1B	CTRL	BRSV	14.5687	10.8727	0.05045	0.209886	no		ARID1B	CTRL	BRSV	13.9496	10.9411	0.0826	0.250154	no		ARID1B	CTRL	BRSV	17.3787	12.4749
ARID2	CTRL	BRSV	5.87995	8.31995	0.0041	0.0225862	yes		ARID2	CTRL	BRSV	4.01363	2.63308	0.00205	0.0146369	yes		ARID2	BRSV_LNGH	BRSV_LNGL	2.65304	2.57444	0.84385	0.99935	no		ARID2	CTRL	BRSV	7.07289	4.85679	0.01325	0.0912601	no		ARID2	CTRL	BRSV	7.17368	4.49554	0.0013	0.0134867	yes		ARID2	CTRL	BRSV	8.88369	5.74424
ARID3A	CTRL	BRSV	22.2327	11.2397	5e-05	0.000706497	yes		ARID3A	CTRL	BRSV	5.36856	6.96291	0.1151	0.278671	no		ARID3A	BRSV_LNGH	BRSV_LNGL	5.62604	6.80637	0.2724	0.895313	no		ARID3A	CTRL	BRSV	11.2264	8.61426	0.1238	0.35581	no		ARID3A	CTRL	BRSV	9.61264	7.93837	0.2874	0.536819	no		ARID3A	CTRL	BRSV	12.4015	12.6018
ARID3B	CTRL	BRSV	8.01967	7.91953	0.93625	0.967062	no		ARID3B	CTRL	BRSV	3.72062	3.74816	0.97205	0.985972	no		ARID3B	BRSV_LNGH	BRSV_LNGL	3.54998	3.6687	0.87975	0.99935	no		ARID3B	CTRL	BRSV	4.90472	4.6104	0.7954	0.917105	no		ARID3B	CTRL	BRSV	4.39714	4.42447	0.9797	0.991672	no		ARID3B	CTRL	BRSV	7.92172	6.86438
ARID3C	CTRL	BRSV	0.155318	0.146161	1	1	no		ARID3C	CTRL	BRSV	0.0973496	0.292383	1	1	no		ARID3C	BRSV_LNGH	BRSV_LNGL	0.195631	0.2857	1	1	no		ARID3C	CTRL	BRSV	0.0875898	0.115104	1	1	no		ARID3C	CTRL	BRSV	0.10693	0.0691758	1	1	no		ARID3C	CTRL	BRSV	0.066885	0.117317
ARID4A	CTRL	BRSV	13.164	18.9029	0.03145	0.102172	no		ARID4A	CTRL	BRSV	7.71044	4.91777	0.00585	0.0330051	yes		ARID4A	BRSV_LNGH	BRSV_LNGL	4.56232	4.80679	0.7914	0.99935	no		ARID4A	CTRL	BRSV	11.3238	7.82964	0.06005	0.2337	no		ARID4A	CTRL	BRSV	11.9235	6.89393	0.0033	0.0264378	yes		ARID4A	CTRL	BRSV	15.9458	10.2639
ARID4B	CTRL	BRSV	18.0618	25.1907	0.0053	0.0274556	yes		ARID4B	CTRL	BRSV	10.6283	7.99124	0.02515	0.0960375	no		ARID4B	BRSV_LNGH	BRSV_LNGL	6.55888	7.80812	0.2298	0.855429	no		ARID4B	CTRL	BRSV	17.5125	13.9542	0.1208	0.351755	no		ARID4B	CTRL	BRSV	16.4332	12.0619	0.0289	0.12489	no		ARID4B	CTRL	BRSV	22.2374	16.8285
ARID5A	CTRL	BRSV	50.8352	39.0755	0.0283	0.0948784	no		ARID5A	CTRL	BRSV	23.9843	68.7218	5e-05	0.000676977	yes		ARID5A	BRSV_LNGH	BRSV_LNGL	38.3837	67.2315	0.00015	0.00530972	yes		ARID5A	CTRL	BRSV	35.5051	51.717	0.0127	0.0888943	no		ARID5A	CTRL	BRSV	36.3143	42.2823	0.30335	0.554707	no		ARID5A	CTRL	BRSV	37.0651	44.9646
ARID5B	CTRL	BRSV	6.60763	9.52275	0.008	0.037226	yes		ARID5B	CTRL	BRSV	2.62801	3.32988	0.173	0.366001	no		ARID5B	BRSV_LNGH	BRSV_LNGL	1.84581	3.25878	0.0046	0.0785958	no		ARID5B	CTRL	BRSV	10.4141	6.57758	0.00775	0.0660262	no		ARID5B	CTRL	BRSV	8.86237	5.81592	0.0097	0.0579442	no		ARID5B	CTRL	BRSV	11.9364	7.21141
ARIH1	CTRL	BRSV	17.4551	20.3594	0.21295	0.395136	no		ARIH1	CTRL	BRSV	12.1297	9.67669	0.09685	0.247638	no		ARIH1	BRSV_LNGH	BRSV_LNGL	9.66397	9.46208	0.89025	0.99935	no		ARIH1	CTRL	BRSV	15.234	11.8692	0.10695	0.328654	no		ARIH1	CTRL	BRSV	16.021	11.8251	0.05015	0.180643	no		ARIH1	CTRL	BRSV	19.3847	13.5845
ARIH2	CTRL	BRSV	28.8837	30.5887	0.62055	0.776861	no		ARIH2	CTRL	BRSV	17.5144	15.8219	0.43025	0.643183	no		ARIH2	BRSV_LNGH	BRSV_LNGL	13.9556	15.4774	0.4885	0.99935	no		ARIH2	CTRL	BRSV	25.1997	21.6074	0.305	0.581114	no		ARIH2	CTRL	BRSV	23.3418	18.9049	0.1428	0.355036	no		ARIH2	CTRL	BRSV	26.874	23.1315
ARL1	CTRL	BRSV	69.4758	50.7856	0.0106	0.0459866	yes		ARL1	CTRL	BRSV	30.1661	27.9228	0.55235	0.739989	no		ARL1	BRSV_LNGH	BRSV_LNGL	26.0982	27.2904	0.76965	0.99935	no		ARL1	CTRL	BRSV	35.4943	32.4701	0.55305	0.781348	no		ARL1	CTRL	BRSV	40.4208	32.202	0.1284	0.332068	no		ARL1	CTRL	BRSV	33.2808	32.1714
ARL10	CTRL	BRSV	3.86919	4.99285	0.22645	0.411959	no		ARL10	CTRL	BRSV	4.67322	2.90986	0.0944	0.243434	no		ARL10	BRSV_LNGH	BRSV_LNGL	3.17255	2.85214	0.73505	0.99935	no		ARL10	CTRL	BRSV	5.39605	4.42255	0.48105	0.731959	no		ARL10	CTRL	BRSV	4.99224	3.58075	0.24285	0.488172	no		ARL10	CTRL	BRSV	5.46621	4.17757
ARL11	CTRL	BRSV	5.50251	6.19537	0.52765	0.705632	no		ARL11	CTRL	BRSV	5.77954	9.8053	0.0096	0.0479938	yes		ARL11	BRSV_LNGH	BRSV_LNGL	7.49124	9.60253	0.23995	0.861139	no		ARL11	CTRL	BRSV	10.1784	8.40041	0.43195	0.694319	no		ARL11	CTRL	BRSV	8.53862	7.3341	0.49835	0.727802	no		ARL11	CTRL	BRSV	9.25294	7.04353
ARL13A	CTRL	BRSV	0.0708417	0.134884	1	1	no		ARL13A	CTRL	BRSV	0.117906	0.105916	1	1	no		ARL13A	BRSV_LNGH	BRSV_LNGL	0.0704722	0.103375	1	1	no		ARL13A	CTRL	BRSV	0.144564	0.0830699	1	1	no		ARL13A	CTRL	BRSV	0.107209	0.108682	1	1	no		ARL13A	CTRL	BRSV	0.213461	0.141954
ARL13B	CTRL	BRSV	3.98192	4.57379	0.36335	0.560624	no		ARL13B	CTRL	BRSV	5.29652	3.6955	0.01945	0.0799801	no		ARL13B	BRSV_LNGH	BRSV_LNGL	3.64824	3.61141	0.95015	0.99935	no		ARL13B	CTRL	BRSV	3.26216	2.28447	0.10185	0.319379	no		ARL13B	CTRL	BRSV	3.57925	2.42597	0.08635	0.257662	no		ARL13B	CTRL	BRSV	4.22043	3.97981
ARL14	CTRL	BRSV	0.513849	0.705342	0.38025	0.577415	no		ARL14	CTRL	BRSV	0.00986724	0.0665061	1	1	no		ARL14	BRSV_LNGH	BRSV_LNGL	0.0667291	0.0652181	1	1	no		ARL14	CTRL	BRSV	0.170811	0.211075	1	1	no		ARL14	CTRL	BRSV	0.174565	0.143199	1	1	no		ARL14	CTRL	BRSV	0.401666	0.627628
ARL15	CTRL	BRSV	3.66477	4.64349	0.18925	0.364856	no		ARL15	CTRL	BRSV	8.50104	4.12479	5e-05	0.000676977	yes		ARL15	BRSV_LNGH	BRSV_LNGL	4.86807	4.03286	0.3156	0.936883	no		ARL15	CTRL	BRSV	3.4812	2.23555	0.06655	0.249353	no		ARL15	CTRL	BRSV	4.19144	2.68701	0.04745	0.174383	no		ARL15	CTRL	BRSV	4.40916	2.62153
ARL16	CTRL	BRSV	14.7615	15.6024	0.7275	0.848394	no		ARL16	CTRL	BRSV	13.0993	12.0291	0.65685	0.812444	no		ARL16	BRSV_LNGH	BRSV_LNGL	10.1792	11.7648	0.48105	0.99935	no		ARL16	CTRL	BRSV	10.8729	10.5601	0.90025	0.963346	no		ARL16	CTRL	BRSV	11.869	10.0652	0.45005	0.689898	no		ARL16	CTRL	BRSV	15.6961	13.7633
ARL2	CTRL	BRSV	30.5641	21.1202	0.00815	0.0377445	yes		ARL2	CTRL	BRSV	51.2491	58.5914	0.339	0.555908	no		ARL2	BRSV_LNGH	BRSV_LNGL	60.657	57.3098	0.70425	0.99935	no		ARL2	CTRL	BRSV	24.1674	37.2496	0.0216	0.124391	no		ARL2	CTRL	BRSV	22.672	23.3532	0.872	0.946259	no		ARL2	CTRL	BRSV	19.5422	18.7724
ARL2BP	CTRL	BRSV	24.8496	28.8975	0.2385	0.42669	no		ARL2BP	CTRL	BRSV	26.4017	22.5881	0.2479	0.459534	no		ARL2BP	BRSV_LNGH	BRSV_LNGL	19.5415	22.0892	0.41095	0.99935	no		ARL2BP	CTRL	BRSV	31.9699	23.9927	0.06225	0.239317	no		ARL2BP	CTRL	BRSV	30.4184	20.6506	0.01385	0.0745538	no		ARL2BP	CTRL	BRSV	27.6727	20.0633
ARL3	CTRL	BRSV	22.2211	13.8717	0.0041	0.0225862	yes		ARL3	CTRL	BRSV	52.4071	34.0281	0.001	0.00825723	yes		ARL3	BRSV_LNGH	BRSV_LNGL	43.3962	33.2739	0.0787	0.52485	no		ARL3	CTRL	BRSV	17.1885	21.903	0.2184	0.487897	no		ARL3	CTRL	BRSV	18.1273	19.6343	0.68455	0.851803	no		ARL3	CTRL	BRSV	10.5821	13.5987
ARL4A	CTRL	BRSV	25.1994	28.128	0.42175	0.616432	no		ARL4A	CTRL	BRSV	26.4781	15.8787	0.0009	0.00760263	yes		ARL4A	BRSV_LNGH	BRSV_LNGL	19.7449	15.552	0.15015	0.726612	no		ARL4A	CTRL	BRSV	13.8586	15.9851	0.44445	0.704705	no		ARL4A	CTRL	BRSV	16.5502	14.2771	0.39765	0.645066	no		ARL4A	CTRL	BRSV	23.2752	22.6771
ARL4C	CTRL	BRSV	45.4343	38.3182	0.1599	0.32663	no		ARL4C	CTRL	BRSV	14.8211	20.5163	0.0399	0.133532	no		ARL4C	BRSV_LNGH	BRSV_LNGL	16.4104	20.0636	0.23235	0.857438	no		ARL4C	CTRL	BRSV	18.9577	29.7374	0.0103	0.0783984	no		ARL4C	CTRL	BRSV	22.2462	25.5194	0.42545	0.669713	no		ARL4C	CTRL	BRSV	35.9378	36.8771
ARL4D	CTRL	BRSV	0.603421	0.549936	0.75375	0.865463	no		ARL4D	CTRL	BRSV	3.07989	3.71797	0.41225	0.626981	no		ARL4D	BRSV_LNGH	BRSV_LNGL	3.38213	3.6343	0.78045	0.99935	no		ARL4D	CTRL	BRSV	1.01639	3.55914	0.00025	0.00545669	yes		ARL4D	CTRL	BRSV	0.914444	1.10466	0.5523	0.766691	no		ARL4D	CTRL	BRSV	0.465171	0.736484
ARL5A	CTRL	BRSV	19.7693	35.6138	5e-05	0.000706497	yes		ARL5A	CTRL	BRSV	11.221	7.2481	0.00575	0.03262	yes		ARL5A	BRSV_LNGH	BRSV_LNGL	6.46966	7.0919	0.6165	0.99935	no		ARL5A	CTRL	BRSV	34.3065	15.0328	5e-05	0.00143757	yes		ARL5A	CTRL	BRSV	34.5955	12.477	5e-05	0.00103257	yes		ARL5A	CTRL	BRSV	41.5338	15.5243
ARL5B	CTRL	BRSV	1.1705	2.06041	0.0319	0.103269	no		ARL5B	CTRL	BRSV	1.35362	1.31036	0.90475	0.953776	no		ARL5B	BRSV_LNGH	BRSV_LNGL	0.804271	1.28146	0.1204	0.652661	no		ARL5B	CTRL	BRSV	2.40706	1.13527	0.01275	0.089204	no		ARL5B	CTRL	BRSV	2.07165	1.03176	0.0226	0.104872	no		ARL5B	CTRL	BRSV	3.02281	1.41796
ARL6	CTRL	BRSV	1.50933	1.94478	0.159	0.325471	no		ARL6	CTRL	BRSV	2.13274	1.4544	0.0266	0.100135	no		ARL6	BRSV_LNGH	BRSV_LNGL	1.36883	1.42133	0.8466	0.99935	no		ARL6	CTRL	BRSV	2.14786	1.35737	0.03235	0.161251	no		ARL6	CTRL	BRSV	1.78931	1.07013	0.0159	0.0818428	no		ARL6	CTRL	BRSV	1.81836	1.39581
ARL6IP1	CTRL	BRSV	147.347	141.308	0.8897	0.943082	no		ARL6IP1	CTRL	BRSV	99.6999	71.4132	0.19715	0.398437	no		ARL6IP1	BRSV_LNGH	BRSV_LNGL	59.4832	69.7975	0.60625	0.99935	no		ARL6IP1	CTRL	BRSV	108.199	88.0289	0.58365	0.798448	no		ARL6IP1	CTRL	BRSV	122.168	85.6494	0.3358	0.587946	no		ARL6IP1	CTRL	BRSV	113.482	92.8497
ARL6IP4	CTRL	BRSV	73.0856	60.9952	0.1784	0.350943	no		ARL6IP4	CTRL	BRSV	33.9354	41.3978	0.21495	0.420832	no		ARL6IP4	BRSV_LNGH	BRSV_LNGL	40.2942	40.4691	0.97875	0.99935	no		ARL6IP4	CTRL	BRSV	55.4566	66.8739	0.2623	0.536616	no		ARL6IP4	CTRL	BRSV	59.3139	55.854	0.7189	0.871939	no		ARL6IP4	CTRL	BRSV	46.0576	57.233
ARL6IP5	CTRL	BRSV	93.6828	67.5233	0.00645	0.0317547	yes		ARL6IP5	CTRL	BRSV	75.0148	77.7953	0.7782	0.888111	no		ARL6IP5	BRSV_LNGH	BRSV_LNGL	76.0586	75.9827	0.99425	0.99935	no		ARL6IP5	CTRL	BRSV	38.7782	51.9176	0.05975	0.233118	no		ARL6IP5	CTRL	BRSV	47.8752	51.4498	0.61565	0.81078	no		ARL6IP5	CTRL	BRSV	50.0756	64.0289
ARL6IP6	CTRL	BRSV	27.8058	26.4448	0.68705	0.823126	no		ARL6IP6	CTRL	BRSV	12.0771	10.0024	0.17025	0.361922	no		ARL6IP6	BRSV_LNGH	BRSV_LNGL	9.35227	9.77805	0.77515	0.99935	no		ARL6IP6	CTRL	BRSV	20.4922	14.6781	0.0357	0.17123	no		ARL6IP6	CTRL	BRSV	23.0733	16.1714	0.01645	0.0837781	no		ARL6IP6	CTRL	BRSV	25.3415	21.8962
ARL8B	CTRL	BRSV	44.3557	44.6545	0.95985	0.978156	no		ARL8B	CTRL	BRSV	25.5229	24.5729	0.80155	0.90133	no		ARL8B	BRSV_LNGH	BRSV_LNGL	19.3647	24.0418	0.20455	0.822056	no		ARL8B	CTRL	BRSV	32.612	25.0909	0.1275	0.361021	no		ARL8B	CTRL	BRSV	35.4919	24.4793	0.0228	0.105451	no		ARL8B	CTRL	BRSV	36.4863	27.0787
ARL9	CTRL	BRSV	0.966564	0.723777	0.4959	0.679661	no		ARL9	CTRL	BRSV	0.261391	0.107466	1	1	no		ARL9	BRSV_LNGH	BRSV_LNGL	0.188489	0.104702	1	1	no		ARL9	CTRL	BRSV	1.30327	0.996433	0.5114	0.753629	no		ARL9	CTRL	BRSV	1.35417	0.924126	0.33155	0.583689	no		ARL9	CTRL	BRSV	0.440813	0.569575
ARMC1	CTRL	BRSV	25.6386	27.5061	0.55115	0.723483	no		ARMC1	CTRL	BRSV	13.1745	10.6461	0.1036	0.258966	no		ARMC1	BRSV_LNGH	BRSV_LNGL	11.1807	10.4076	0.6325	0.99935	no		ARMC1	CTRL	BRSV	20.5573	16.1232	0.1049	0.324673	no		ARMC1	CTRL	BRSV	23.2494	15.9226	0.00925	0.0558626	no		ARMC1	CTRL	BRSV	24.4237	18.5566
ARMC10	CTRL	BRSV	30.4432	24.8683	0.114	0.25776	no		ARMC10	CTRL	BRSV	32.8908	30.5931	0.58765	0.764804	no		ARMC10	BRSV_LNGH	BRSV_LNGL	32.0281	29.9158	0.6551	0.99935	no		ARMC10	CTRL	BRSV	21.829	25.3858	0.34855	0.62077	no		ARMC10	CTRL	BRSV	23.2522	23.082	0.96295	0.985008	no		ARMC10	CTRL	BRSV	25.7129	26.7239
ARMC12	CTRL	BRSV	18.607	19.9663	0.638	0.788216	no		ARMC12	CTRL	BRSV	4.73342	5.7432	0.40575	0.620279	no		ARMC12	BRSV_LNGH	BRSV_LNGL	4.48037	5.62643	0.3365	0.95458	no		ARMC12	CTRL	BRSV	8.08386	12.115	0.09505	0.306681	no		ARMC12	CTRL	BRSV	10.2084	15.7855	0.0536	0.188746	no		ARMC12	CTRL	BRSV	17.0884	26.689
ARMC2	CTRL	BRSV	1.73468	2.37994	0.09015	0.217859	no		ARMC2	CTRL	BRSV	1.86341	1.50162	0.3026	0.519928	no		ARMC2	BRSV_LNGH	BRSV_LNGL	1.14461	1.46801	0.27255	0.895313	no		ARMC2	CTRL	BRSV	2.51542	2.14519	0.4949	0.742158	no		ARMC2	CTRL	BRSV	2.03005	1.38006	0.11175	0.303583	no		ARMC2	CTRL	BRSV	3.67943	2.78507
ARMC3	CTRL	BRSV	0.00439541	0.00406644	1	1	no		ARMC3	CTRL	BRSV	1.36128	0.845991	0.07425	0.207029	no		ARMC3	BRSV_LNGH	BRSV_LNGL	0.531625	0.828709	0.1779	0.77638	no		ARMC3	CTRL	BRSV	1.79137	0.77361	0.0071	0.0618834	no		ARMC3	CTRL	BRSV	0.0172822	0.0056411	1	1	no		ARMC3	CTRL	BRSV	0.00530934	0.00698689
ARMC4	CTRL	BRSV	0.0193185	0.0554734	1	1	no		ARMC4	CTRL	BRSV	0.911522	0.696515	0.2346	0.445217	no		ARMC4	BRSV_LNGH	BRSV_LNGL	0.488595	0.680971	0.2184	0.84158	no		ARMC4	CTRL	BRSV	1.22759	0.756557	0.05805	0.229315	no		ARMC4	CTRL	BRSV	0.0398684	0.0627909	1	1	no		ARMC4	CTRL	BRSV	0.0326844	0.0149105
ARMC5	CTRL	BRSV	4.47098	3.77095	0.2935	0.489033	no		ARMC5	CTRL	BRSV	7.40852	7.49731	0.94315	0.973737	no		ARMC5	BRSV_LNGH	BRSV_LNGL	9.27365	7.33784	0.20265	0.818306	no		ARMC5	CTRL	BRSV	5.61433	6.82343	0.40565	0.674285	no		ARMC5	CTRL	BRSV	4.79334	7.21455	0.0693	0.223261	no		ARMC5	CTRL	BRSV	4.38955	5.07107
ARMC6	CTRL	BRSV	20.6319	16.4498	0.0871	0.212765	no		ARMC6	CTRL	BRSV	10.2815	13.1894	0.1235	0.292887	no		ARMC6	BRSV_LNGH	BRSV_LNGL	15.2855	12.9036	0.30025	0.920278	no		ARMC6	CTRL	BRSV	15.734	17.3213	0.59045	0.803067	no		ARMC6	CTRL	BRSV	17.101	18.4768	0.64145	0.825905	no		ARMC6	CTRL	BRSV	12.914	15.1505
ARMC7	CTRL	BRSV	20.8889	16.6013	0.0907	0.2189	no		ARMC7	CTRL	BRSV	23.0348	29.7878	0.0642	0.187703	no		ARMC7	BRSV_LNGH	BRSV_LNGL	30.8256	29.1403	0.71105	0.99935	no		ARMC7	CTRL	BRSV	15.8307	21.5404	0.09115	0.299396	no		ARMC7	CTRL	BRSV	15.1555	18.129	0.3189	0.571342	no		ARMC7	CTRL	BRSV	16.0236	19.0462
ARMC8	CTRL	BRSV	14.455	18.1722	0.07355	0.188972	no		ARMC8	CTRL	BRSV	9.00175	7.42018	0.18115	0.376929	no		ARMC8	BRSV_LNGH	BRSV_LNGL	7.14533	7.25967	0.9164	0.99935	no		ARMC8	CTRL	BRSV	10.9057	9.0654	0.26155	0.535859	no		ARMC8	CTRL	BRSV	12.8202	10.9172	0.3033	0.554682	no		ARMC8	CTRL	BRSV	18.3887	19.3877
ARMC9	CTRL	BRSV	2.06342	1.54006	0.1494	0.311643	no		ARMC9	CTRL	BRSV	4.61615	2.91462	0.02075	0.0839811	no		ARMC9	BRSV_LNGH	BRSV_LNGL	4.44119	2.85217	0.0387	0.340899	no		ARMC9	CTRL	BRSV	2.1109	2.55823	0.4297	0.692858	no		ARMC9	CTRL	BRSV	1.71374	1.86607	0.72175	0.873531	no		ARMC9	CTRL	BRSV	1.49519	1.65384
ARMCX1	CTRL	BRSV	1.98599	2.60636	0.17125	0.341732	no		ARMCX1	CTRL	BRSV	12.8712	7.81184	0.00065	0.00586714	yes		ARMCX1	BRSV_LNGH	BRSV_LNGL	11.2627	7.64102	0.0171	0.196316	no		ARMCX1	CTRL	BRSV	1.03006	1.83706	0.0356	0.170962	no		ARMCX1	CTRL	BRSV	1.37772	1.4516	0.8357	0.928158	no		ARMCX1	CTRL	BRSV	1.55193	1.53033
ARMCX2	CTRL	BRSV	12.9362	11.9657	0.56475	0.7347	no		ARMCX2	CTRL	BRSV	9.0969	9.54743	0.74145	0.865336	no		ARMCX2	BRSV_LNGH	BRSV_LNGL	11.4769	9.33986	0.19175	0.801577	no		ARMCX2	CTRL	BRSV	7.63264	9.01385	0.34985	0.622031	no		ARMCX2	CTRL	BRSV	10.5066	10.0932	0.80745	0.916878	no		ARMCX2	CTRL	BRSV	13.2729	15.5465
ARMCX3	CTRL	BRSV	23.3877	19.715	0.15875	0.32505	no		ARMCX3	CTRL	BRSV	23.0223	15.5035	0.00235	0.0162008	yes		ARMCX3	BRSV_LNGH	BRSV_LNGL	19.5351	15.1687	0.0865	0.551009	no		ARMCX3	CTRL	BRSV	14.1502	12.2598	0.33405	0.607959	no		ARMCX3	CTRL	BRSV	16.22	13.2573	0.17255	0.397355	no		ARMCX3	CTRL	BRSV	15.7267	15.5254
ARMCX4	CTRL	BRSV	0.524451	0.866787	0.01285	0.053186	no		ARMCX4	CTRL	BRSV	1.50965	1.06509	0.0568	0.172278	no		ARMCX4	BRSV_LNGH	BRSV_LNGL	0.944854	1.04258	0.62505	0.99935	no		ARMCX4	CTRL	BRSV	0.663946	0.461448	0.1607	0.411835	no		ARMCX4	CTRL	BRSV	0.916759	0.494476	0.00995	0.0589349	no		ARMCX4	CTRL	BRSV	0.965641	0.438156
ARMCX6	CTRL	BRSV	2.74458	2.3405	0.40955	0.605011	no		ARMCX6	CTRL	BRSV	5.94155	3.97958	0.0286	0.105297	no		ARMCX6	BRSV_LNGH	BRSV_LNGL	4.93637	3.89599	0.22945	0.855429	no		ARMCX6	CTRL	BRSV	2.20694	2.65778	0.44375	0.704157	no		ARMCX6	CTRL	BRSV	2.02632	1.98098	0.9272	0.970674	no		ARMCX6	CTRL	BRSV	2.64378	2.25738
ARNT	CTRL	BRSV	13.7206	18.9176	0.01485	0.0592104	no		ARNT	CTRL	BRSV	14.878	10.2085	0.0086	0.0443025	yes		ARNT	BRSV_LNGH	BRSV_LNGL	9.07695	9.99249	0.5558	0.99935	no		ARNT	CTRL	BRSV	17.0402	12.1101	0.0388	0.179113	no		ARNT	CTRL	BRSV	14.3093	10.1825	0.03645	0.145857	no		ARNT	CTRL	BRSV	20.183	13.1629
ARNT2	CTRL	BRSV	0.357877	0.538739	0.0604	0.163664	no		ARNT2	CTRL	BRSV	4.30864	2.26549	0.0001	0.00125575	yes		ARNT2	BRSV_LNGH	BRSV_LNGL	3.06812	2.21632	0.063	0.461618	no		ARNT2	CTRL	BRSV	0.450314	0.531369	0.5349	0.769884	no		ARNT2	CTRL	BRSV	0.184453	0.192251	1	1	no		ARNT2	CTRL	BRSV	0.426571	0.442139
ARNTL	CTRL	BRSV	4.66917	7.04381	0.0089	0.0402529	yes		ARNTL	CTRL	BRSV	3.38585	3.35154	0.9582	0.980472	no		ARNTL	BRSV_LNGH	BRSV_LNGL	3.14201	3.27771	0.8219	0.99935	no		ARNTL	CTRL	BRSV	4.37506	4.10893	0.7594	0.900132	no		ARNTL	CTRL	BRSV	4.45928	3.8492	0.46275	0.699071	no		ARNTL	CTRL	BRSV	6.45685	5.15041
ARNTL2	CTRL	BRSV	0.00917168	0.00374844	1	1	no		ARNTL2	CTRL	BRSV	0	0.00575839	1	1	no		ARNTL2	BRSV_LNGH	BRSV_LNGL	0.00173498	0.00560198	1	1	no		ARNTL2	CTRL	BRSV	0.0064399	0.0136308	1	1	no		ARNTL2	CTRL	BRSV	0.00281663	0.00565504	1	1	no		ARNTL2	CTRL	BRSV	0	0.00448881
ARPC1A	CTRL	BRSV	71.116	60.5746	0.17455	0.345966	no		ARPC1A	CTRL	BRSV	130.292	116.47	0.3904	0.606013	no		ARPC1A	BRSV_LNGH	BRSV_LNGL	118.769	113.974	0.78025	0.99935	no		ARPC1A	CTRL	BRSV	58.3008	71.969	0.155	0.404241	no		ARPC1A	CTRL	BRSV	62.5801	63.9518	0.88075	0.949525	no		ARPC1A	CTRL	BRSV	50.991	48.0706
ARPC1B	CTRL	BRSV	646.917	545.029	0.2328	0.420024	no		ARPC1B	CTRL	BRSV	410.445	488.959	0.2096	0.414413	no		ARPC1B	BRSV_LNGH	BRSV_LNGL	446.979	478.499	0.68685	0.99935	no		ARPC1B	CTRL	BRSV	562.698	664.424	0.32805	0.603632	no		ARPC1B	CTRL	BRSV	552.374	501.873	0.55125	0.766407	no		ARPC1B	CTRL	BRSV	525.809	517.759
ARPC2	CTRL	BRSV	725.509	738.149	0.90685	0.951354	no		ARPC2	CTRL	BRSV	298.581	296.547	0.96205	0.982129	no		ARPC2	BRSV_LNGH	BRSV_LNGL	313.454	290.006	0.6677	0.99935	no		ARPC2	CTRL	BRSV	568.322	492.26	0.4681	0.721303	no		ARPC2	CTRL	BRSV	632.387	393.291	0.00885	0.0539545	no		ARPC2	CTRL	BRSV	576.183	479.423
ARPC3	CTRL	BRSV	606.3	546.012	0.4181	0.61271	no		ARPC3	CTRL	BRSV	354.024	305.011	0.2805	0.497175	no		ARPC3	BRSV_LNGH	BRSV_LNGL	315.371	298.327	0.734	0.99935	no		ARPC3	CTRL	BRSV	457.567	455.7	0.9784	0.991	no		ARPC3	CTRL	BRSV	564.222	427.427	0.08795	0.261121	no		ARPC3	CTRL	BRSV	469.297	450.569
ARPC4	CTRL	BRSV	344.266	304.997	0.3214	0.51766	no		ARPC4	CTRL	BRSV	157.347	170.373	0.53755	0.730063	no		ARPC4	BRSV_LNGH	BRSV_LNGL	165.026	166.645	0.9481	0.99935	no		ARPC4	CTRL	BRSV	314.171	290.804	0.6157	0.821124	no		ARPC4	CTRL	BRSV	334.166	215.732	0.00205	0.0186767	yes		ARPC4	CTRL	BRSV	276.903	237.096
ARPC5	CTRL	BRSV	253.818	285.688	0.37075	0.568636	no		ARPC5	CTRL	BRSV	141.072	114.443	0.1396	0.317719	no		ARPC5	BRSV_LNGH	BRSV_LNGL	113.768	111.906	0.9172	0.99935	no		ARPC5	CTRL	BRSV	213.021	171.762	0.18915	0.450893	no		ARPC5	CTRL	BRSV	227.097	159.763	0.0269	0.119155	no		ARPC5	CTRL	BRSV	237.456	182.619
ARPC5L	CTRL	BRSV	266.171	242.993	0.4608	0.650732	no		ARPC5L	CTRL	BRSV	59.9882	66.1749	0.45205	0.661022	no		ARPC5L	BRSV_LNGH	BRSV_LNGL	64.0119	64.6953	0.9439	0.99935	no		ARPC5L	CTRL	BRSV	272.181	262.764	0.8204	0.930103	no		ARPC5L	CTRL	BRSV	278.594	230.917	0.19645	0.430024	no		ARPC5L	CTRL	BRSV	212.005	206.939
ARPM1	CTRL	BRSV	2.41969	2.45252	0.9497	0.973982	no		ARPM1	CTRL	BRSV	2.28875	2.39564	0.84	0.920731	no		ARPM1	BRSV_LNGH	BRSV_LNGL	1.97208	2.34425	0.4677	0.99935	no		ARPM1	CTRL	BRSV	2.29263	2.28737	0.9948	0.996959	no		ARPM1	CTRL	BRSV	2.09706	1.77865	0.5434	0.759882	no		ARPM1	CTRL	BRSV	1.59412	2.09263
ARPP19	CTRL	BRSV	72.7335	78.5577	0.53285	0.709742	no		ARPP19	CTRL	BRSV	37.3966	31.5829	0.2178	0.424631	no		ARPP19	BRSV_LNGH	BRSV_LNGL	28.3782	30.8796	0.59685	0.99935	no		ARPP19	CTRL	BRSV	62.047	46.8369	0.07075	0.258344	no		ARPP19	CTRL	BRSV	69.013	46.3274	0.00885	0.0539545	no		ARPP19	CTRL	BRSV	72.8312	58.2333
ARPP21	CTRL	BRSV	0.197808	0.447101	0.00875	0.0397582	yes		ARPP21	CTRL	BRSV	0.00565428	0.00431239	1	1	no		ARPP21	BRSV_LNGH	BRSV_LNGL	0.00857821	0.00420001	1	1	no		ARPP21	CTRL	BRSV	0.189608	0.165893	1	1	no		ARPP21	CTRL	BRSV	0.269397	0.149596	1	1	no		ARPP21	CTRL	BRSV	0.593194	0.324568
ARR3	CTRL	BRSV	0.00957778	0	1	1	no		ARR3	CTRL	BRSV	0.00693634	0	1	1	no		ARR3	BRSV_LNGH	BRSV_LNGL	0.0180493	0	1	1	no		ARR3	CTRL	BRSV	0	0.0215803	1	1	no		ARR3	CTRL	BRSV	0.00726545	0.00875768	1	1	no		ARR3	CTRL	BRSV	0.0145965	0.027286
ARRB1	CTRL	BRSV	41.7171	40.3519	0.7816	0.880409	no		ARRB1	CTRL	BRSV	50.523	43.912	0.27555	0.491398	no		ARRB1	BRSV_LNGH	BRSV_LNGL	44.1372	42.9903	0.85675	0.99935	no		ARRB1	CTRL	BRSV	30.3473	33.6336	0.51385	0.755014	no		ARRB1	CTRL	BRSV	32.2254	37.7448	0.2865	0.535788	no		ARRB1	CTRL	BRSV	45.0909	36.2819
ARRB2	CTRL	BRSV	36.8449	33.2033	0.40635	0.602284	no		ARRB2	CTRL	BRSV	41.0202	32.8695	0.0932	0.241511	no		ARRB2	BRSV_LNGH	BRSV_LNGL	38.8045	32.1907	0.2093	0.831044	no		ARRB2	CTRL	BRSV	15.7625	17.6669	0.5332	0.76858	no		ARRB2	CTRL	BRSV	18.0385	19.0705	0.74675	0.88673	no		ARRB2	CTRL	BRSV	29.0942	28.9808
ARRDC1	CTRL	BRSV	54.2776	48.1547	0.3192	0.515361	no		ARRDC1	CTRL	BRSV	60.2342	74.7897	0.1014	0.255373	no		ARRDC1	BRSV_LNGH	BRSV_LNGL	83.4596	73.1978	0.36495	0.981846	no		ARRDC1	CTRL	BRSV	42.7554	55.7446	0.0876	0.292825	no		ARRDC1	CTRL	BRSV	40.8794	56.6968	0.0324	0.135346	no		ARRDC1	CTRL	BRSV	40.725	47.7344
ARRDC2	CTRL	BRSV	36.5935	45.6915	0.062	0.166433	no		ARRDC2	CTRL	BRSV	51.1785	39.5399	0.07415	0.206825	no		ARRDC2	BRSV_LNGH	BRSV_LNGL	23.6934	38.7075	0.0012	0.0294549	yes		ARRDC2	CTRL	BRSV	55.0368	58.6047	0.66295	0.848508	no		ARRDC2	CTRL	BRSV	56.0326	51.4421	0.55105	0.766337	no		ARRDC2	CTRL	BRSV	45.6038	44.7277
ARRDC3	CTRL	BRSV	11.5201	24.8158	5e-05	0.000706497	yes		ARRDC3	CTRL	BRSV	27.0656	16.054	0.00065	0.00586714	yes		ARRDC3	BRSV_LNGH	BRSV_LNGL	9.55402	15.7178	0.0026	0.0517698	no		ARRDC3	CTRL	BRSV	22.6042	12.3907	5e-05	0.00143757	yes		ARRDC3	CTRL	BRSV	18.728	9.40663	0.0001	0.00179767	yes		ARRDC3	CTRL	BRSV	23.6333	12.3133
ARRDC4	CTRL	BRSV	8.02119	6.17906	0.09185	0.220949	no		ARRDC4	CTRL	BRSV	8.97366	19.8512	5e-05	0.000676977	yes		ARRDC4	BRSV_LNGH	BRSV_LNGL	6.37207	19.4136	5e-05	0.00208907	yes		ARRDC4	CTRL	BRSV	6.02037	7.88306	0.1459	0.38936	no		ARRDC4	CTRL	BRSV	7.87481	13.1492	0.0061	0.0409663	yes		ARRDC4	CTRL	BRSV	4.96403	5.80898
ARRDC5	CTRL	BRSV	6.4669	6.29423	0.88365	0.939178	no		ARRDC5	CTRL	BRSV	2.16356	2.87304	0.2525	0.464651	no		ARRDC5	BRSV_LNGH	BRSV_LNGL	2.25327	2.81099	0.3958	0.997293	no		ARRDC5	CTRL	BRSV	1.88712	2.43592	0.33505	0.608992	no		ARRDC5	CTRL	BRSV	2.3348	3.26807	0.20875	0.446233	no		ARRDC5	CTRL	BRSV	4.69932	6.58942
ARSA	CTRL	BRSV	22.483	19.852	0.3562	0.552963	no		ARSA	CTRL	BRSV	47.8969	48.2172	0.96085	0.981294	no		ARSA	BRSV_LNGH	BRSV_LNGL	47.0041	47.1777	0.97965	0.99935	no		ARSA	CTRL	BRSV	16.8351	26.9447	0.0132	0.0909966	no		ARSA	CTRL	BRSV	16.1828	26.4939	0.0068	0.0442963	yes		ARSA	CTRL	BRSV	18.7181	27.6265
ARSB	CTRL	BRSV	5.72482	6.02596	0.84795	0.918931	no		ARSB	CTRL	BRSV	3.10516	2.41918	0.56155	0.747053	no		ARSB	BRSV_LNGH	BRSV_LNGL	1.78348	2.36862	0.5463	0.99935	no		ARSB	CTRL	BRSV	6.03651	4.25578	0.35735	0.629301	no		ARSB	CTRL	BRSV	5.95784	4.02277	0.34365	0.594662	no		ARSB	CTRL	BRSV	8.53822	3.58977
ARSD	CTRL	BRSV	0.177953	0.522471	0.0032	0.0187992	yes		ARSD	CTRL	BRSV	2.12346	1.04476	0.0075	0.0399862	yes		ARSD	BRSV_LNGH	BRSV_LNGL	0.857494	1.02079	0.55195	0.99935	no		ARSD	CTRL	BRSV	0.8762	0.833434	0.8795	0.954242	no		ARSD	CTRL	BRSV	0.60813	0.568938	0.8442	0.932733	no		ARSD	CTRL	BRSV	0.680529	0.417862
ARSE	CTRL	BRSV	0.253736	0.425812	0.2644	0.456236	no		ARSE	CTRL	BRSV	1.63444	1.69847	0.91225	0.957911	no		ARSE	BRSV_LNGH	BRSV_LNGL	1.68835	1.66142	0.96705	0.99935	no		ARSE	CTRL	BRSV	1.76988	2.97255	0.11535	0.343765	no		ARSE	CTRL	BRSV	3.34389	8.65848	0.00035	0.00492429	yes		ARSE	CTRL	BRSV	0.509188	0.443186
ARSG	CTRL	BRSV	13.5284	7.08946	0.0002	0.00224137	yes		ARSG	CTRL	BRSV	19.1164	16.2737	0.35455	0.571733	no		ARSG	BRSV_LNGH	BRSV_LNGL	16.4229	15.9225	0.87195	0.99935	no		ARSG	CTRL	BRSV	10.534	13.0639	0.3281	0.603653	no		ARSG	CTRL	BRSV	9.25966	11.0525	0.4494	0.689656	no		ARSG	CTRL	BRSV	6.54945	8.97301
ARSH	CTRL	BRSV	0.627012	0.473628	0.41015	0.605593	no		ARSH	CTRL	BRSV	1.06851	2.91827	0.01505	0.0666543	no		ARSH	BRSV_LNGH	BRSV_LNGL	1.14165	2.85281	0.05875	0.444535	no		ARSH	CTRL	BRSV	0.591948	1.66526	0.0754	0.267324	no		ARSH	CTRL	BRSV	0.473112	1.36043	0.2825	0.531988	no		ARSH	CTRL	BRSV	0.462427	0.976276
ARSI	CTRL	BRSV	0.143836	0.184508	1	1	no		ARSI	CTRL	BRSV	0.45461	0.50439	0.7646	0.879693	no		ARSI	BRSV_LNGH	BRSV_LNGL	0.868275	0.494473	0.1246	0.66552	no		ARSI	CTRL	BRSV	0.418468	0.275063	0.27395	0.548218	no		ARSI	CTRL	BRSV	0.411151	0.406451	0.97715	0.990951	no		ARSI	CTRL	BRSV	0.219547	0.0820468
ARSJ	CTRL	BRSV	0.427865	0.536968	0.42425	0.618328	no		ARSJ	CTRL	BRSV	1.01678	0.748901	0.24835	0.460091	no		ARSJ	BRSV_LNGH	BRSV_LNGL	1.01097	0.734059	0.25735	0.883168	no		ARSJ	CTRL	BRSV	0.811832	0.645926	0.45205	0.709841	no		ARSJ	CTRL	BRSV	0.662882	0.741837	0.73175	0.878166	no		ARSJ	CTRL	BRSV	0.70026	0.523019
ARSK	CTRL	BRSV	1.5637	1.50723	0.86365	0.928474	no		ARSK	CTRL	BRSV	3.48723	1.7284	0.0014	0.0108072	yes		ARSK	BRSV_LNGH	BRSV_LNGL	1.64607	1.69159	0.9071	0.99935	no		ARSK	CTRL	BRSV	2.2978	1.89397	0.4445	0.704705	no		ARSK	CTRL	BRSV	1.65021	1.98417	0.48505	0.717837	no		ARSK	CTRL	BRSV	1.42001	1.44987
ART1	CTRL	BRSV	0.342926	0.610958	0.04005	0.122037	no		ART1	CTRL	BRSV	0.528871	0.768492	0.18845	0.386225	no		ART1	BRSV_LNGH	BRSV_LNGL	0.60699	0.752736	0.5025	0.99935	no		ART1	CTRL	BRSV	0.843091	0.708274	0.58745	0.801094	no		ART1	CTRL	BRSV	0.684041	0.740054	0.80395	0.915083	no		ART1	CTRL	BRSV	0.942519	0.727935
ART3	CTRL	BRSV	1.63297	2.40113	0.8014	0.891966	no		ART3	CTRL	BRSV	1.80528	1.43013	0.84645	0.923389	no		ART3	BRSV_LNGH	BRSV_LNGL	1.59239	1.39808	0.9189	0.99935	no		ART3	CTRL	BRSV	0.178874	0.803442	0.17465	0.431805	no		ART3	CTRL	BRSV	0.336086	0.569303	0.68895	0.85416	no		ART3	CTRL	BRSV	0.698489	1.11542
ART4	CTRL	BRSV	1.24046	2.38009	0.00665	0.0324671	yes		ART4	CTRL	BRSV	2.61813	0.758154	0.00015	0.00177239	yes		ART4	BRSV_LNGH	BRSV_LNGL	0.945936	0.742504	0.4482	0.99935	no		ART4	CTRL	BRSV	8.59113	5.15533	0.0239	0.132467	no		ART4	CTRL	BRSV	6.06049	3.93382	0.0558	0.19366	no		ART4	CTRL	BRSV	3.24582	1.65503
ART5	CTRL	BRSV	1.65308	1.99751	0.39345	0.590738	no		ART5	CTRL	BRSV	4.03309	4.93342	0.331	0.547709	no		ART5	BRSV_LNGH	BRSV_LNGL	5.79242	4.8379	0.38615	0.993363	no		ART5	CTRL	BRSV	2.0835	1.73829	0.4973	0.743958	no		ART5	CTRL	BRSV	2.50071	2.18225	0.6141	0.810488	no		ART5	CTRL	BRSV	3.90155	2.8592
ARTN	CTRL	BRSV	0.0737759	0.214908	1	1	no		ARTN	CTRL	BRSV	0.871914	0.797543	0.875	0.938638	no		ARTN	BRSV_LNGH	BRSV_LNGL	1.4681	0.783354	0.23735	0.858029	no		ARTN	CTRL	BRSV	1.09448	2.15509	0.20975	0.477356	no		ARTN	CTRL	BRSV	0.726789	0.676878	0.9157	0.965392	no		ARTN	CTRL	BRSV	0.472842	0
ARV1	CTRL	BRSV	16.1009	14.7229	0.54155	0.716261	no		ARV1	CTRL	BRSV	15.0706	10.3862	0.0158	0.069102	no		ARV1	BRSV_LNGH	BRSV_LNGL	10.8941	10.1573	0.6818	0.99935	no		ARV1	CTRL	BRSV	11.1484	11.7944	0.7686	0.904404	no		ARV1	CTRL	BRSV	13.3696	13.1454	0.92505	0.969939	no		ARV1	CTRL	BRSV	12.3731	14.9142
ARVCF	CTRL	BRSV	1.61394	1.41779	0.8168	0.902019	no		ARVCF	CTRL	BRSV	12.0022	8.62312	0.45945	0.66695	no		ARVCF	BRSV_LNGH	BRSV_LNGL	15.806	8.44542	0.2353	0.857438	no		ARVCF	CTRL	BRSV	1.21674	1.82608	0.81415	0.927235	no		ARVCF	CTRL	BRSV	1.16748	1.33113	0.9119	0.963496	no		ARVCF	CTRL	BRSV	1.20767	1.39137
ARX	CTRL	BRSV	0.0753217	0.149768	1	1	no		ARX	CTRL	BRSV	0.0328327	0.0211433	1	1	no		ARX	BRSV_LNGH	BRSV_LNGL	0.00750036	0.020705	1	1	no		ARX	CTRL	BRSV	0.31804	0.243996	1	1	no		ARX	CTRL	BRSV	0.369573	0.444357	0.61165	0.808779	no		ARX	CTRL	BRSV	0.198344	0.147932
AS3MT	CTRL	BRSV	4.67833	3.83789	0.2943	0.48981	no		AS3MT	CTRL	BRSV	11.8431	9.93312	0.24875	0.4605	no		AS3MT	BRSV_LNGH	BRSV_LNGL	10.5722	9.70185	0.6095	0.99935	no		AS3MT	CTRL	BRSV	4.14864	5.67499	0.1661	0.419363	no		AS3MT	CTRL	BRSV	3.94371	5.30831	0.17835	0.40514	no		AS3MT	CTRL	BRSV	2.04251	3.16425
ASAH1	CTRL	BRSV	69.2967	52.5728	0.019	0.0709407	no		ASAH1	CTRL	BRSV	73.8824	77.525	0.72285	0.854431	no		ASAH1	BRSV_LNGH	BRSV_LNGL	59.7461	75.7107	0.12475	0.666088	no		ASAH1	CTRL	BRSV	37.5578	44.5288	0.2524	0.526865	no		ASAH1	CTRL	BRSV	41.3921	45.0644	0.54995	0.765636	no		ASAH1	CTRL	BRSV	35.5479	44.6479
ASAH2	CTRL	BRSV	0.00874875	0.00945127	1	1	no		ASAH2	CTRL	BRSV	0.0269145	0.00828231	1	1	no		ASAH2	BRSV_LNGH	BRSV_LNGL	0.00987985	0.00814274	1	1	no		ASAH2	CTRL	BRSV	0	0.0117146	1	1	no		ASAH2	CTRL	BRSV	0.0106213	0.00154943	1	1	no		ASAH2	CTRL	BRSV	0.0240006	0.00516262
ASAP1	CTRL	BRSV	7.87391	12.7737	0.0001	0.00127218	yes		ASAP1	CTRL	BRSV	6.37498	4.88695	0.057	0.172715	no		ASAP1	BRSV_LNGH	BRSV_LNGL	5.06517	4.7841	0.71175	0.99935	no		ASAP1	CTRL	BRSV	7.90951	5.91905	0.07055	0.25804	no		ASAP1	CTRL	BRSV	7.73262	5.91166	0.08895	0.262723	no		ASAP1	CTRL	BRSV	11.6981	7.35422
ASAP2	CTRL	BRSV	1.85689	2.48215	0.1084	0.249361	no		ASAP2	CTRL	BRSV	3.29961	2.00583	0.0134	0.0611573	no		ASAP2	BRSV_LNGH	BRSV_LNGL	1.99286	1.96345	0.9421	0.99935	no		ASAP2	CTRL	BRSV	3.18009	2.2109	0.1103	0.334677	no		ASAP2	CTRL	BRSV	2.29424	1.83111	0.3108	0.56239	no		ASAP2	CTRL	BRSV	2.634	1.84066
ASAP3	CTRL	BRSV	1.01582	0.802798	0.3237	0.520052	no		ASAP3	CTRL	BRSV	1.64641	1.21853	0.23125	0.441087	no		ASAP3	BRSV_LNGH	BRSV_LNGL	1.50505	1.19323	0.39395	0.99609	no		ASAP3	CTRL	BRSV	2.13406	2.12079	0.9814	0.991768	no		ASAP3	CTRL	BRSV	2.01415	2.85086	0.16175	0.382255	no		ASAP3	CTRL	BRSV	0.986168	1.04687
ASB1	CTRL	BRSV	3.75895	5.8861	0.0259	0.0889653	no		ASB1	CTRL	BRSV	2.74539	2.36036	0.59855	0.772853	no		ASB1	BRSV_LNGH	BRSV_LNGL	2.13848	2.31012	0.7907	0.99935	no		ASB1	CTRL	BRSV	9.31032	5.48677	0.0401	0.18272	no		ASB1	CTRL	BRSV	6.98091	3.69925	0.0226	0.104872	no		ASB1	CTRL	BRSV	9.04987	4.42088
ASB10	CTRL	BRSV	0.0057803	0.0189684	1	1	no		ASB10	CTRL	BRSV	0.00975627	0.0280955	1	1	no		ASB10	BRSV_LNGH	BRSV_LNGL	0	0.0273586	1	1	no		ASB10	CTRL	BRSV	0.0241434	0.826524	1	1	no		ASB10	CTRL	BRSV	0.00926013	0.114742	1	1	no		ASB10	CTRL	BRSV	0	0.0144598
ASB11	CTRL	BRSV	16.8636	15.6372	0.5958	0.758098	no		ASB11	CTRL	BRSV	13.6268	12.5226	0.5839	0.761531	no		ASB11	BRSV_LNGH	BRSV_LNGL	12.4285	12.2497	0.92965	0.99935	no		ASB11	CTRL	BRSV	7.97928	10.2637	0.22205	0.492996	no		ASB11	CTRL	BRSV	11.3191	14.0032	0.24445	0.489981	no		ASB11	CTRL	BRSV	10.5978	14.5855
ASB12	CTRL	BRSV	0.729765	0.574943	0.4283	0.621946	no		ASB12	CTRL	BRSV	0.709789	0.529048	0.36705	0.584307	no		ASB12	BRSV_LNGH	BRSV_LNGL	0.738793	0.517624	0.3249	0.946176	no		ASB12	CTRL	BRSV	0.476976	0.710954	0.26745	0.541716	no		ASB12	CTRL	BRSV	0.707499	0.722308	0.9564	0.982313	no		ASB12	CTRL	BRSV	0.699773	0.506593
ASB13	CTRL	BRSV	6.765	7.60762	0.52385	0.702342	no		ASB13	CTRL	BRSV	3.14909	3.46081	0.7066	0.843911	no		ASB13	BRSV_LNGH	BRSV_LNGL	2.4217	3.38683	0.2297	0.855429	no		ASB13	CTRL	BRSV	4.91848	5.4291	0.7168	0.878678	no		ASB13	CTRL	BRSV	5.32193	4.2298	0.39495	0.643056	no		ASB13	CTRL	BRSV	7.24509	5.15944
ASB14	CTRL	BRSV	1.13305	1.34426	0.42135	0.616058	no		ASB14	CTRL	BRSV	1.62375	0.973722	0.0195	0.080143	no		ASB14	BRSV_LNGH	BRSV_LNGL	1.03064	0.951991	0.7505	0.99935	no		ASB14	CTRL	BRSV	1.06358	0.937891	0.63815	0.834263	no		ASB14	CTRL	BRSV	1.13582	1.21989	0.78075	0.903903	no		ASB14	CTRL	BRSV	1.15821	1.48325
ASB15	CTRL	BRSV	0	0.00274622	1	1	no		ASB15	CTRL	BRSV	0.0424587	0.126292	1	1	no		ASB15	BRSV_LNGH	BRSV_LNGL	0.0183202	0.123577	1	1	no		ASB15	CTRL	BRSV	0.0866441	0.0310136	1	1	no		ASB15	CTRL	BRSV	0.0266992	0.041674	1	1	no		ASB15	CTRL	BRSV	0	0.0100326
ASB16	CTRL	BRSV	0.204604	0.229358	1	1	no		ASB16	CTRL	BRSV	0.0494445	0.0468517	1	1	no		ASB16	BRSV_LNGH	BRSV_LNGL	0.0477216	0.0459522	1	1	no		ASB16	CTRL	BRSV	0.247811	0.0874153	1	1	no		ASB16	CTRL	BRSV	0.24035	0.208599	1	1	no		ASB16	CTRL	BRSV	0.148989	0.163352
ASB17	CTRL	BRSV	0	0	1	1	no		ASB17	CTRL	BRSV	0	0	1	1	no		ASB17	BRSV_LNGH	BRSV_LNGL	0	0	1	1	no		ASB17	CTRL	BRSV	0	0	1	1	no		ASB17	CTRL	BRSV	0	0	1	1	no		ASB17	CTRL	BRSV	0	0
ASB18	CTRL	BRSV	0	0	1	1	no		ASB18	CTRL	BRSV	0	0	1	1	no		ASB18	BRSV_LNGH	BRSV_LNGL	0	0	1	1	no		ASB18	CTRL	BRSV	0	0	1	1	no		ASB18	CTRL	BRSV	0	0.0129081	1	1	no		ASB18	CTRL	BRSV	0	0
ASB2	CTRL	BRSV	3.19169	2.81651	0.48795	0.672891	no		ASB2	CTRL	BRSV	8.41616	6.84245	0.2324	0.442623	no		ASB2	BRSV_LNGH	BRSV_LNGL	9.20488	6.6996	0.09315	0.574375	no		ASB2	CTRL	BRSV	1.53859	4.48837	0.0003	0.00636863	yes		ASB2	CTRL	BRSV	1.80596	2.79033	0.0945	0.273197	no		ASB2	CTRL	BRSV	1.40986	1.57024
ASB3	CTRL	BRSV	16.4638	22.5166	0.0138	0.0561524	no		ASB3	CTRL	BRSV	13.0008	8.59287	0.00415	0.0250954	yes		ASB3	BRSV_LNGH	BRSV_LNGL	8.97966	8.40069	0.6857	0.99935	no		ASB3	CTRL	BRSV	13.9092	11.6713	0.27365	0.54806	no		ASB3	CTRL	BRSV	16.1552	14.023	0.3547	0.605284	no		ASB3	CTRL	BRSV	17.882	18.955
ASB4	CTRL	BRSV	0.00803776	0.0393205	1	1	no		ASB4	CTRL	BRSV	1.62615	0.700278	0.0051	0.0295973	yes		ASB4	BRSV_LNGH	BRSV_LNGL	0.895998	0.686196	0.40565	0.99935	no		ASB4	CTRL	BRSV	0.0301908	0.0152715	1	1	no		ASB4	CTRL	BRSV	0.0221153	0.0473779	1	1	no		ASB4	CTRL	BRSV	0.100833	0.0251018
ASB5	CTRL	BRSV	0.128735	0.11382	1	1	no		ASB5	CTRL	BRSV	0.0908688	0.0733918	1	1	no		ASB5	BRSV_LNGH	BRSV_LNGL	0.0490731	0.0716112	1	1	no		ASB5	CTRL	BRSV	0.0584326	0.0798786	1	1	no		ASB5	CTRL	BRSV	0.237934	0.402946	0.13505	0.34367	no		ASB5	CTRL	BRSV	0.119452	0.110078
ASB6	CTRL	BRSV	18.7698	15.1474	0.1136	0.257014	no		ASB6	CTRL	BRSV	14.3158	18.1569	0.11005	0.269879	no		ASB6	BRSV_LNGH	BRSV_LNGL	19.2842	17.7679	0.61325	0.99935	no		ASB6	CTRL	BRSV	13.4586	18.8809	0.06195	0.238401	no		ASB6	CTRL	BRSV	14.2901	16.9185	0.34385	0.59476	no		ASB6	CTRL	BRSV	14.9844	17.7833
ASB7	CTRL	BRSV	3.12716	4.59509	0.0368	0.114365	no		ASB7	CTRL	BRSV	2.03969	1.4087	0.1241	0.293587	no		ASB7	BRSV_LNGH	BRSV_LNGL	1.46092	1.37828	0.82695	0.99935	no		ASB7	CTRL	BRSV	4.2929	2.73782	0.0632	0.241115	no		ASB7	CTRL	BRSV	3.81715	2.12717	0.01535	0.0799196	no		ASB7	CTRL	BRSV	4.96014	2.64056
ASB8	CTRL	BRSV	25.8772	23.6476	0.463	0.652332	no		ASB8	CTRL	BRSV	22.0656	18.5752	0.1886	0.386378	no		ASB8	BRSV_LNGH	BRSV_LNGL	19.0946	18.167	0.74255	0.99935	no		ASB8	CTRL	BRSV	14.0312	17.299	0.19395	0.456715	no		ASB8	CTRL	BRSV	15.4058	15.9816	0.8114	0.918204	no		ASB8	CTRL	BRSV	18.8397	21.681
ASB9	CTRL	BRSV	2.31154	2.66471	0.4916	0.676589	no		ASB9	CTRL	BRSV	1.24135	0.650002	0.01875	0.0777868	no		ASB9	BRSV_LNGH	BRSV_LNGL	0.745665	0.636434	0.59025	0.99935	no		ASB9	CTRL	BRSV	1.29919	1.051	0.4722	0.724892	no		ASB9	CTRL	BRSV	2.34895	1.39923	0.04105	0.158302	no		ASB9	CTRL	BRSV	2.07042	1.83863
ASCC1	CTRL	BRSV	20.7739	22.4952	0.66585	0.807346	no		ASCC1	CTRL	BRSV	15.0277	12.311	0.3431	0.560009	no		ASCC1	BRSV_LNGH	BRSV_LNGL	12.3401	12.0389	0.92315	0.99935	no		ASCC1	CTRL	BRSV	18.4357	15.7635	0.51705	0.757633	no		ASCC1	CTRL	BRSV	18.9345	14.815	0.27975	0.529398	no		ASCC1	CTRL	BRSV	18.6053	15.6654
ASCC2	CTRL	BRSV	32.1536	26.4869	0.108	0.248674	no		ASCC2	CTRL	BRSV	23.6925	27.8169	0.2183	0.425122	no		ASCC2	BRSV_LNGH	BRSV_LNGL	31.1503	27.2272	0.36	0.977343	no		ASCC2	CTRL	BRSV	21.6007	28.5529	0.06805	0.252531	no		ASCC2	CTRL	BRSV	23.3068	30.257	0.0763	0.237231	no		ASCC2	CTRL	BRSV	24.2411	28.0381
ASCC3	CTRL	BRSV	1.66215	2.64064	0.0231	0.0818169	no		ASCC3	CTRL	BRSV	0.870745	0.773691	0.64125	0.801194	no		ASCC3	BRSV_LNGH	BRSV_LNGL	0.506076	0.757284	0.13035	0.681707	no		ASCC3	CTRL	BRSV	2.51475	1.53152	0.05175	0.213269	no		ASCC3	CTRL	BRSV	2.34149	1.02263	0.0013	0.0134867	yes		ASCC3	CTRL	BRSV	3.29047	1.62753
ASCL1	CTRL	BRSV	0	0	1	1	no		ASCL1	CTRL	BRSV	0.00328924	0	1	1	no		ASCL1	BRSV_LNGH	BRSV_LNGL	0	0	1	1	no		ASCL1	CTRL	BRSV	0.00652422	0.0116516	1	1	no		ASCL1	CTRL	BRSV	0.00453301	0.00279612	1	1	no		ASCL1	CTRL	BRSV	0	0
ASCL2	CTRL	BRSV	0.880552	1.36934	0.1012	0.237221	no		ASCL2	CTRL	BRSV	0.505525	1.70975	0.0013	0.0101832	yes		ASCL2	BRSV_LNGH	BRSV_LNGL	2.22391	1.66942	0.37135	0.983945	no		ASCL2	CTRL	BRSV	3.0909	5.02379	0.1034	0.321959	no		ASCL2	CTRL	BRSV	4.36497	5.41791	0.43485	0.677587	no		ASCL2	CTRL	BRSV	1.83039	1.51603
ASCL3	CTRL	BRSV	0	0.0227245	1	1	no		ASCL3	CTRL	BRSV	0	0.038278	1	1	no		ASCL3	BRSV_LNGH	BRSV_LNGL	0.0266838	0.0373599	1	1	no		ASCL3	CTRL	BRSV	2.07014	2.6483	0.46445	0.718465	no		ASCL3	CTRL	BRSV	0.0584543	0	1	1	no		ASCL3	CTRL	BRSV	0.0308964	0
ASCL4	CTRL	BRSV	0.27052	0.288496	1	1	no		ASCL4	CTRL	BRSV	0.084773	0.52394	0.19015	0.388416	no		ASCL4	BRSV_LNGH	BRSV_LNGL	0.0786916	0.511538	0.1415	0.712251	no		ASCL4	CTRL	BRSV	0.260384	0.230128	1	1	no		ASCL4	CTRL	BRSV	0.252366	0.20306	1	1	no		ASCL4	CTRL	BRSV	0.201326	0.252352
ASF1A	CTRL	BRSV	40.601	36.0369	0.3692	0.567147	no		ASF1A	CTRL	BRSV	15.9916	13.9006	0.36285	0.579958	no		ASF1A	BRSV_LNGH	BRSV_LNGL	14.9241	13.5885	0.57555	0.99935	no		ASF1A	CTRL	BRSV	32.5642	27.5121	0.29975	0.575831	no		ASF1A	CTRL	BRSV	38.7637	29.7575	0.101	0.284915	no		ASF1A	CTRL	BRSV	28.9416	28.6281
ASF1B	CTRL	BRSV	42.3805	39.9415	0.6221	0.777674	no		ASF1B	CTRL	BRSV	6.5904	6.0288	0.61725	0.784767	no		ASF1B	BRSV_LNGH	BRSV_LNGL	5.79171	5.90114	0.9249	0.99935	no		ASF1B	CTRL	BRSV	42.3037	32.8563	0.0924	0.30203	no		ASF1B	CTRL	BRSV	40.9204	27.0889	0.0082	0.0507143	no		ASF1B	CTRL	BRSV	36.9216	26.485
ASGR1	CTRL	BRSV	1.64635	0.993832	0.04895	0.140798	no		ASGR1	CTRL	BRSV	0.622371	1.3801	0.0096	0.0479938	yes		ASGR1	BRSV_LNGH	BRSV_LNGL	0.486791	1.34868	0.0058	0.0939551	no		ASGR1	CTRL	BRSV	1.33786	1.87742	0.255	0.530254	no		ASGR1	CTRL	BRSV	1.22123	1.47753	0.5415	0.758671	no		ASGR1	CTRL	BRSV	0.903366	2.05747
ASGR2	CTRL	BRSV	3.19252	1.06845	5e-05	0.000706497	yes		ASGR2	CTRL	BRSV	8.36522	19.3434	5e-05	0.000676977	yes		ASGR2	BRSV_LNGH	BRSV_LNGL	15.867	18.9242	0.30875	0.930033	no		ASGR2	CTRL	BRSV	13.7282	23.5342	0.008	0.0675251	no		ASGR2	CTRL	BRSV	0.548595	0.946465	0.1156	0.310592	no		ASGR2	CTRL	BRSV	0.546824	2.06955
ASH1L	CTRL	BRSV	7.20211	11.0004	0.00025	0.00268293	yes		ASH1L	CTRL	BRSV	7.09824	4.47989	0.0005	0.00478212	yes		ASH1L	BRSV_LNGH	BRSV_LNGL	4.56495	4.38176	0.7786	0.99935	no		ASH1L	CTRL	BRSV	8.87702	6.40615	0.0303	0.154004	no		ASH1L	CTRL	BRSV	7.91523	6.2573	0.1017	0.286224	no		ASH1L	CTRL	BRSV	11.8989	8.86466
ASH2L	CTRL	BRSV	31.0577	37.3925	0.11715	0.262737	no		ASH2L	CTRL	BRSV	19.3409	16.1529	0.167	0.357182	no		ASH2L	BRSV_LNGH	BRSV_LNGL	14.8492	15.7953	0.67895	0.99935	no		ASH2L	CTRL	BRSV	30.6141	26.3508	0.3229	0.598992	no		ASH2L	CTRL	BRSV	30.3065	25.8096	0.25975	0.507252	no		ASH2L	CTRL	BRSV	35.8136	30.8207
ASIP	CTRL	BRSV	98.212	81.1547	0.17525	0.346885	no		ASIP	CTRL	BRSV	124.069	95.1937	0.0601	0.179253	no		ASIP	BRSV_LNGH	BRSV_LNGL	114.794	92.9429	0.19315	0.804579	no		ASIP	CTRL	BRSV	67.8575	85.6795	0.18085	0.440458	no		ASIP	CTRL	BRSV	82.6685	92.674	0.4717	0.706427	no		ASIP	CTRL	BRSV	82.1943	90.473
ASL	CTRL	BRSV	21.5865	40.4993	0.00015	0.00176596	yes		ASL	CTRL	BRSV	23.6178	20.7406	0.45295	0.661898	no		ASL	BRSV_LNGH	BRSV_LNGL	20.7966	20.2929	0.89835	0.99935	no		ASL	CTRL	BRSV	47.444	42.1795	0.5397	0.77256	no		ASL	CTRL	BRSV	54.2091	40.5821	0.12435	0.325916	no		ASL	CTRL	BRSV	36.0047	25.3159
ASMT	CTRL	BRSV	0	0	1	1	no		ASMT	CTRL	BRSV	0	0	1	1	no		ASMT	BRSV_LNGH	BRSV_LNGL	0	0	1	1	no		ASMT	CTRL	BRSV	0	0	1	1	no		ASMT	CTRL	BRSV	0	0	1	1	no		ASMT	CTRL	BRSV	0	0
ASMTL	CTRL	BRSV	40.8063	31.6983	0.04415	0.131049	no		ASMTL	CTRL	BRSV	28.5897	36.9909	0.0673	0.19386	no		ASMTL	BRSV_LNGH	BRSV_LNGL	43.7234	36.1825	0.2211	0.847917	no		ASMTL	CTRL	BRSV	40.7088	42.1227	0.83135	0.93498	no		ASMTL	CTRL	BRSV	37.6819	37.7756	0.98795	0.994296	no		ASMTL	CTRL	BRSV	30.2446	32.053
ASNA1	CTRL	BRSV	94.6374	62.927	0.00065	0.00559686	yes		ASNA1	CTRL	BRSV	62.3502	75.6343	0.13545	0.311309	no		ASNA1	BRSV_LNGH	BRSV_LNGL	73.2046	73.9916	0.9449	0.99935	no		ASNA1	CTRL	BRSV	60.3697	79.9002	0.05875	0.230377	no		ASNA1	CTRL	BRSV	59.4376	68.2984	0.3278	0.580003	no		ASNA1	CTRL	BRSV	53.0506	68.7303
ASNS	CTRL	BRSV	20.0273	11.464	5e-05	0.000706497	yes		ASNS	CTRL	BRSV	15.4012	15.1257	0.8962	0.94944	no		ASNS	BRSV_LNGH	BRSV_LNGL	24.0731	14.7882	0.00155	0.0358045	yes		ASNS	CTRL	BRSV	12.3885	15.0697	0.24475	0.519218	no		ASNS	CTRL	BRSV	14.4535	15.5728	0.652	0.831791	no		ASNS	CTRL	BRSV	10.3812	11.251
ASNSD1	CTRL	BRSV	44.085	45.3188	0.81665	0.901921	no		ASNSD1	CTRL	BRSV	23.1258	21.2121	0.49935	0.70143	no		ASNSD1	BRSV_LNGH	BRSV_LNGL	19.3382	20.739	0.6337	0.99935	no		ASNSD1	CTRL	BRSV	31.8834	27.8474	0.36195	0.633332	no		ASNSD1	CTRL	BRSV	36.434	24.2982	0.0048	0.0346689	yes		ASNSD1	CTRL	BRSV	36.9357	30.5845
ASPA	CTRL	BRSV	4.43084	5.6276	0.16915	0.339201	no		ASPA	CTRL	BRSV	2.44596	2.98143	0.32095	0.537706	no		ASPA	BRSV_LNGH	BRSV_LNGL	3.07053	2.91765	0.8005	0.99935	no		ASPA	CTRL	BRSV	3.74827	4.33552	0.5031	0.747726	no		ASPA	CTRL	BRSV	3.743	4.90959	0.1876	0.418319	no		ASPA	CTRL	BRSV	3.14431	5.80655
ASPDH	CTRL	BRSV	0.0409648	0.0570266	1	1	no		ASPDH	CTRL	BRSV	0	0	1	1	no		ASPDH	BRSV_LNGH	BRSV_LNGL	0	0	1	1	no		ASPDH	CTRL	BRSV	0.0427154	0.0116306	1	1	no		ASPDH	CTRL	BRSV	0	0.00789053	1	1	no		ASPDH	CTRL	BRSV	0.0562647	0.0645702
ASPG	CTRL	BRSV	0.00749759	0.00473298	1	1	no		ASPG	CTRL	BRSV	0	0.00837648	1	1	no		ASPG	BRSV_LNGH	BRSV_LNGL	0	0.0081754	1	1	no		ASPG	CTRL	BRSV	0	0	1	1	no		ASPG	CTRL	BRSV	0.0345042	0.101456	1	1	no		ASPG	CTRL	BRSV	0	0.0270155
ASPH	CTRL	BRSV	2.47528	2.84264	0.4388	0.632067	no		ASPH	CTRL	BRSV	5.33598	2.88669	0.0007	0.00623445	yes		ASPH	BRSV_LNGH	BRSV_LNGL	2.80809	2.82238	0.97915	0.99935	no		ASPH	CTRL	BRSV	3.96635	2.4355	0.02535	0.13712	no		ASPH	CTRL	BRSV	4.25148	3.7002	0.50105	0.730026	no		ASPH	CTRL	BRSV	2.19435	1.44276
ASPHD1	CTRL	BRSV	0	0	1	1	no		ASPHD1	CTRL	BRSV	0	0.0125391	1	1	no		ASPHD1	BRSV_LNGH	BRSV_LNGL	0	0.0123581	1	1	no		ASPHD1	CTRL	BRSV	0.0313108	0.0144961	1	1	no		ASPHD1	CTRL	BRSV	0.0147858	0	1	1	no		ASPHD1	CTRL	BRSV	0.031135	0
ASPHD2	CTRL	BRSV	16.8086	5.85952	5e-05	0.000706497	yes		ASPHD2	CTRL	BRSV	0.912507	1.63595	0.0322	0.114794	no		ASPHD2	BRSV_LNGH	BRSV_LNGL	0.835934	1.60081	0.02065	0.224435	no		ASPHD2	CTRL	BRSV	4.84655	9.57723	0.00095	0.0148709	yes		ASPHD2	CTRL	BRSV	3.54233	6.35652	0.0091	0.055173	no		ASPHD2	CTRL	BRSV	3.93101	9.5353
ASPM	CTRL	BRSV	4.60749	6.79291	0.00105	0.00799121	yes		ASPM	CTRL	BRSV	0.721874	0.417174	0.0058	0.032807	yes		ASPM	BRSV_LNGH	BRSV_LNGL	0.306204	0.40809	0.21135	0.832534	no		ASPM	CTRL	BRSV	10.544	5.34204	5e-05	0.00143757	yes		ASPM	CTRL	BRSV	9.55899	4.17953	5e-05	0.00103257	yes		ASPM	CTRL	BRSV	8.2837	3.81549
ASPN	CTRL	BRSV	1.17481	1.82249	0.43835	0.631666	no		ASPN	CTRL	BRSV	18.1398	5.97677	0.0004	0.00396347	yes		ASPN	BRSV_LNGH	BRSV_LNGL	7.3032	5.83911	0.5788	0.99935	no		ASPN	CTRL	BRSV	4.31564	4.58242	0.86005	0.945537	no		ASPN	CTRL	BRSV	2.95365	3.29317	0.7694	0.898664	no		ASPN	CTRL	BRSV	1.68993	1.64684
ASPRV1	CTRL	BRSV	0.375916	0.430225	0.6505	0.796696	no		ASPRV1	CTRL	BRSV	0.267171	0.216572	1	1	no		ASPRV1	BRSV_LNGH	BRSV_LNGL	0.257226	0.211815	1	1	no		ASPRV1	CTRL	BRSV	0.309325	0.355724	1	1	no		ASPRV1	CTRL	BRSV	0.585265	0.660872	0.71755	0.871122	no		ASPRV1	CTRL	BRSV	0.358381	0.437348
ASPSCR1	CTRL	BRSV	52.2516	42.7976	0.1105	0.25249	no		ASPSCR1	CTRL	BRSV	48.1042	54.6537	0.3454	0.562631	no		ASPSCR1	BRSV_LNGH	BRSV_LNGL	57.126	53.4601	0.6647	0.99935	no		ASPSCR1	CTRL	BRSV	44.9598	61.5999	0.04685	0.200396	no		ASPSCR1	CTRL	BRSV	47.9746	57.1096	0.25475	0.501334	no		ASPSCR1	CTRL	BRSV	45.6423	55.2599
ASRGL1	CTRL	BRSV	22.3594	14.9638	0.00655	0.0321285	yes		ASRGL1	CTRL	BRSV	41.7269	55.6636	0.03385	0.118617	no		ASRGL1	BRSV_LNGH	BRSV_LNGL	50.0542	54.4564	0.6096	0.99935	no		ASRGL1	CTRL	BRSV	15.8088	20.9365	0.1504	0.396723	no		ASRGL1	CTRL	BRSV	18.393	25.1074	0.0951	0.274006	no		ASRGL1	CTRL	BRSV	10.5792	9.36439
ASS1	CTRL	BRSV	2.64553	2.15209	0.3287	0.524914	no		ASS1	CTRL	BRSV	25.2426	16.9619	0.00895	0.0456175	yes		ASS1	BRSV_LNGH	BRSV_LNGL	22.6332	16.6246	0.06375	0.464221	no		ASS1	CTRL	BRSV	5.48934	14.8017	5e-05	0.00143757	yes		ASS1	CTRL	BRSV	4.05606	7.50579	0.0111	0.0637608	no		ASS1	CTRL	BRSV	1.45613	2.47552
ASTL	CTRL	BRSV	0	0.0277082	1	1	no		ASTL	CTRL	BRSV	0.0322824	0.00734762	1	1	no		ASTL	BRSV_LNGH	BRSV_LNGL	0.019955	0.00721525	1	1	no		ASTL	CTRL	BRSV	0.0598758	0.00792037	1	1	no		ASTL	CTRL	BRSV	0.0462344	0.0323053	1	1	no		ASTL	CTRL	BRSV	0.0552774	0.0157796
ASTN1	CTRL	BRSV	0	0	1	1	no		ASTN1	CTRL	BRSV	0	0.00317232	1	1	no		ASTN1	BRSV_LNGH	BRSV_LNGL	0	0.00311568	1	1	no		ASTN1	CTRL	BRSV	0.0271494	0.0106576	1	1	no		ASTN1	CTRL	BRSV	0.00253559	0	1	1	no		ASTN1	CTRL	BRSV	0	0
ASTN2	CTRL	BRSV	0.106019	0.24831	1	1	no		ASTN2	CTRL	BRSV	0.551817	0.292078	0.40565	0.620279	no		ASTN2	BRSV_LNGH	BRSV_LNGL	0.472805	0.286012	0.4998	0.99935	no		ASTN2	CTRL	BRSV	0.800431	0.556216	0.53725	0.771404	no		ASTN2	CTRL	BRSV	0.47026	0.562988	0.8067	0.916656	no		ASTN2	CTRL	BRSV	0.205065	0.114872
ASUN	CTRL	BRSV	18.9112	18.5983	0.8952	0.945219	no		ASUN	CTRL	BRSV	5.41881	4.33316	0.14435	0.325025	no		ASUN	BRSV_LNGH	BRSV_LNGL	3.86241	4.23739	0.57265	0.99935	no		ASUN	CTRL	BRSV	14.4019	12.6851	0.41115	0.678757	no		ASUN	CTRL	BRSV	16.11	12.7949	0.11765	0.314236	no		ASUN	CTRL	BRSV	16.8933	17.4853
ASXL1	CTRL	BRSV	31.8249	36.1162	0.2947	0.490143	no		ASXL1	CTRL	BRSV	22.3396	21.2774	0.7124	0.847749	no		ASXL1	BRSV_LNGH	BRSV_LNGL	20.0713	20.8087	0.8146	0.99935	no		ASXL1	CTRL	BRSV	29.6622	27.1931	0.5733	0.793251	no		ASXL1	CTRL	BRSV	28.1685	30.3085	0.61465	0.81078	no		ASXL1	CTRL	BRSV	33.6524	33.4896
ASXL2	CTRL	BRSV	7.89902	11.158	0.0066	0.0323305	yes		ASXL2	CTRL	BRSV	4.32081	4.09356	0.69585	0.837624	no		ASXL2	BRSV_LNGH	BRSV_LNGL	3.04743	4.00423	0.0771	0.517792	no		ASXL2	CTRL	BRSV	11.6174	7.2107	0.0028	0.0326744	yes		ASXL2	CTRL	BRSV	9.18018	5.91708	0.00425	0.0316307	yes		ASXL2	CTRL	BRSV	12.6179	7.40036
ASXL3	CTRL	BRSV	0.038215	0.06779	1	1	no		ASXL3	CTRL	BRSV	0.153466	0.101436	1	1	no		ASXL3	BRSV_LNGH	BRSV_LNGL	0.0894247	0.0992156	1	1	no		ASXL3	CTRL	BRSV	0.088673	0.0445998	1	1	no		ASXL3	CTRL	BRSV	0.0552696	0.0438159	1	1	no		ASXL3	CTRL	BRSV	0.0933204	0.0607055
ASZ1	CTRL	BRSV	1.23573	1.31314	0.79185	0.88666	no		ASZ1	CTRL	BRSV	0.27104	0.608163	0.0145	0.0647395	no		ASZ1	BRSV_LNGH	BRSV_LNGL	0.349837	0.594845	0.0894	0.561209	no		ASZ1	CTRL	BRSV	1.17578	1.01672	0.5959	0.806659	no		ASZ1	CTRL	BRSV	1.14702	0.826224	0.26365	0.511046	no		ASZ1	CTRL	BRSV	1.15577	0.87842
ATAD1	CTRL	BRSV	70.1274	48.2383	0.001	0.00771872	yes		ATAD1	CTRL	BRSV	34.2961	50.4337	0.0049	0.0286524	yes		ATAD1	BRSV_LNGH	BRSV_LNGL	33.1196	49.2814	0.0128	0.162843	no		ATAD1	CTRL	BRSV	34.0974	40.4684	0.2646	0.538973	no		ATAD1	CTRL	BRSV	38.205	44.6923	0.26765	0.51562	no		ATAD1	CTRL	BRSV	39.2725	52.6138
ATAD2	CTRL	BRSV	3.74596	8.61805	5e-05	0.000706497	yes		ATAD2	CTRL	BRSV	1.90321	0.853448	0.00305	0.019896	yes		ATAD2	BRSV_LNGH	BRSV_LNGL	0.714152	0.83487	0.59315	0.99935	no		ATAD2	CTRL	BRSV	10.9397	5.12745	0.0011	0.0164543	yes		ATAD2	CTRL	BRSV	10.114	3.17962	5e-05	0.00103257	yes		ATAD2	CTRL	BRSV	11.7916	3.71694
ATAD2B	CTRL	BRSV	6.89734	9.30968	0.0152	0.0602623	no		ATAD2B	CTRL	BRSV	4.25693	3.07011	0.0131	0.0600729	no		ATAD2B	BRSV_LNGH	BRSV_LNGL	3.00732	3.00236	0.9894	0.99935	no		ATAD2B	CTRL	BRSV	6.02582	4.27263	0.0209	0.121991	no		ATAD2B	CTRL	BRSV	6.56894	4.56995	0.0142	0.0755405	no		ATAD2B	CTRL	BRSV	8.76431	7.29798
ATAD3A	CTRL	BRSV	31.6703	19.9436	0.0158	0.0618724	no		ATAD3A	CTRL	BRSV	8.97542	16.5312	0.0086	0.0443025	yes		ATAD3A	BRSV_LNGH	BRSV_LNGL	16.5079	16.1669	0.9344	0.99935	no		ATAD3A	CTRL	BRSV	19.9012	22.9307	0.54585	0.776771	no		ATAD3A	CTRL	BRSV	20.6649	19.75	0.8417	0.931318	no		ATAD3A	CTRL	BRSV	17.512	20.0967
ATAD5	CTRL	BRSV	3.647	3.84671	0.6958	0.827657	no		ATAD5	CTRL	BRSV	0.697287	0.534639	0.16565	0.355429	no		ATAD5	BRSV_LNGH	BRSV_LNGL	0.483795	0.522475	0.71315	0.99935	no		ATAD5	CTRL	BRSV	4.03299	2.49669	0.0041	0.0425856	yes		ATAD5	CTRL	BRSV	4.03841	2.02075	5e-05	0.00103257	yes		ATAD5	CTRL	BRSV	3.61328	2.32595
ATAT1	CTRL	BRSV	10.0032	12.0043	0.2971	0.49235	no		ATAT1	CTRL	BRSV	6.30316	6.78565	0.7217	0.853608	no		ATAT1	BRSV_LNGH	BRSV_LNGL	6.36085	6.63812	0.84755	0.99935	no		ATAT1	CTRL	BRSV	11.9478	8.84431	0.1803	0.439879	no		ATAT1	CTRL	BRSV	9.66426	8.90258	0.7094	0.865733	no		ATAT1	CTRL	BRSV	12.0127	12.1644
ATCAY	CTRL	BRSV	0.0982797	0.06297	1	1	no		ATCAY	CTRL	BRSV	0.0334885	0.071844	1	1	no		ATCAY	BRSV_LNGH	BRSV_LNGL	0.0294622	0.0702644	1	1	no		ATCAY	CTRL	BRSV	0.0928464	0.161456	1	1	no		ATCAY	CTRL	BRSV	0.0392111	0.0978092	1	1	no		ATCAY	CTRL	BRSV	0.0461172	0.0367882
ATE1	CTRL	BRSV	6.41929	8.74917	0.0582	0.159172	no		ATE1	CTRL	BRSV	3.75971	3.13254	0.3691	0.586177	no		ATE1	BRSV_LNGH	BRSV_LNGL	2.57378	3.0649	0.4319	0.99935	no		ATE1	CTRL	BRSV	7.62092	4.41068	0.01205	0.0860151	no		ATE1	CTRL	BRSV	7.17651	3.48672	0.0011	0.0118757	yes		ATE1	CTRL	BRSV	10.0348	4.90325
ATF1	CTRL	BRSV	23.9241	26.2865	0.4413	0.634576	no		ATF1	CTRL	BRSV	11.6209	10.5177	0.44935	0.658898	no		ATF1	BRSV_LNGH	BRSV_LNGL	10.3338	10.2766	0.97025	0.99935	no		ATF1	CTRL	BRSV	17.399	13.5213	0.09455	0.305577	no		ATF1	CTRL	BRSV	21.498	13.753	0.00265	0.0224812	yes		ATF1	CTRL	BRSV	21.6448	18.5924
ATF2	CTRL	BRSV	14.469	21.3629	0.00365	0.020818	yes		ATF2	CTRL	BRSV	10.7843	8.3116	0.06625	0.191696	no		ATF2	BRSV_LNGH	BRSV_LNGL	7.10743	8.13448	0.4015	0.99935	no		ATF2	CTRL	BRSV	18.5611	13.0013	0.02705	0.142729	no		ATF2	CTRL	BRSV	18.6462	11.7376	0.0033	0.0264378	yes		ATF2	CTRL	BRSV	22.3187	14.6884
ATF3	CTRL	BRSV	5.26611	2.86332	0.00105	0.00799121	yes		ATF3	CTRL	BRSV	20.5544	27.223	0.0461	0.147919	no		ATF3	BRSV_LNGH	BRSV_LNGL	45.7664	26.6294	0.006	0.0960754	no		ATF3	CTRL	BRSV	5.91277	14.3922	0.0001	0.00259147	yes		ATF3	CTRL	BRSV	4.5876	8.04394	0.00815	0.0505267	no		ATF3	CTRL	BRSV	2.11557	3.37456
ATF4	CTRL	BRSV	506.254	362.937	0.0149	0.0593453	no		ATF4	CTRL	BRSV	320.816	441.941	0.0345	0.120103	no		ATF4	BRSV_LNGH	BRSV_LNGL	482.019	432.23	0.5627	0.99935	no		ATF4	CTRL	BRSV	283.947	399.727	0.0428	0.18956	no		ATF4	CTRL	BRSV	312.721	382.261	0.20265	0.437688	no		ATF4	CTRL	BRSV	285.112	386.797
ATF5	CTRL	BRSV	10.7322	8.81072	0.64885	0.795466	no		ATF5	CTRL	BRSV	16.0888	22.9252	0.3045	0.52171	no		ATF5	BRSV_LNGH	BRSV_LNGL	26.4089	22.4099	0.65075	0.99935	no		ATF5	CTRL	BRSV	13.4021	18.4637	0.6019	0.810533	no		ATF5	CTRL	BRSV	13.672	27.0071	0.20315	0.438276	no		ATF5	CTRL	BRSV	7.4046	9.33717
ATF6	CTRL	BRSV	7.89458	7.24669	0.564	0.734245	no		ATF6	CTRL	BRSV	3.97066	4.90884	0.21065	0.415742	no		ATF6	BRSV_LNGH	BRSV_LNGL	3.18983	4.80245	0.02815	0.277008	no		ATF6	CTRL	BRSV	6.07179	4.20163	0.05755	0.228177	no		ATF6	CTRL	BRSV	5.86116	3.25033	0.003	0.0244799	yes		ATF6	CTRL	BRSV	7.07298	4.33974
ATF6B	CTRL	BRSV	65.3038	68.0518	0.72805	0.848689	no		ATF6B	CTRL	BRSV	48.7602	48.1521	0.9222	0.963405	no		ATF6B	BRSV_LNGH	BRSV_LNGL	51.1416	47.1185	0.57605	0.99935	no		ATF6B	CTRL	BRSV	45.6536	46.9033	0.857	0.944927	no		ATF6B	CTRL	BRSV	49.3061	56.1647	0.3538	0.604351	no		ATF6B	CTRL	BRSV	59.6299	67.3643
ATF7	CTRL	BRSV	5.10913	7.05416	0.04615	0.134966	no		ATF7	CTRL	BRSV	5.00956	4.52235	0.5788	0.75854	no		ATF7	BRSV_LNGH	BRSV_LNGL	3.48706	4.42597	0.2445	0.868097	no		ATF7	CTRL	BRSV	9.04569	6.04013	0.0431	0.190617	no		ATF7	CTRL	BRSV	6.85551	4.86847	0.09865	0.280873	no		ATF7	CTRL	BRSV	9.55553	5.29755
ATF7IP	CTRL	BRSV	13.9259	19.6016	0.00465	0.0247882	yes		ATF7IP	CTRL	BRSV	7.10071	4.97372	0.0106	0.0515871	no		ATF7IP	BRSV_LNGH	BRSV_LNGL	4.41384	4.86678	0.539	0.99935	no		ATF7IP	CTRL	BRSV	15.2735	11.0568	0.03495	0.169045	no		ATF7IP	CTRL	BRSV	13.4782	9.49096	0.01765	0.0884279	no		ATF7IP	CTRL	BRSV	21.2609	13.9697
ATF7IP2	CTRL	BRSV	0.142811	0.0713208	1	1	no		ATF7IP2	CTRL	BRSV	0.440263	0.574569	0.31705	0.533833	no		ATF7IP2	BRSV_LNGH	BRSV_LNGL	0.253462	0.56264	0.01315	0.165642	no		ATF7IP2	CTRL	BRSV	0.0723028	0.0273522	1	1	no		ATF7IP2	CTRL	BRSV	0.0610416	0.0592545	1	1	no		ATF7IP2	CTRL	BRSV	0.0449608	0.0578426
ATG10	CTRL	BRSV	4.07509	3.51914	0.4044	0.60089	no		ATG10	CTRL	BRSV	2.261	1.5726	0.08105	0.21963	no		ATG10	BRSV_LNGH	BRSV_LNGL	1.64578	1.53758	0.77085	0.99935	no		ATG10	CTRL	BRSV	3.62498	3.04374	0.4337	0.696049	no		ATG10	CTRL	BRSV	3.32761	2.29666	0.10505	0.29213	no		ATG10	CTRL	BRSV	3.35525	2.3835
ATG12	CTRL	BRSV	46.1875	45.5477	0.9069	0.951354	no		ATG12	CTRL	BRSV	28.4034	24.8743	0.30535	0.522411	no		ATG12	BRSV_LNGH	BRSV_LNGL	22.9343	24.3326	0.69215	0.99935	no		ATG12	CTRL	BRSV	30.0793	25.3832	0.26315	0.53722	no		ATG12	CTRL	BRSV	32.2651	25.7643	0.12915	0.333336	no		ATG12	CTRL	BRSV	36.3802	33.3662
ATG13	CTRL	BRSV	17.3912	17.5584	0.93725	0.967839	no		ATG13	CTRL	BRSV	18.7091	15.1736	0.10945	0.268836	no		ATG13	BRSV_LNGH	BRSV_LNGL	13.4878	14.8437	0.5292	0.99935	no		ATG13	CTRL	BRSV	16.283	14.8071	0.5314	0.76727	no		ATG13	CTRL	BRSV	13.5991	15.0158	0.50755	0.734208	no		ATG13	CTRL	BRSV	18.3805	18.1438
ATG14	CTRL	BRSV	4.66553	6.16565	0.0462	0.135004	no		ATG14	CTRL	BRSV	6.38807	3.79349	0.0004	0.00396347	yes		ATG14	BRSV_LNGH	BRSV_LNGL	3.31888	3.70812	0.4928	0.99935	no		ATG14	CTRL	BRSV	4.42459	3.91139	0.49255	0.740497	no		ATG14	CTRL	BRSV	4.60556	4.20965	0.59365	0.797434	no		ATG14	CTRL	BRSV	5.91155	5.67241
ATG16L1	CTRL	BRSV	26.1037	26.2321	0.9686	0.983948	no		ATG16L1	CTRL	BRSV	17.7401	19.5213	0.459	0.66695	no		ATG16L1	BRSV_LNGH	BRSV_LNGL	19.1276	19.0959	0.9887	0.99935	no		ATG16L1	CTRL	BRSV	18.0482	19.3545	0.6485	0.839998	no		ATG16L1	CTRL	BRSV	19.6187	22.0984	0.41455	0.659768	no		ATG16L1	CTRL	BRSV	23.1473	28.6916
ATG16L2	CTRL	BRSV	18.9494	20.4137	0.57305	0.742144	no		ATG16L2	CTRL	BRSV	19.287	19.8931	0.8361	0.918613	no		ATG16L2	BRSV_LNGH	BRSV_LNGL	16.7772	19.494	0.378	0.989282	no		ATG16L2	CTRL	BRSV	17.0268	15.0713	0.51125	0.753552	no		ATG16L2	CTRL	BRSV	13.9345	14.2624	0.9017	0.95857	no		ATG16L2	CTRL	BRSV	21.3054	21.1821
ATG2A	CTRL	BRSV	4.79979	8.0873	0.0007	0.00590955	yes		ATG2A	CTRL	BRSV	7.43432	5.72015	0.1318	0.305517	no		ATG2A	BRSV_LNGH	BRSV_LNGL	30.5986	29.4902	0.8547	0.99935	no		ATG2A	CTRL	BRSV	17.7368	22.5789	0.3412	0.614502	no		ATG2A	CTRL	BRSV	25.1589	30.8219	0.2821	0.531748	no		ATG2A	CTRL	BRSV	20.7086	25.075
ATG2B	CTRL	BRSV	3.11916	4.53249	0.0057	0.0289857	yes		ATG2B	CTRL	BRSV	3.35061	2.1715	0.0033	0.0210981	yes		ATG2B	BRSV_LNGH	BRSV_LNGL	2.07627	2.12425	0.887	0.99935	no		ATG2B	CTRL	BRSV	4.4349	2.98381	0.01245	0.0875001	no		ATG2B	CTRL	BRSV	4.06999	2.86375	0.0247	0.111821	no		ATG2B	CTRL	BRSV	5.28616	3.64254
ATG3	CTRL	BRSV	65.1786	55.8583	0.19265	0.36947	no		ATG3	CTRL	BRSV	47.4378	46.1014	0.8151	0.908957	no		ATG3	BRSV_LNGH	BRSV_LNGL	46.5181	45.0759	0.8322	0.99935	no		ATG3	CTRL	BRSV	36.3521	40.8488	0.4307	0.693389	no		ATG3	CTRL	BRSV	46.1658	42.7055	0.5877	0.793802	no		ATG3	CTRL	BRSV	40.9205	46.9089
ATG4A	CTRL	BRSV	5.07941	4.63896	0.62855	0.781677	no		ATG4A	CTRL	BRSV	3.88027	2.46764	0.0458	0.147294	no		ATG4A	BRSV_LNGH	BRSV_LNGL	2.51744	2.41745	0.8684	0.99935	no		ATG4A	CTRL	BRSV	3.70003	2.84577	0.30195	0.578051	no		ATG4A	CTRL	BRSV	3.90293	3.16589	0.4	0.647651	no		ATG4A	CTRL	BRSV	4.33611	3.94621
ATG4B	CTRL	BRSV	40.8128	38.8848	0.70895	0.836386	no		ATG4B	CTRL	BRSV	28.5429	35.9648	0.1311	0.304582	no		ATG4B	BRSV_LNGH	BRSV_LNGL	34.1382	35.2073	0.85025	0.99935	no		ATG4B	CTRL	BRSV	32.6764	37.6826	0.4117	0.67889	no		ATG4B	CTRL	BRSV	35.2385	36.5117	0.8356	0.928158	no		ATG4B	CTRL	BRSV	39.1207	43.9343
ATG4C	CTRL	BRSV	7.86708	8.32301	0.69625	0.827924	no		ATG4C	CTRL	BRSV	8.00651	5.42484	0.0065	0.0359612	yes		ATG4C	BRSV_LNGH	BRSV_LNGL	5.65956	5.30364	0.6766	0.99935	no		ATG4C	CTRL	BRSV	6.70031	5.34543	0.195	0.458422	no		ATG4C	CTRL	BRSV	7.6727	5.07501	0.0171	0.0862897	no		ATG4C	CTRL	BRSV	6.97189	5.79816
ATG4D	CTRL	BRSV	30.8136	26.3444	0.40615	0.602258	no		ATG4D	CTRL	BRSV	13.6016	16.2844	0.4369	0.648469	no		ATG4D	BRSV_LNGH	BRSV_LNGL	14.9853	15.9264	0.82025	0.99935	no		ATG4D	CTRL	BRSV	23.1395	26.0299	0.63325	0.831852	no		ATG4D	CTRL	BRSV	24.8523	28.3885	0.5836	0.79076	no		ATG4D	CTRL	BRSV	23.804	27.4186
ATG5	CTRL	BRSV	18.4146	19.1894	0.8141	0.900053	no		ATG5	CTRL	BRSV	8.56283	7.8234	0.674	0.82394	no		ATG5	BRSV_LNGH	BRSV_LNGL	6.17646	7.653	0.3609	0.977832	no		ATG5	CTRL	BRSV	14.2895	11.032	0.26175	0.535915	no		ATG5	CTRL	BRSV	16.1912	9.37889	0.0175	0.0879051	no		ATG5	CTRL	BRSV	16.0165	12.9503
ATG7	CTRL	BRSV	8.70731	7.9059	0.5003	0.683565	no		ATG7	CTRL	BRSV	7.07253	7.21419	0.903	0.952778	no		ATG7	BRSV_LNGH	BRSV_LNGL	6.36652	7.05768	0.56235	0.99935	no		ATG7	CTRL	BRSV	7.48207	7.84032	0.81355	0.926824	no		ATG7	CTRL	BRSV	7.19834	7.42798	0.86855	0.944577	no		ATG7	CTRL	BRSV	8.04856	7.74913
ATG9A	CTRL	BRSV	20.3553	24.6032	0.1132	0.256346	no		ATG9A	CTRL	BRSV	19.9214	15.7663	0.07425	0.207029	no		ATG9A	BRSV_LNGH	BRSV_LNGL	16.1031	15.4307	0.7786	0.99935	no		ATG9A	CTRL	BRSV	14.9333	14.9458	0.99645	0.997988	no		ATG9A	CTRL	BRSV	14.9439	14.6343	0.8921	0.953761	no		ATG9A	CTRL	BRSV	24.1475	21.2221
ATG9B	CTRL	BRSV	0.755747	0.707829	0.77945	0.879022	no		ATG9B	CTRL	BRSV	2.20415	3.63506	0.03585	0.123381	no		ATG9B	BRSV_LNGH	BRSV_LNGL	1.57694	3.54967	0.00375	0.0681867	no		ATG9B	CTRL	BRSV	4.02916	4.37637	0.73775	0.888891	no		ATG9B	CTRL	BRSV	7.05404	22.7228	5e-05	0.00103257	yes		ATG9B	CTRL	BRSV	0.853382	0.8882
ATHL1	CTRL	BRSV	4.70061	3.55639	0.1498	0.312167	no		ATHL1	CTRL	BRSV	6.89507	13.0201	0.003	0.0196782	yes		ATHL1	BRSV_LNGH	BRSV_LNGL	9.54983	12.7408	0.1604	0.745997	no		ATHL1	CTRL	BRSV	5.53798	7.31233	0.24735	0.521732	no		ATHL1	CTRL	BRSV	4.25425	7.53144	0.02765	0.121361	no		ATHL1	CTRL	BRSV	4.61661	6.64561
ATIC	CTRL	BRSV	83.5596	64.9487	0.03055	0.100382	no		ATIC	CTRL	BRSV	47.2568	48.2532	0.86595	0.933895	no		ATIC	BRSV_LNGH	BRSV_LNGL	54.2548	47.1827	0.33575	0.95458	no		ATIC	CTRL	BRSV	55.2833	52.6878	0.7431	0.891806	no		ATIC	CTRL	BRSV	62.459	50.2519	0.1253	0.327126	no		ATIC	CTRL	BRSV	56.7597	58.9316
ATL1	CTRL	BRSV	0.118489	0.123467	1	1	no		ATL1	CTRL	BRSV	0.308833	0.180908	1	1	no		ATL1	BRSV_LNGH	BRSV_LNGL	0.168694	0.176513	1	1	no		ATL1	CTRL	BRSV	0.141795	0.12996	1	1	no		ATL1	CTRL	BRSV	0.107592	0.0958989	1	1	no		ATL1	CTRL	BRSV	0.133725	0.138717
ATL2	CTRL	BRSV	20.7108	20.6605	0.9848	0.99203	no		ATL2	CTRL	BRSV	18.8991	13.8032	0.0155	0.0680992	no		ATL2	BRSV_LNGH	BRSV_LNGL	13.0312	13.4905	0.80975	0.99935	no		ATL2	CTRL	BRSV	14.716	12.5104	0.27805	0.552783	no		ATL2	CTRL	BRSV	21.3632	21.2134	0.9582	0.982825	no		ATL2	CTRL	BRSV	17.5357	17.1873
ATL3	CTRL	BRSV	33.605	26.9052	0.0732	0.188337	no		ATL3	CTRL	BRSV	11.3335	13.4454	0.24045	0.451756	no		ATL3	BRSV_LNGH	BRSV_LNGL	8.21252	13.1449	0.0038	0.0686064	no		ATL3	CTRL	BRSV	28.9929	28.9973	0.99925	0.999379	no		ATL3	CTRL	BRSV	26.1749	22.3952	0.3146	0.566471	no		ATL3	CTRL	BRSV	29.7407	23.2992
ATM	CTRL	BRSV	4.4178	5.50267	0.0837	0.206973	no		ATM	CTRL	BRSV	2.15197	1.9336	0.452	0.661022	no		ATM	BRSV_LNGH	BRSV_LNGL	1.31928	1.89185	0.0275	0.273249	no		ATM	CTRL	BRSV	4.98808	3.13461	0.0023	0.0279554	yes		ATM	CTRL	BRSV	5.25254	3.15998	0.0007	0.00830832	yes		ATM	CTRL	BRSV	6.15298	4.18837
ATMIN	CTRL	BRSV	18.7962	19.289	0.82345	0.906298	no		ATMIN	CTRL	BRSV	10.3732	10.5446	0.90155	0.952084	no		ATMIN	BRSV_LNGH	BRSV_LNGL	10.6632	10.3117	0.8194	0.99935	no		ATMIN	CTRL	BRSV	12.4203	13.0494	0.72645	0.883485	no		ATMIN	CTRL	BRSV	14.8228	15.7373	0.68085	0.84912	no		ATMIN	CTRL	BRSV	16.3066	19.1708
ATN1	CTRL	BRSV	32.4832	42.0355	0.03185	0.103175	no		ATN1	CTRL	BRSV	65.7212	56.2298	0.24825	0.459961	no		ATN1	BRSV_LNGH	BRSV_LNGL	72.4795	55.0266	0.07225	0.498128	no		ATN1	CTRL	BRSV	44.7127	40.0641	0.47375	0.726111	no		ATN1	CTRL	BRSV	36.2302	40.8716	0.3927	0.641291	no		ATN1	CTRL	BRSV	40.1264	39.68
ATOH1	CTRL	BRSV	0	0	1	1	no		ATOH1	CTRL	BRSV	0	0	1	1	no		ATOH1	BRSV_LNGH	BRSV_LNGL	0	0	1	1	no		ATOH1	CTRL	BRSV	0	0	1	1	no		ATOH1	CTRL	BRSV	0.00490742	0	1	1	no		ATOH1	CTRL	BRSV	0.00434697	0
ATOH7	CTRL	BRSV	0.0289643	0	1	1	no		ATOH7	CTRL	BRSV	0.136087	0.054506	1	1	no		ATOH7	BRSV_LNGH	BRSV_LNGL	0.0763391	0.0529191	1	1	no		ATOH7	CTRL	BRSV	0.0477553	0.0353575	1	1	no		ATOH7	CTRL	BRSV	0.142448	0.0469327	1	1	no		ATOH7	CTRL	BRSV	0.0399733	0
ATOH8	CTRL	BRSV	3.33202	3.94248	0.35345	0.55009	no		ATOH8	CTRL	BRSV	24.8328	15.8574	0.0022	0.0154361	yes		ATOH8	BRSV_LNGH	BRSV_LNGL	9.02952	15.5131	0.00275	0.053639	no		ATOH8	CTRL	BRSV	3.55982	5.02112	0.16275	0.415235	no		ATOH8	CTRL	BRSV	3.50446	4.27113	0.4268	0.670742	no		ATOH8	CTRL	BRSV	3.38744	4.05622
ATOX1	CTRL	BRSV	192.789	80.5173	5e-05	0.000706497	yes		ATOX1	CTRL	BRSV	129.388	197.566	0.0018	0.0131567	yes		ATOX1	BRSV_LNGH	BRSV_LNGL	191.643	193.151	0.9592	0.99935	no		ATOX1	CTRL	BRSV	87.4818	150.492	0.0018	0.0233232	yes		ATOX1	CTRL	BRSV	84.4253	110.053	0.10085	0.28456	no		ATOX1	CTRL	BRSV	53.1993	89.7944
ATP10B	CTRL	BRSV	0.0506099	0.116921	1	1	no		ATP10B	CTRL	BRSV	0.15218	0.148861	1	1	no		ATP10B	BRSV_LNGH	BRSV_LNGL	0.0530736	0.145892	1	1	no		ATP10B	CTRL	BRSV	0.49163	0.444617	0.74675	0.893207	no		ATP10B	CTRL	BRSV	0.260493	0.469896	0.0696	0.223807	no		ATP10B	CTRL	BRSV	0.131641	0.148119
ATP10D	CTRL	BRSV	11.8231	18.8813	0.00015	0.00176596	yes		ATP10D	CTRL	BRSV	6.13665	3.53564	0.0001	0.00125575	yes		ATP10D	BRSV_LNGH	BRSV_LNGL	3.60103	3.46007	0.8039	0.99935	no		ATP10D	CTRL	BRSV	14.1178	9.21992	0.0053	0.0512058	no		ATP10D	CTRL	BRSV	15.8637	9.39124	0.0005	0.00646767	yes		ATP10D	CTRL	BRSV	17.7856	11.0752
ATP11A	CTRL	BRSV	3.66986	5.86874	0.0018	0.0119954	yes		ATP11A	CTRL	BRSV	9.6491	7.53853	0.08785	0.231819	no		ATP11A	BRSV_LNGH	BRSV_LNGL	6.62696	7.37438	0.50245	0.99935	no		ATP11A	CTRL	BRSV	12.231	6.73478	0.00045	0.00865217	yes		ATP11A	CTRL	BRSV	8.08773	5.47307	0.0237	0.108377	no		ATP11A	CTRL	BRSV	9.71722	4.95498
ATP11B	CTRL	BRSV	10.8891	15.9754	0.00225	0.0142442	yes		ATP11B	CTRL	BRSV	4.41121	3.10881	0.0212	0.0851759	no		ATP11B	BRSV_LNGH	BRSV_LNGL	2.28628	3.04079	0.0987	0.591195	no		ATP11B	CTRL	BRSV	13.8465	6.74028	5e-05	0.00143757	yes		ATP11B	CTRL	BRSV	14.694	5.7341	5e-05	0.00103257	yes		ATP11B	CTRL	BRSV	19.4995	8.06566
ATP11C	CTRL	BRSV	2.5765	5.30335	5e-05	0.000706497	yes		ATP11C	CTRL	BRSV	2.4409	1.45957	0.0073	0.0391229	yes		ATP11C	BRSV_LNGH	BRSV_LNGL	1.04152	1.42867	0.146	0.720204	no		ATP11C	CTRL	BRSV	5.62403	2.4	5e-05	0.00143757	yes		ATP11C	CTRL	BRSV	4.84401	1.77651	5e-05	0.00103257	yes		ATP11C	CTRL	BRSV	6.08899	2.58267
ATP12A	CTRL	BRSV	0.00544287	0.0743294	1	1	no		ATP12A	CTRL	BRSV	0.0180248	0.0292307	1	1	no		ATP12A	BRSV_LNGH	BRSV_LNGL	0.0166526	0.0285493	1	1	no		ATP12A	CTRL	BRSV	0.0917854	0.393346	1	1	no		ATP12A	CTRL	BRSV	0.0810452	0.225069	1	1	no		ATP12A	CTRL	BRSV	0.0280325	0.0150312
ATP13A1	CTRL	BRSV	38.3089	34.8061	0.4148	0.609602	no		ATP13A1	CTRL	BRSV	24.2267	33.6695	0.01145	0.0545184	no		ATP13A1	BRSV_LNGH	BRSV_LNGL	32.1834	32.966	0.8687	0.99935	no		ATP13A1	CTRL	BRSV	30.2943	35.0513	0.32475	0.600453	no		ATP13A1	CTRL	BRSV	29.744	40.258	0.03705	0.147644	no		ATP13A1	CTRL	BRSV	33.5652	44.0736
ATP13A2	CTRL	BRSV	35.5267	35.2982	0.9571	0.977066	no		ATP13A2	CTRL	BRSV	31.0888	36.2539	0.24065	0.451967	no		ATP13A2	BRSV_LNGH	BRSV_LNGL	46.9887	35.5105	0.0659	0.47179	no		ATP13A2	CTRL	BRSV	32.6889	30.3204	0.62015	0.824071	no		ATP13A2	CTRL	BRSV	35.9016	47.556	0.0493	0.178668	no		ATP13A2	CTRL	BRSV	43.2828	46.2306
ATP13A3	CTRL	BRSV	13.1309	16.4542	0.08565	0.210167	no		ATP13A3	CTRL	BRSV	15.3526	9.49512	0.00105	0.00858271	yes		ATP13A3	BRSV_LNGH	BRSV_LNGL	5.6069	9.30434	0.00325	0.0606825	no		ATP13A3	CTRL	BRSV	17.5073	8.03503	5e-05	0.00143757	yes		ATP13A3	CTRL	BRSV	15.2608	5.72325	5e-05	0.00103257	yes		ATP13A3	CTRL	BRSV	19.1924	8.53463
ATP13A4	CTRL	BRSV	0.0888582	0.0509698	1	1	no		ATP13A4	CTRL	BRSV	4.13542	5.31571	0.0877	0.231582	no		ATP13A4	BRSV_LNGH	BRSV_LNGL	3.64066	5.19833	0.0294	0.284008	no		ATP13A4	CTRL	BRSV	0.0198362	0.045999	1	1	no		ATP13A4	CTRL	BRSV	0.12019	0.385595	0.00025	0.00378712	yes		ATP13A4	CTRL	BRSV	0.0185514	0.0140939
ATP13A5	CTRL	BRSV	0.0181612	0.0134398	1	1	no		ATP13A5	CTRL	BRSV	0.0285786	0.0105988	1	1	no		ATP13A5	BRSV_LNGH	BRSV_LNGL	0.017941	0.0103789	1	1	no		ATP13A5	CTRL	BRSV	0.0623897	0.0333223	1	1	no		ATP13A5	CTRL	BRSV	0.0745852	0.217745	1	1	no		ATP13A5	CTRL	BRSV	0.0103184	0.0124808
ATP1A1	CTRL	BRSV	63.9601	50.4127	0.04465	0.131866	no		ATP1A1	CTRL	BRSV	126.024	136.546	0.5895	0.766047	no		ATP1A1	BRSV_LNGH	BRSV_LNGL	120.21	133.619	0.5658	0.99935	no		ATP1A1	CTRL	BRSV	76.1731	100.944	0.0791	0.274969	no		ATP1A1	CTRL	BRSV	67.9996	87.3727	0.1078	0.296831	no		ATP1A1	CTRL	BRSV	44.8824	43.626
ATP1A2	CTRL	BRSV	0.052502	0.145669	1	1	no		ATP1A2	CTRL	BRSV	0.973751	0.589816	0.0276	0.102646	no		ATP1A2	BRSV_LNGH	BRSV_LNGL	0.730453	0.576944	0.394	0.99609	no		ATP1A2	CTRL	BRSV	0.184707	3.01914	5e-05	0.00143757	yes		ATP1A2	CTRL	BRSV	0.589491	0.951858	0.09735	0.278561	no		ATP1A2	CTRL	BRSV	0.0964189	0.0620568
ATP1A3	CTRL	BRSV	0.00592976	0.00270014	1	1	no		ATP1A3	CTRL	BRSV	0.00303401	0.0105825	1	1	no		ATP1A3	BRSV_LNGH	BRSV_LNGL	0.00254892	0.0103867	1	1	no		ATP1A3	CTRL	BRSV	0.0147318	0.026478	1	1	no		ATP1A3	CTRL	BRSV	0.014121	0.0167315	1	1	no		ATP1A3	CTRL	BRSV	0	0.0163206
ATP1A4	CTRL	BRSV	0.0278897	0.0417241	1	1	no		ATP1A4	CTRL	BRSV	0	0.0116122	1	1	no		ATP1A4	BRSV_LNGH	BRSV_LNGL	0.0167074	0.0113354	1	1	no		ATP1A4	CTRL	BRSV	0.0995744	0.0793206	1	1	no		ATP1A4	CTRL	BRSV	0.0459006	0.0793684	1	1	no		ATP1A4	CTRL	BRSV	0.0348816	0.0323877
ATP1B1	CTRL	BRSV	9.35988	16.1439	0.1484	0.310262	no		ATP1B1	CTRL	BRSV	33.8811	31.0774	0.76555	0.880318	no		ATP1B1	BRSV_LNGH	BRSV_LNGL	23.7065	30.3974	0.43395	0.99935	no		ATP1B1	CTRL	BRSV	41.6265	32.7265	0.47195	0.724785	no		ATP1B1	CTRL	BRSV	30.1964	46.0145	0.24465	0.490255	no		ATP1B1	CTRL	BRSV	14.5096	9.93876
ATP1B2	CTRL	BRSV	1.94814	1.47974	0.49975	0.683131	no		ATP1B2	CTRL	BRSV	1.54786	1.3916	0.83125	0.916707	no		ATP1B2	BRSV_LNGH	BRSV_LNGL	0.818297	1.36293	0.38	0.990396	no		ATP1B2	CTRL	BRSV	1.54282	1.38923	0.81585	0.928352	no		ATP1B2	CTRL	BRSV	1.54877	1.64104	0.9095	0.962663	no		ATP1B2	CTRL	BRSV	1.75106	1.62575
ATP1B3	CTRL	BRSV	92.6437	68.6158	0.00965	0.0428529	yes		ATP1B3	CTRL	BRSV	98.8014	102.008	0.8116	0.906958	no		ATP1B3	BRSV_LNGH	BRSV_LNGL	130.805	99.7969	0.0829	0.538762	no		ATP1B3	CTRL	BRSV	53.7761	53.0144	0.923	0.970929	no		ATP1B3	CTRL	BRSV	73.0124	84.4438	0.3099	0.561709	no		ATP1B3	CTRL	BRSV	50.0242	53.4868
ATP1B4	CTRL	BRSV	0.250499	0.263263	1	1	no		ATP1B4	CTRL	BRSV	0.250327	0.200781	1	1	no		ATP1B4	BRSV_LNGH	BRSV_LNGL	0.160072	0.196311	1	1	no		ATP1B4	CTRL	BRSV	0.34614	0.239951	1	1	no		ATP1B4	CTRL	BRSV	0.327894	0.341268	1	1	no		ATP1B4	CTRL	BRSV	0.393512	0.363986
ATP2A1	CTRL	BRSV	1.47633	1.88908	0.6208	0.776913	no		ATP2A1	CTRL	BRSV	0.646264	0.585946	0.91775	0.960971	no		ATP2A1	BRSV_LNGH	BRSV_LNGL	0.768426	0.573784	0.7583	0.99935	no		ATP2A1	CTRL	BRSV	2.7247	2.08988	0.6203	0.824071	no		ATP2A1	CTRL	BRSV	5.21758	7.61623	0.4988	0.728252	no		ATP2A1	CTRL	BRSV	1.87376	1.54016
ATP2A2	CTRL	BRSV	30.3442	30.2437	0.9787	0.98962	no		ATP2A2	CTRL	BRSV	12.9674	18.5753	0.00745	0.0397609	yes		ATP2A2	BRSV_LNGH	BRSV_LNGL	16.4505	18.169	0.52865	0.99935	no		ATP2A2	CTRL	BRSV	27.6184	19.4571	0.01825	0.112008	no		ATP2A2	CTRL	BRSV	28.015	19.3047	0.0099	0.0587517	no		ATP2A2	CTRL	BRSV	33.3713	23.3253
ATP2A3	CTRL	BRSV	88.5303	124.343	0.0084	0.0385617	yes		ATP2A3	CTRL	BRSV	51.3185	41.0706	0.0978	0.249157	no		ATP2A3	BRSV_LNGH	BRSV_LNGL	53.5205	40.2463	0.06875	0.484963	no		ATP2A3	CTRL	BRSV	126.38	98.0826	0.1216	0.352758	no		ATP2A3	CTRL	BRSV	113.186	84.3529	0.05285	0.186959	no		ATP2A3	CTRL	BRSV	127.967	95.2175
ATP2B1	CTRL	BRSV	11.7985	19.964	5e-05	0.000706497	yes		ATP2B1	CTRL	BRSV	18.0088	8.68986	5e-05	0.000676977	yes		ATP2B1	BRSV_LNGH	BRSV_LNGL	9.85018	8.49971	0.31665	0.93805	no		ATP2B1	CTRL	BRSV	20.9562	12.6248	0.00105	0.0158595	yes		ATP2B1	CTRL	BRSV	20.6761	11.7859	0.0002	0.00317322	yes		ATP2B1	CTRL	BRSV	21.4668	12.7289
ATP2B2	CTRL	BRSV	0.940969	1.29938	0.0564	0.155758	no		ATP2B2	CTRL	BRSV	0.315967	0.19275	1	1	no		ATP2B2	BRSV_LNGH	BRSV_LNGL	0.194918	0.188497	1	1	no		ATP2B2	CTRL	BRSV	0.553239	0.612025	0.68535	0.859711	no		ATP2B2	CTRL	BRSV	0.573892	0.566034	0.9557	0.982288	no		ATP2B2	CTRL	BRSV	1.20783	1.11379
ATP2B3	CTRL	BRSV	0.00375587	0.00574278	1	1	no		ATP2B3	CTRL	BRSV	0.015961	0.00942054	1	1	no		ATP2B3	BRSV_LNGH	BRSV_LNGL	0.00773828	0.00924698	1	1	no		ATP2B3	CTRL	BRSV	0.0135734	0.0132009	1	1	no		ATP2B3	CTRL	BRSV	0.00252982	0.0135422	1	1	no		ATP2B3	CTRL	BRSV	0.0166788	0.0150614
ATP2B4	CTRL	BRSV	1.97184	2.90997	0.03035	0.0998361	no		ATP2B4	CTRL	BRSV	3.5796	3.60939	0.9642	0.982877	no		ATP2B4	BRSV_LNGH	BRSV_LNGL	3.3638	3.53514	0.8	0.99935	no		ATP2B4	CTRL	BRSV	3.86421	2.53192	0.05455	0.220261	no		ATP2B4	CTRL	BRSV	2.78518	2.17556	0.27145	0.51995	no		ATP2B4	CTRL	BRSV	5.18798	2.36273
ATP2C1	CTRL	BRSV	21.5301	23.7856	0.4039	0.600681	no		ATP2C1	CTRL	BRSV	31.3559	21.5202	0.00405	0.0246163	yes		ATP2C1	BRSV_LNGH	BRSV_LNGL	22.6013	21.0644	0.6417	0.99935	no		ATP2C1	CTRL	BRSV	20.7007	14.6314	0.02285	0.128719	no		ATP2C1	CTRL	BRSV	22.4641	15.3593	0.0093	0.055989	no		ATP2C1	CTRL	BRSV	23.0294	17.6263
ATP2C2	CTRL	BRSV	0.770926	0.840995	0.6893	0.824566	no		ATP2C2	CTRL	BRSV	19.9827	19.9979	0.9951	0.997236	no		ATP2C2	BRSV_LNGH	BRSV_LNGL	20.2944	19.5541	0.802	0.99935	no		ATP2C2	CTRL	BRSV	5.23942	11.9311	0.0001	0.00259147	yes		ATP2C2	CTRL	BRSV	5.98307	10.3395	0.0038	0.0292714	yes		ATP2C2	CTRL	BRSV	0.709856	0.965161
ATP4A	CTRL	BRSV	0.0110753	0.00659351	1	1	no		ATP4A	CTRL	BRSV	0.129111	0.11854	1	1	no		ATP4A	BRSV_LNGH	BRSV_LNGL	0.132364	0.116154	1	1	no		ATP4A	CTRL	BRSV	0.00784327	0.0105742	1	1	no		ATP4A	CTRL	BRSV	0	0.00790805	1	1	no		ATP4A	CTRL	BRSV	0.00467001	0.00407882
ATP4B	CTRL	BRSV	13.5895	16.871	0.1524	0.315792	no		ATP4B	CTRL	BRSV	0.985506	0.930351	0.8527	0.92711	no		ATP4B	BRSV_LNGH	BRSV_LNGL	0.724981	0.909204	0.52675	0.99935	no		ATP4B	CTRL	BRSV	4.05523	4.31658	0.81715	0.928786	no		ATP4B	CTRL	BRSV	6.24162	4.95057	0.33265	0.58469	no		ATP4B	CTRL	BRSV	15.7766	13.0955
ATP5A1	CTRL	BRSV	430.559	387.955	0.4661	0.655191	no		ATP5A1	CTRL	BRSV	180.591	163.905	0.4909	0.693925	no		ATP5A1	BRSV_LNGH	BRSV_LNGL	166.004	160.272	0.8329	0.99935	no		ATP5A1	CTRL	BRSV	360.898	300.364	0.3203	0.596332	no		ATP5A1	CTRL	BRSV	424.887	279.258	0.01315	0.0718146	no		ATP5A1	CTRL	BRSV	349.158	270.639
ATP5B	CTRL	BRSV	396.388	341.01	0.2665	0.457976	no		ATP5B	CTRL	BRSV	241.754	197.685	0.15655	0.342777	no		ATP5B	BRSV_LNGH	BRSV_LNGL	222.734	193.403	0.42465	0.99935	no		ATP5B	CTRL	BRSV	334.017	295.291	0.4863	0.735385	no		ATP5B	CTRL	BRSV	355.747	259.555	0.057	0.196058	no		ATP5B	CTRL	BRSV	294.789	237.739
ATP5C1	CTRL	BRSV	286.463	177.197	5e-05	0.000706497	yes		ATP5C1	CTRL	BRSV	136.971	141.217	0.8141	0.908368	no		ATP5C1	BRSV_LNGH	BRSV_LNGL	152.503	138.181	0.5151	0.99935	no		ATP5C1	CTRL	BRSV	148.345	163.076	0.5223	0.761724	no		ATP5C1	CTRL	BRSV	177.889	158.353	0.40715	0.653459	no		ATP5C1	CTRL	BRSV	137.761	163.808
ATP5D	CTRL	BRSV	218.812	140.665	0.0004	0.00384319	yes		ATP5D	CTRL	BRSV	163.075	164.754	0.93885	0.971759	no		ATP5D	BRSV_LNGH	BRSV_LNGL	181.429	161.172	0.421	0.99935	no		ATP5D	CTRL	BRSV	156.856	200.717	0.0974	0.311409	no		ATP5D	CTRL	BRSV	161.155	175.686	0.54895	0.764728	no		ATP5D	CTRL	BRSV	129.254	136.049
ATP5E	CTRL	BRSV	315.132	199.944	0.0003	0.00308857	yes		ATP5E	CTRL	BRSV	300.674	300.542	0.99715	0.998431	no		ATP5E	BRSV_LNGH	BRSV_LNGL	333.121	293.957	0.40555	0.99935	no		ATP5E	CTRL	BRSV	297.88	362.193	0.1863	0.447195	no		ATP5E	CTRL	BRSV	362.106	386.567	0.64155	0.825905	no		ATP5E	CTRL	BRSV	277.49	355.497
ATP5F1	CTRL	BRSV	289.099	211.837	0.011	0.047192	yes		ATP5F1	CTRL	BRSV	153.074	133.276	0.2934	0.510988	no		ATP5F1	BRSV_LNGH	BRSV_LNGL	141.54	130.305	0.5882	0.99935	no		ATP5F1	CTRL	BRSV	161.909	162.569	0.97955	0.991098	no		ATP5F1	CTRL	BRSV	195.464	155.191	0.11255	0.305057	no		ATP5F1	CTRL	BRSV	164.301	159.077
ATP5G1	CTRL	BRSV	197.475	92.6314	0.0262	0.0896811	no		ATP5G1	CTRL	BRSV	94.8777	127.425	0.43255	0.644932	no		ATP5G1	BRSV_LNGH	BRSV_LNGL	156.36	124.59	0.5637	0.99935	no		ATP5G1	CTRL	BRSV	123.84	156.635	0.59545	0.806264	no		ATP5G1	CTRL	BRSV	132.942	142.377	0.8551	0.938362	no		ATP5G1	CTRL	BRSV	104.139	125.812
ATP5G2	CTRL	BRSV	531.117	460.831	0.2465	0.435431	no		ATP5G2	CTRL	BRSV	409.137	347.849	0.2084	0.412622	no		ATP5G2	BRSV_LNGH	BRSV_LNGL	344.941	340.334	0.9286	0.99935	no		ATP5G2	CTRL	BRSV	540.621	524.973	0.84645	0.94052	no		ATP5G2	CTRL	BRSV	569.545	486.069	0.27475	0.523472	no		ATP5G2	CTRL	BRSV	452.277	421.568
ATP5G3	CTRL	BRSV	528.107	330.743	0.0003	0.00308857	yes		ATP5G3	CTRL	BRSV	219.202	220.359	0.9698	0.985438	no		ATP5G3	BRSV_LNGH	BRSV_LNGL	237.362	215.507	0.52425	0.99935	no		ATP5G3	CTRL	BRSV	426.134	402.749	0.7052	0.87142	no		ATP5G3	CTRL	BRSV	492.498	386.652	0.10855	0.298043	no		ATP5G3	CTRL	BRSV	347.863	311.777
ATP5H	CTRL	BRSV	362.107	245.571	0.0018	0.0119954	yes		ATP5H	CTRL	BRSV	242.506	211.682	0.29905	0.516218	no		ATP5H	BRSV_LNGH	BRSV_LNGL	244.31	207.01	0.2741	0.896146	no		ATP5H	CTRL	BRSV	180.114	236.228	0.0735	0.262507	no		ATP5H	CTRL	BRSV	240.421	239.246	0.97345	0.988985	no		ATP5H	CTRL	BRSV	178.411	226.951
ATP5I	CTRL	BRSV	1146.74	654.18	5e-05	0.000706497	yes		ATP5I	CTRL	BRSV	842.268	880.806	0.7275	0.857565	no		ATP5I	BRSV_LNGH	BRSV_LNGL	992.969	861.684	0.3342	0.954358	no		ATP5I	CTRL	BRSV	607.723	974.226	0.0023	0.0279554	yes		ATP5I	CTRL	BRSV	791.664	857.199	0.57525	0.783858	no		ATP5I	CTRL	BRSV	504.176	715.465
ATP5J	CTRL	BRSV	301.644	182.647	0.00075	0.00621024	yes		ATP5J	CTRL	BRSV	178.625	158.886	0.40625	0.620551	no		ATP5J	BRSV_LNGH	BRSV_LNGL	182.821	155.289	0.3109	0.932114	no		ATP5J	CTRL	BRSV	152.194	174.153	0.45925	0.714349	no		ATP5J	CTRL	BRSV	196.848	180.046	0.5898	0.795312	no		ATP5J	CTRL	BRSV	137.729	158.266
ATP5J2	CTRL	BRSV	532.996	293.173	5e-05	0.000706497	yes		ATP5J2	CTRL	BRSV	331.468	367.468	0.43045	0.643295	no		ATP5J2	BRSV_LNGH	BRSV_LNGL	389.658	359.441	0.5796	0.99935	no		ATP5J2	CTRL	BRSV	293.237	437.293	0.0093	0.0736821	no		ATP5J2	CTRL	BRSV	365.352	431.586	0.2414	0.48659	no		ATP5J2	CTRL	BRSV	260.722	354.302
ATP5L	CTRL	BRSV	1207.1	953.146	0.06365	0.169745	no		ATP5L	CTRL	BRSV	630.977	584.687	0.56455	0.749232	no		ATP5L	BRSV_LNGH	BRSV_LNGL	645.591	571.845	0.4232	0.99935	no		ATP5L	CTRL	BRSV	902.453	885.606	0.9047	0.964843	no		ATP5L	CTRL	BRSV	1091.84	843.387	0.08725	0.259744	no		ATP5L	CTRL	BRSV	823.689	789.256
ATP5O	CTRL	BRSV	375.876	244.501	0.00035	0.00346717	yes		ATP5O	CTRL	BRSV	206.438	182.327	0.3348	0.551556	no		ATP5O	BRSV_LNGH	BRSV_LNGL	200.5	178.274	0.43615	0.99935	no		ATP5O	CTRL	BRSV	200.305	222.845	0.48105	0.731959	no		ATP5O	CTRL	BRSV	267.468	224.681	0.22935	0.472186	no		ATP5O	CTRL	BRSV	191.733	209.655
ATP5S	CTRL	BRSV	2.9311	2.91381	0.9773	0.988664	no		ATP5S	CTRL	BRSV	4.43023	2.16225	0.0001	0.00125575	yes		ATP5S	BRSV_LNGH	BRSV_LNGL	2.14087	2.11224	0.9494	0.99935	no		ATP5S	CTRL	BRSV	3.15184	2.62248	0.42115	0.685923	no		ATP5S	CTRL	BRSV	2.59307	2.20716	0.48165	0.714727	no		ATP5S	CTRL	BRSV	2.44916	1.89534
ATP5SL	CTRL	BRSV	18.255	14.8389	0.20865	0.390215	no		ATP5SL	CTRL	BRSV	13.5904	17.5103	0.19485	0.395085	no		ATP5SL	BRSV_LNGH	BRSV_LNGL	14.6573	17.119	0.4405	0.99935	no		ATP5SL	CTRL	BRSV	19.2801	19.3668	0.9837	0.99246	no		ATP5SL	CTRL	BRSV	17.592	14.9273	0.44115	0.682982	no		ATP5SL	CTRL	BRSV	18.3527	17.1404
ATP6AP1	CTRL	BRSV	67.7618	51.8079	0.023	0.0815217	no		ATP6AP1	CTRL	BRSV	97.0068	84.0618	0.2783	0.494356	no		ATP6AP1	BRSV_LNGH	BRSV_LNGL	88.6176	82.2804	0.6247	0.99935	no		ATP6AP1	CTRL	BRSV	47.595	55.1829	0.31985	0.596253	no		ATP6AP1	CTRL	BRSV	49.947	58.5411	0.26275	0.510138	no		ATP6AP1	CTRL	BRSV	51.488	59.5418
ATP6AP1L	CTRL	BRSV	3.72128	1.85457	0.00165	0.0112668	yes		ATP6AP1L	CTRL	BRSV	0.940289	1.24309	0.32145	0.537891	no		ATP6AP1L	BRSV_LNGH	BRSV_LNGL	1.26228	1.2149	0.8931	0.99935	no		ATP6AP1L	CTRL	BRSV	1.33056	1.71651	0.39575	0.664169	no		ATP6AP1L	CTRL	BRSV	1.46708	1.98166	0.29885	0.549938	no		ATP6AP1L	CTRL	BRSV	1.31049	2.3914
ATP6AP2	CTRL	BRSV	81.1083	78.9934	0.82525	0.906835	no		ATP6AP2	CTRL	BRSV	56.3125	37.9948	0.0031	0.0201284	yes		ATP6AP2	BRSV_LNGH	BRSV_LNGL	46.8721	37.1346	0.1146	0.638886	no		ATP6AP2	CTRL	BRSV	48.7085	42.2599	0.34525	0.617679	no		ATP6AP2	CTRL	BRSV	56.7595	44.5376	0.0898	0.264726	no		ATP6AP2	CTRL	BRSV	56.661	49.2778
ATP6V0A1	CTRL	BRSV	11.6103	15.105	0.04275	0.127849	no		ATP6V0A1	CTRL	BRSV	12.5326	9.48155	0.0409	0.136021	no		ATP6V0A1	BRSV_LNGH	BRSV_LNGL	9.45378	9.27327	0.9037	0.99935	no		ATP6V0A1	CTRL	BRSV	14.3556	10.1412	0.0285	0.148011	no		ATP6V0A1	CTRL	BRSV	13.9011	10.0772	0.04055	0.156963	no		ATP6V0A1	CTRL	BRSV	15.0645	10.7521
ATP6V0A2	CTRL	BRSV	11.3544	14.9717	0.02385	0.083786	no		ATP6V0A2	CTRL	BRSV	7.89294	5.47071	0.00775	0.0408805	yes		ATP6V0A2	BRSV_LNGH	BRSV_LNGL	5.48498	5.35123	0.8706	0.99935	no		ATP6V0A2	CTRL	BRSV	10.6505	7.59756	0.02445	0.134124	no		ATP6V0A2	CTRL	BRSV	10.9102	7.12575	0.00415	0.0310665	yes		ATP6V0A2	CTRL	BRSV	13.8163	10.4478
ATP6V0A4	CTRL	BRSV	0.561992	0.965466	0.017	0.0651637	no		ATP6V0A4	CTRL	BRSV	1.70825	1.05293	0.0279	0.103387	no		ATP6V0A4	BRSV_LNGH	BRSV_LNGL	0.912727	1.02902	0.61625	0.99935	no		ATP6V0A4	CTRL	BRSV	7.66757	6.62927	0.41525	0.681904	no		ATP6V0A4	CTRL	BRSV	0.517342	1.95439	5e-05	0.00103257	yes		ATP6V0A4	CTRL	BRSV	0.442731	0.432048
ATP6V0B	CTRL	BRSV	95.0087	61.9289	0.00085	0.00682277	yes		ATP6V0B	CTRL	BRSV	134.06	143.087	0.6073	0.778279	no		ATP6V0B	BRSV_LNGH	BRSV_LNGL	136.877	140.037	0.87865	0.99935	no		ATP6V0B	CTRL	BRSV	75.4873	101.004	0.0583	0.229745	no		ATP6V0B	CTRL	BRSV	78.8789	103.087	0.07005	0.224878	no		ATP6V0B	CTRL	BRSV	64.617	75.3009
ATP6V0C	CTRL	BRSV	276.395	192.109	0.0015	0.0104765	yes		ATP6V0C	CTRL	BRSV	353.086	415.389	0.228	0.436943	no		ATP6V0C	BRSV_LNGH	BRSV_LNGL	411.164	406.672	0.9439	0.99935	no		ATP6V0C	CTRL	BRSV	202.641	272.713	0.05	0.208573	no		ATP6V0C	CTRL	BRSV	225.353	294.865	0.0547	0.19109	no		ATP6V0C	CTRL	BRSV	219.469	285.327
ATP6V0D1	CTRL	BRSV	95.7531	68.8827	0.00595	0.0298333	yes		ATP6V0D1	CTRL	BRSV	113.346	173.518	0.001	0.00825723	yes		ATP6V0D1	BRSV_LNGH	BRSV_LNGL	146.958	169.767	0.33905	0.958152	no		ATP6V0D1	CTRL	BRSV	76.8026	105.846	0.03335	0.164071	no		ATP6V0D1	CTRL	BRSV	72.2877	88.2798	0.16285	0.383677	no		ATP6V0D1	CTRL	BRSV	64.7126	71.3258
ATP6V0D2	CTRL	BRSV	6.06981	16.7238	5e-05	0.000706497	yes		ATP6V0D2	CTRL	BRSV	0.12278	0.0644945	1	1	no		ATP6V0D2	BRSV_LNGH	BRSV_LNGL	0.129288	0.063207	1	1	no		ATP6V0D2	CTRL	BRSV	18.1663	10.7592	0.00195	0.0246285	yes		ATP6V0D2	CTRL	BRSV	20.0123	13.8454	0.01935	0.0941289	no		ATP6V0D2	CTRL	BRSV	14.1989	9.76605
ATP6V0E1	CTRL	BRSV	229.048	148.182	0.0004	0.00384319	yes		ATP6V0E1	CTRL	BRSV	226.69	250.921	0.4439	0.654508	no		ATP6V0E1	BRSV_LNGH	BRSV_LNGL	272.041	245.505	0.5151	0.99935	no		ATP6V0E1	CTRL	BRSV	129.804	180.47	0.02955	0.151534	no		ATP6V0E1	CTRL	BRSV	154.404	186.02	0.1932	0.425936	no		ATP6V0E1	CTRL	BRSV	125.601	175.86
ATP6V0E2	CTRL	BRSV	6.08966	5.78461	0.7533	0.865149	no		ATP6V0E2	CTRL	BRSV	4.138	2.97585	0.12545	0.295465	no		ATP6V0E2	BRSV_LNGH	BRSV_LNGL	4.28585	2.91256	0.08045	0.52982	no		ATP6V0E2	CTRL	BRSV	5.79998	5.45727	0.7924	0.91538	no		ATP6V0E2	CTRL	BRSV	6.62066	4.97854	0.1967	0.430253	no		ATP6V0E2	CTRL	BRSV	5.46661	4.71025
ATP6V1A	CTRL	BRSV	25.7385	25.8906	0.9608	0.978665	no		ATP6V1A	CTRL	BRSV	20.6997	16.4585	0.0736	0.205888	no		ATP6V1A	BRSV_LNGH	BRSV_LNGL	16.1634	16.1025	0.98015	0.99935	no		ATP6V1A	CTRL	BRSV	22.8518	15.9139	0.01315	0.090854	no		ATP6V1A	CTRL	BRSV	24.9422	14.9859	0.0004	0.00541988	yes		ATP6V1A	CTRL	BRSV	23.6595	17.1011
ATP6V1B1	CTRL	BRSV	0.0140921	0.0461572	1	1	no		ATP6V1B1	CTRL	BRSV	0.428777	0.404206	0.8434	0.922424	no		ATP6V1B1	BRSV_LNGH	BRSV_LNGL	0.189134	0.394183	0.0476	0.388	no		ATP6V1B1	CTRL	BRSV	3.61654	4.31482	0.42295	0.687194	no		ATP6V1B1	CTRL	BRSV	4.21433	10.9913	5e-05	0.00103257	yes		ATP6V1B1	CTRL	BRSV	0.0304744	0.00267885
ATP6V1B2	CTRL	BRSV	45.7551	45.6238	0.9839	0.99158	no		ATP6V1B2	CTRL	BRSV	26.4065	35.6263	0.02515	0.0960375	no		ATP6V1B2	BRSV_LNGH	BRSV_LNGL	23.2471	34.8073	0.00815	0.118021	no		ATP6V1B2	CTRL	BRSV	43.1817	32.8324	0.08575	0.289262	no		ATP6V1B2	CTRL	BRSV	44.3386	30.6381	0.01565	0.0809617	no		ATP6V1B2	CTRL	BRSV	41.1529	33.9841
ATP6V1C1	CTRL	BRSV	31.2562	30.6368	0.87445	0.93427	no		ATP6V1C1	CTRL	BRSV	19.2449	15.6246	0.11615	0.280772	no		ATP6V1C1	BRSV_LNGH	BRSV_LNGL	14.3938	15.2797	0.69785	0.99935	no		ATP6V1C1	CTRL	BRSV	24.5191	21.5768	0.4015	0.670046	no		ATP6V1C1	CTRL	BRSV	25.5379	18.4644	0.0322	0.134912	no		ATP6V1C1	CTRL	BRSV	24.124	19.3707
ATP6V1C2	CTRL	BRSV	0.667856	0.825458	0.9127	0.954506	no		ATP6V1C2	CTRL	BRSV	17.4613	27.6287	0.28305	0.500142	no		ATP6V1C2	BRSV_LNGH	BRSV_LNGL	14.3278	27.0021	0.3715	0.983945	no		ATP6V1C2	CTRL	BRSV	6.94516	6.72498	0.91355	0.967742	no		ATP6V1C2	CTRL	BRSV	11.4386	9.2437	0.81905	0.922108	no		ATP6V1C2	CTRL	BRSV	0.762674	0.5944
ATP6V1D	CTRL	BRSV	21.9956	18.6955	0.1842	0.35794	no		ATP6V1D	CTRL	BRSV	15.3577	12.677	0.1417	0.321028	no		ATP6V1D	BRSV_LNGH	BRSV_LNGL	13.1722	12.3887	0.6713	0.99935	no		ATP6V1D	CTRL	BRSV	17.1574	14.9014	0.3352	0.609122	no		ATP6V1D	CTRL	BRSV	19.1501	16.579	0.3204	0.572987	no		ATP6V1D	CTRL	BRSV	16.7095	16.2252
ATP6V1E1	CTRL	BRSV	131.613	92.8844	0.0043	0.0233982	yes		ATP6V1E1	CTRL	BRSV	73.9566	94.0723	0.0626	0.184319	no		ATP6V1E1	BRSV_LNGH	BRSV_LNGL	81.68	91.9787	0.4086	0.99935	no		ATP6V1E1	CTRL	BRSV	70.4512	98.0725	0.02665	0.141437	no		ATP6V1E1	CTRL	BRSV	82.3935	98.4959	0.2089	0.446368	no		ATP6V1E1	CTRL	BRSV	62.8232	81.1777
ATP6V1E2	CTRL	BRSV	1.42861	1.85021	0.31605	0.512134	no		ATP6V1E2	CTRL	BRSV	1.11399	0.868704	0.412	0.626911	no		ATP6V1E2	BRSV_LNGH	BRSV_LNGL	0.813976	0.850668	0.8969	0.99935	no		ATP6V1E2	CTRL	BRSV	2.01515	1.57005	0.3851	0.655021	no		ATP6V1E2	CTRL	BRSV	1.84516	1.70314	0.77855	0.903426	no		ATP6V1E2	CTRL	BRSV	1.39321	1.27137
ATP6V1F	CTRL	BRSV	184.683	121.966	0.0009	0.0071344	yes		ATP6V1F	CTRL	BRSV	182.901	199.417	0.50385	0.704476	no		ATP6V1F	BRSV_LNGH	BRSV_LNGL	221.916	195.128	0.38095	0.990396	no		ATP6V1F	CTRL	BRSV	123.438	172.5	0.0303	0.154004	no		ATP6V1F	CTRL	BRSV	130.405	151.106	0.3069	0.558086	no		ATP6V1F	CTRL	BRSV	104.069	119.07
ATP6V1G1	CTRL	BRSV	201.572	169.269	0.1436	0.303686	no		ATP6V1G1	CTRL	BRSV	141.515	116.314	0.1339	0.309083	no		ATP6V1G1	BRSV_LNGH	BRSV_LNGL	115.102	113.7	0.93265	0.99935	no		ATP6V1G1	CTRL	BRSV	119.09	116.623	0.8857	0.957082	no		ATP6V1G1	CTRL	BRSV	140.094	107.254	0.0595	0.201065	no		ATP6V1G1	CTRL	BRSV	131.615	121.439
ATP6V1G2	CTRL	BRSV	0.734876	1.18699	0.0704	0.182895	no		ATP6V1G2	CTRL	BRSV	0.376201	0.393587	0.8884	0.945075	no		ATP6V1G2	BRSV_LNGH	BRSV_LNGL	0.260028	0.385595	0.2833	0.903676	no		ATP6V1G2	CTRL	BRSV	0.946012	0.626675	0.2017	0.468276	no		ATP6V1G2	CTRL	BRSV	0.581763	0.468648	0.5346	0.754286	no		ATP6V1G2	CTRL	BRSV	0.658553	0.341691
ATP6V1G3	CTRL	BRSV	0.0637372	0	1	1	no		ATP6V1G3	CTRL	BRSV	7.49772	4.54967	0.0662	0.191587	no		ATP6V1G3	BRSV_LNGH	BRSV_LNGL	4.1535	4.45539	0.8261	0.99935	no		ATP6V1G3	CTRL	BRSV	0.496887	0.915057	0.22605	0.49774	no		ATP6V1G3	CTRL	BRSV	0.0597193	0.0452588	1	1	no		ATP6V1G3	CTRL	BRSV	0	0.0873884
ATP6V1H	CTRL	BRSV	28.6031	25.1015	0.29225	0.487726	no		ATP6V1H	CTRL	BRSV	28.1202	25.3582	0.4247	0.638542	no		ATP6V1H	BRSV_LNGH	BRSV_LNGL	28.6999	24.8096	0.31795	0.939138	no		ATP6V1H	CTRL	BRSV	22.9731	24.6311	0.6447	0.838359	no		ATP6V1H	CTRL	BRSV	23.539	22.7046	0.8106	0.917771	no		ATP6V1H	CTRL	BRSV	22.1183	23.8158
ATP7A	CTRL	BRSV	0.951276	1.88312	0.0005	0.00457067	yes		ATP7A	CTRL	BRSV	1.98175	1.10722	0.00235	0.0162008	yes		ATP7A	BRSV_LNGH	BRSV_LNGL	0.737558	1.08426	0.0776	0.519553	no		ATP7A	CTRL	BRSV	2.1964	1.13518	0.0052	0.0505231	no		ATP7A	CTRL	BRSV	1.73988	0.896827	0.0041	0.030812	yes		ATP7A	CTRL	BRSV	2.72969	1.3393
ATP7B	CTRL	BRSV	0.699078	0.474133	0.05965	0.162081	no		ATP7B	CTRL	BRSV	1.32212	1.4615	0.60245	0.775161	no		ATP7B	BRSV_LNGH	BRSV_LNGL	1.25924	1.43176	0.5378	0.99935	no		ATP7B	CTRL	BRSV	1.33842	2.5839	0.00555	0.0527335	no		ATP7B	CTRL	BRSV	0.755872	2.61858	5e-05	0.00103257	yes		ATP7B	CTRL	BRSV	0.644408	0.596449
ATP8A1	CTRL	BRSV	9.96984	14.663	0.0032	0.0187992	yes		ATP8A1	CTRL	BRSV	6.26051	3.97252	0.00265	0.0177914	yes		ATP8A1	BRSV_LNGH	BRSV_LNGL	3.64101	3.88655	0.70095	0.99935	no		ATP8A1	CTRL	BRSV	12.3573	10.0647	0.19515	0.458635	no		ATP8A1	CTRL	BRSV	13.264	13.2745	0.99605	0.997799	no		ATP8A1	CTRL	BRSV	18.5928	17.4946
ATP8A2	CTRL	BRSV	0.203402	0.437658	0.33685	0.532576	no		ATP8A2	CTRL	BRSV	0.0547584	0.0555382	1	1	no		ATP8A2	BRSV_LNGH	BRSV_LNGL	0.0282687	0.0543863	1	1	no		ATP8A2	CTRL	BRSV	0.892059	0.596569	0.4894	0.738347	no		ATP8A2	CTRL	BRSV	0.513458	0.516093	0.9936	0.99677	no		ATP8A2	CTRL	BRSV	0.464648	0.286642
ATP8B1	CTRL	BRSV	0.552361	0.597566	0.72805	0.848689	no		ATP8B1	CTRL	BRSV	2.59896	3.12151	0.28795	0.50515	no		ATP8B1	BRSV_LNGH	BRSV_LNGL	1.97719	3.05265	0.0292	0.28297	no		ATP8B1	CTRL	BRSV	4.26829	2.91406	0.05145	0.212676	no		ATP8B1	CTRL	BRSV	2.36645	2.66203	0.57585	0.78419	no		ATP8B1	CTRL	BRSV	0.621441	0.455917
ATP8B2	CTRL	BRSV	44.8745	51.0545	0.28975	0.484876	no		ATP8B2	CTRL	BRSV	12.5495	9.43724	0.02955	0.107867	no		ATP8B2	BRSV_LNGH	BRSV_LNGL	9.08973	9.22908	0.919	0.99935	no		ATP8B2	CTRL	BRSV	31.8147	26.0268	0.18335	0.442858	no		ATP8B2	CTRL	BRSV	29.9563	21.9388	0.02895	0.125071	no		ATP8B2	CTRL	BRSV	55.1404	41.2185
ATP8B3	CTRL	BRSV	0.111564	0.224298	1	1	no		ATP8B3	CTRL	BRSV	0.227694	0.191456	1	1	no		ATP8B3	BRSV_LNGH	BRSV_LNGL	0.214693	0.187411	1	1	no		ATP8B3	CTRL	BRSV	0.13879	0.212013	1	1	no		ATP8B3	CTRL	BRSV	0.215717	0.255459	1	1	no		ATP8B3	CTRL	BRSV	0.10935	0.252592
ATP8B4	CTRL	BRSV	4.71029	2.23489	5e-05	0.000706497	yes		ATP8B4	CTRL	BRSV	0.927484	2.98259	5e-05	0.000676977	yes		ATP8B4	BRSV_LNGH	BRSV_LNGL	1.00707	2.92027	5e-05	0.00208907	yes		ATP8B4	CTRL	BRSV	1.46629	4.67154	5e-05	0.00143757	yes		ATP8B4	CTRL	BRSV	1.00252	4.37768	5e-05	0.00103257	yes		ATP8B4	CTRL	BRSV	1.74471	5.54741
ATP9B	CTRL	BRSV	16.2653	16.8806	0.7603	0.868771	no		ATP9B	CTRL	BRSV	11.7124	10.9008	0.5963	0.771046	no		ATP9B	BRSV_LNGH	BRSV_LNGL	11.5013	10.6602	0.60935	0.99935	no		ATP9B	CTRL	BRSV	14.1263	14.5845	0.832	0.935193	no		ATP9B	CTRL	BRSV	13.3321	15.2956	0.3584	0.609573	no		ATP9B	CTRL	BRSV	15.6251	16.0093
ATPAF1	CTRL	BRSV	18.7753	16.577	0.29515	0.490669	no		ATPAF1	CTRL	BRSV	7.25007	6.6881	0.54915	0.737819	no		ATPAF1	BRSV_LNGH	BRSV_LNGL	6.67039	6.53596	0.893	0.99935	no		ATPAF1	CTRL	BRSV	13.2258	10.9765	0.20585	0.472881	no		ATPAF1	CTRL	BRSV	15.6435	11.1588	0.02075	0.098848	no		ATPAF1	CTRL	BRSV	14.0103	13.0457
ATPAF1-AS1	CTRL	BRSV	0.291276	0.145606	1	1	no		ATPAF1-AS1	CTRL	BRSV	0.125017	0.242009	1	1	no		ATPAF1-AS1	BRSV_LNGH	BRSV_LNGL	0.12365	0.237159	1	1	no		ATPAF1-AS1	CTRL	BRSV	0.136801	0.15385	1	1	no		ATPAF1-AS1	CTRL	BRSV	0.263481	0.209343	1	1	no		ATPAF1-AS1	CTRL	BRSV	0.171468	0.215315
ATPAF2	CTRL	BRSV	26.0079	18.0283	0.0087	0.0395677	yes		ATPAF2	CTRL	BRSV	11.2359	15.065	0.09715	0.248075	no		ATPAF2	BRSV_LNGH	BRSV_LNGL	15.2405	14.7416	0.85485	0.99935	no		ATPAF2	CTRL	BRSV	14.2917	19.7424	0.0943	0.305249	no		ATPAF2	CTRL	BRSV	16.3413	17.0733	0.81385	0.919963	no		ATPAF2	CTRL	BRSV	13.782	16.7843
ATPBD4	CTRL	BRSV	11.024	11.3784	0.8281	0.908281	no		ATPBD4	CTRL	BRSV	3.61504	2.96649	0.2911	0.508707	no		ATPBD4	BRSV_LNGH	BRSV_LNGL	3.02924	2.89942	0.82975	0.99935	no		ATPBD4	CTRL	BRSV	9.91966	6.76738	0.03105	0.156533	no		ATPBD4	CTRL	BRSV	10.0739	5.34583	0.00055	0.00690008	yes		ATPBD4	CTRL	BRSV	8.89302	5.31941
ATPIF1	CTRL	BRSV	484.816	236.832	5e-05	0.000706497	yes		ATPIF1	CTRL	BRSV	312.599	475.731	0.0013	0.0101832	yes		ATPIF1	BRSV_LNGH	BRSV_LNGL	412.356	464.924	0.43305	0.99935	no		ATPIF1	CTRL	BRSV	250.764	427.535	0.0006	0.0106144	yes		ATPIF1	CTRL	BRSV	287.429	427.741	0.0063	0.0418894	yes		ATPIF1	CTRL	BRSV	220.073	341.978
ATR	CTRL	BRSV	4.36838	5.49871	0.0705	0.183026	no		ATR	CTRL	BRSV	2.66393	1.83572	0.0087	0.0446981	yes		ATR	BRSV_LNGH	BRSV_LNGL	1.9414	1.79517	0.62525	0.99935	no		ATR	CTRL	BRSV	4.6605	3.18788	0.01515	0.0992725	no		ATR	CTRL	BRSV	5.01901	2.75872	0.0001	0.00179767	yes		ATR	CTRL	BRSV	5.50082	3.81036
ATRIP	CTRL	BRSV	11.0849	9.89584	0.4172	0.611818	no		ATRIP	CTRL	BRSV	3.43419	4.9198	0.0511	0.159125	no		ATRIP	BRSV_LNGH	BRSV_LNGL	5.11961	4.81215	0.74275	0.99935	no		ATRIP	CTRL	BRSV	9.34205	7.75809	0.32165	0.597532	no		ATRIP	CTRL	BRSV	9.40558	8.0478	0.3929	0.641481	no		ATRIP	CTRL	BRSV	9.20638	8.73788
ATRN	CTRL	BRSV	2.13836	4.12715	0.0001	0.00127218	yes		ATRN	CTRL	BRSV	2.50971	1.60873	0.01745	0.0742529	no		ATRN	BRSV_LNGH	BRSV_LNGL	1.16102	1.57456	0.15795	0.741139	no		ATRN	CTRL	BRSV	4.9894	2.74632	0.00295	0.0338137	yes		ATRN	CTRL	BRSV	3.5706	1.98334	0.0036	0.028196	yes		ATRN	CTRL	BRSV	5.78878	2.7898
ATRNL1	CTRL	BRSV	0.261261	0.528748	0.0041	0.0225862	yes		ATRNL1	CTRL	BRSV	0.354615	0.130903	1	1	no		ATRNL1	BRSV_LNGH	BRSV_LNGL	0.194834	0.12815	1	1	no		ATRNL1	CTRL	BRSV	0.763166	0.373875	0.00995	0.0766377	no		ATRNL1	CTRL	BRSV	0.526527	0.241452	0.0068	0.0442963	yes		ATRNL1	CTRL	BRSV	0.67727	0.364225
ATRX	CTRL	BRSV	6.13078	11.0228	5e-05	0.000706497	yes		ATRX	CTRL	BRSV	3.31814	1.8244	5e-05	0.000676977	yes		ATRX	BRSV_LNGH	BRSV_LNGL	1.57427	1.78472	0.4356	0.99935	no		ATRX	CTRL	BRSV	8.55469	4.89983	0.0004	0.00783666	yes		ATRX	CTRL	BRSV	8.0113	3.76909	5e-05	0.00103257	yes		ATRX	CTRL	BRSV	12.065	6.36237
ATXN1	CTRL	BRSV	2.67551	3.11553	0.3854	0.581941	no		ATXN1	CTRL	BRSV	3.46989	3.52063	0.9459	0.975139	no		ATXN1	BRSV_LNGH	BRSV_LNGL	2.45828	3.44657	0.13905	0.706429	no		ATXN1	CTRL	BRSV	3.14178	2.09937	0.1194	0.349319	no		ATXN1	CTRL	BRSV	2.32992	1.88205	0.432	0.675263	no		ATXN1	CTRL	BRSV	4.7124	2.76246
ATXN10	CTRL	BRSV	61.9411	65.4013	0.64255	0.791577	no		ATXN10	CTRL	BRSV	40.6539	33.3555	0.12765	0.299183	no		ATXN10	BRSV_LNGH	BRSV_LNGL	37.5476	32.613	0.33815	0.956705	no		ATXN10	CTRL	BRSV	51.2575	48.6222	0.72215	0.88161	no		ATXN10	CTRL	BRSV	54.5309	39.7826	0.0283	0.1233	no		ATXN10	CTRL	BRSV	56.8976	47.23
ATXN1L	CTRL	BRSV	5.30728	7.94318	0.0038	0.021391	yes		ATXN1L	CTRL	BRSV	6.12987	5.39612	0.37985	0.596305	no		ATXN1L	BRSV_LNGH	BRSV_LNGL	4.04627	5.28019	0.10625	0.613123	no		ATXN1L	CTRL	BRSV	10.4588	7.21841	0.0243	0.133728	no		ATXN1L	CTRL	BRSV	8.49582	5.49012	0.00955	0.0571812	no		ATXN1L	CTRL	BRSV	12.2877	6.40253
ATXN2	CTRL	BRSV	9.47152	12.7144	0.0176	0.0669393	no		ATXN2	CTRL	BRSV	18.5407	13.446	0.01315	0.0602483	no		ATXN2	BRSV_LNGH	BRSV_LNGL	14.5258	13.1442	0.49135	0.99935	no		ATXN2	CTRL	BRSV	11.6914	9.26689	0.1352	0.372678	no		ATXN2	CTRL	BRSV	9.92678	8.79121	0.42435	0.668391	no		ATXN2	CTRL	BRSV	13.5186	10.5281
ATXN2L	CTRL	BRSV	99.5351	109.826	0.43345	0.627274	no		ATXN2L	CTRL	BRSV	50.2067	54.9874	0.4852	0.689219	no		ATXN2L	BRSV_LNGH	BRSV_LNGL	55.5886	53.7976	0.83235	0.99935	no		ATXN2L	CTRL	BRSV	85.2989	75.3313	0.43195	0.694319	no		ATXN2L	CTRL	BRSV	74.4667	76.1528	0.8787	0.948759	no		ATXN2L	CTRL	BRSV	93.7934	88.4192
ATXN3	CTRL	BRSV	16.4925	11.0412	0.01325	0.0544883	no		ATXN3	CTRL	BRSV	5.50752	11.2198	0.0001	0.00125575	yes		ATXN3	BRSV_LNGH	BRSV_LNGL	4.92401	10.9614	0.0001	0.00383258	yes		ATXN3	CTRL	BRSV	7.02165	11.8154	0.01245	0.0875001	no		ATXN3	CTRL	BRSV	7.65082	14.8722	0.0006	0.00735955	yes		ATXN3	CTRL	BRSV	9.66254	12.186
ATXN7	CTRL	BRSV	4.021	8.47113	5e-05	0.000706497	yes		ATXN7	CTRL	BRSV	6.69326	5.36626	0.178	0.37274	no		ATXN7	BRSV_LNGH	BRSV_LNGL	4.65482	5.25353	0.49925	0.99935	no		ATXN7	CTRL	BRSV	13.8441	8.39994	0.0041	0.0425856	yes		ATXN7	CTRL	BRSV	10.7716	7.36002	0.02685	0.119036	no		ATXN7	CTRL	BRSV	15.884	8.60125
ATXN7L1	CTRL	BRSV	17.046	10.4944	0.00665	0.0324671	yes		ATXN7L1	CTRL	BRSV	11.6054	19.9124	0.002	0.014333	yes		ATXN7L1	BRSV_LNGH	BRSV_LNGL	17.6597	19.4851	0.5725	0.99935	no		ATXN7L1	CTRL	BRSV	7.23794	11.2583	0.0761	0.268883	no		ATXN7L1	CTRL	BRSV	7.9033	11.7955	0.0751	0.234493	no		ATXN7L1	CTRL	BRSV	10.9702	13.1361
ATXN7L2	CTRL	BRSV	7.40387	6.68255	0.49955	0.682921	no		ATXN7L2	CTRL	BRSV	2.63184	3.68691	0.10275	0.257636	no		ATXN7L2	BRSV_LNGH	BRSV_LNGL	3.42955	3.60697	0.8196	0.99935	no		ATXN7L2	CTRL	BRSV	6.99941	7.67338	0.6571	0.84563	no		ATXN7L2	CTRL	BRSV	7.02872	7.7704	0.62215	0.814138	no		ATXN7L2	CTRL	BRSV	7.17342	7.15183
ATXN7L3	CTRL	BRSV	36.8136	36.5359	0.9578	0.977186	no		ATXN7L3	CTRL	BRSV	24.1459	26.7886	0.51815	0.715959	no		ATXN7L3	BRSV_LNGH	BRSV_LNGL	26.3307	26.2027	0.97915	0.99935	no		ATXN7L3	CTRL	BRSV	32.4907	33.3745	0.87985	0.954408	no		ATXN7L3	CTRL	BRSV	30.8104	30.28	0.9181	0.966665	no		ATXN7L3	CTRL	BRSV	35.7026	33.2665
ATXN7L3B	CTRL	BRSV	45.0736	46.7507	0.75645	0.866592	no		ATXN7L3B	CTRL	BRSV	26.545	24.5542	0.5412	0.73334	no		ATXN7L3B	BRSV_LNGH	BRSV_LNGL	22.2828	24.0131	0.614	0.99935	no		ATXN7L3B	CTRL	BRSV	35.0768	31.6826	0.49675	0.743494	no		ATXN7L3B	CTRL	BRSV	36.8311	29.1527	0.0985	0.280601	no		ATXN7L3B	CTRL	BRSV	39.5892	32.5173
AUH	CTRL	BRSV	8.4293	9.2996	0.56145	0.732485	no		AUH	CTRL	BRSV	5.15152	4.46792	0.50755	0.707402	no		AUH	BRSV_LNGH	BRSV_LNGL	2.83316	4.36782	0.07625	0.514337	no		AUH	CTRL	BRSV	5.54247	5.41181	0.92605	0.972856	no		AUH	CTRL	BRSV	6.75275	4.99635	0.1807	0.408244	no		AUH	CTRL	BRSV	7.25548	6.49291
AUP1	CTRL	BRSV	172.447	119.841	0.0028	0.0169443	yes		AUP1	CTRL	BRSV	122.392	147.478	0.15065	0.334614	no		AUP1	BRSV_LNGH	BRSV_LNGL	153.814	144.295	0.67165	0.99935	no		AUP1	CTRL	BRSV	92.6469	130.343	0.02055	0.120584	no		AUP1	CTRL	BRSV	103.266	133.787	0.0661	0.215886	no		AUP1	CTRL	BRSV	107.496	141.819
AURKA	CTRL	BRSV	29.7701	20.7216	0.0052	0.0271194	yes		AURKA	CTRL	BRSV	3.99355	4.42759	0.56925	0.752233	no		AURKA	BRSV_LNGH	BRSV_LNGL	3.62749	4.33061	0.36985	0.983779	no		AURKA	CTRL	BRSV	20.3129	16.5756	0.2002	0.465981	no		AURKA	CTRL	BRSV	25.6101	17.0397	0.0071	0.0455951	yes		AURKA	CTRL	BRSV	18.1312	16.0568
AURKAIP1	CTRL	BRSV	93.1331	49.229	5e-05	0.000706497	yes		AURKAIP1	CTRL	BRSV	52.8408	60.5383	0.33575	0.552283	no		AURKAIP1	BRSV_LNGH	BRSV_LNGL	68.3585	59.2013	0.34985	0.968835	no		AURKAIP1	CTRL	BRSV	48.0314	68.7419	0.0304	0.154361	no		AURKAIP1	CTRL	BRSV	57.277	65.7299	0.40225	0.649204	no		AURKAIP1	CTRL	BRSV	42.9457	60.1638
AURKB	CTRL	BRSV	38.0423	40.4458	0.61115	0.769493	no		AURKB	CTRL	BRSV	4.99765	5.26723	0.77715	0.887693	no		AURKB	BRSV_LNGH	BRSV_LNGL	4.11634	5.15517	0.2486	0.874279	no		AURKB	CTRL	BRSV	63.4189	44.874	0.0223	0.127333	no		AURKB	CTRL	BRSV	59.3113	40.8879	0.01165	0.0659368	no		AURKB	CTRL	BRSV	41.6449	29.0014
AURKC	CTRL	BRSV	23.4904	18.011	0.06245	0.167366	no		AURKC	CTRL	BRSV	19.6877	20.1094	0.8879	0.944674	no		AURKC	BRSV_LNGH	BRSV_LNGL	16.8129	19.6665	0.3414	0.961453	no		AURKC	CTRL	BRSV	19.084	21.1888	0.5523	0.780788	no		AURKC	CTRL	BRSV	19.2982	19.1186	0.96015	0.983604	no		AURKC	CTRL	BRSV	17.4441	21.3309
AUTS2	CTRL	BRSV	0.360281	0.404161	0.69245	0.826224	no		AUTS2	CTRL	BRSV	0.444966	0.51804	0.6118	0.781122	no		AUTS2	BRSV_LNGH	BRSV_LNGL	2.55301	2.63653	0.8581	0.99935	no		AUTS2	CTRL	BRSV	7.41599	5.64251	0.16965	0.424317	no		AUTS2	CTRL	BRSV	6.13697	7.86904	0.1985	0.432531	no		AUTS2	CTRL	BRSV	2.88085	2.0986
AVEN	CTRL	BRSV	18.6131	13.6608	0.1536	0.317651	no		AVEN	CTRL	BRSV	9.29442	12.9865	0.08535	0.227246	no		AVEN	BRSV_LNGH	BRSV_LNGL	11.5228	12.6834	0.6718	0.99935	no		AVEN	CTRL	BRSV	11.601	12.2026	0.8169	0.928786	no		AVEN	CTRL	BRSV	12.3935	11.4732	0.741	0.883511	no		AVEN	CTRL	BRSV	12.314	13.0092
AVIL	CTRL	BRSV	0.226114	0.180952	1	1	no		AVIL	CTRL	BRSV	1.02672	0.960435	0.78265	0.890297	no		AVIL	BRSV_LNGH	BRSV_LNGL	1.12522	0.93953	0.47405	0.99935	no		AVIL	CTRL	BRSV	0.688705	0.826199	0.5692	0.791104	no		AVIL	CTRL	BRSV	0.630246	0.597085	0.85755	0.939506	no		AVIL	CTRL	BRSV	0.154564	0.156296
AVL9	CTRL	BRSV	2.91525	4.72402	0.14605	0.307186	no		AVL9	CTRL	BRSV	2.10996	1.61681	0.32485	0.541581	no		AVL9	BRSV_LNGH	BRSV_LNGL	1.25464	1.58162	0.4798	0.99935	no		AVL9	CTRL	BRSV	5.28477	2.99141	0.0626	0.240246	no		AVL9	CTRL	BRSV	4.97765	2.56459	0.03275	0.136217	no		AVL9	CTRL	BRSV	5.80354	2.97795
AVP	CTRL	BRSV	0.0248355	0	1	1	no		AVP	CTRL	BRSV	0	0.102998	1	1	no		AVP	BRSV_LNGH	BRSV_LNGL	0	0.101135	1	1	no		AVP	CTRL	BRSV	0.0674951	0.0352357	1	1	no		AVP	CTRL	BRSV	0	0.0626113	1	1	no		AVP	CTRL	BRSV	0.0441344	0.161377
AVPI1	CTRL	BRSV	5.33345	3.38415	0.02095	0.0763004	no		AVPI1	CTRL	BRSV	45.1193	45.5367	0.94785	0.975778	no		AVPI1	BRSV_LNGH	BRSV_LNGL	42.6452	44.5173	0.7827	0.99935	no		AVPI1	CTRL	BRSV	10.8659	24.9349	5e-05	0.00143757	yes		AVPI1	CTRL	BRSV	7.5075	12.3019	0.02795	0.122225	no		AVPI1	CTRL	BRSV	3.44654	3.23039
AVPR1A	CTRL	BRSV	0.0508069	0.0389672	1	1	no		AVPR1A	CTRL	BRSV	0	0.0718376	1	1	no		AVPR1A	BRSV_LNGH	BRSV_LNGL	0.00593702	0.0705256	1	1	no		AVPR1A	CTRL	BRSV	0.0530631	0.0558963	1	1	no		AVPR1A	CTRL	BRSV	0.110219	0.0552	1	1	no		AVPR1A	CTRL	BRSV	0.0963762	0.0856366
AVPR1B	CTRL	BRSV	0.00821047	0.0275015	1	1	no		AVPR1B	CTRL	BRSV	0	0.0184213	1	1	no		AVPR1B	BRSV_LNGH	BRSV_LNGL	0.0139453	0.0180897	1	1	no		AVPR1B	CTRL	BRSV	0.0152055	0.0566614	1	1	no		AVPR1B	CTRL	BRSV	0	0.022413	1	1	no		AVPR1B	CTRL	BRSV	0.0309326	0.0520514
AVPR2	CTRL	BRSV	1.00403	0.739636	0.25295	0.442776	no		AVPR2	CTRL	BRSV	0.0645727	0.161114	1	1	no		AVPR2	BRSV_LNGH	BRSV_LNGL	0.177465	0.157444	1	1	no		AVPR2	CTRL	BRSV	0.521881	0.525947	0.9689	0.988663	no		AVPR2	CTRL	BRSV	0.6507	0.448182	0.34855	0.599036	no		AVPR2	CTRL	BRSV	1.13146	0.903675
AWAT1	CTRL	BRSV	0	0	1	1	no		AWAT1	CTRL	BRSV	0	0	1	1	no		AWAT1	BRSV_LNGH	BRSV_LNGL	0	0	1	1	no		AWAT1	CTRL	BRSV	0	0	1	1	no		AWAT1	CTRL	BRSV	0	0	1	1	no		AWAT1	CTRL	BRSV	0.0104172	0
AWAT2	CTRL	BRSV	0.0229303	0	1	1	no		AWAT2	CTRL	BRSV	0.0441756	0	1	1	no		AWAT2	BRSV_LNGH	BRSV_LNGL	0.0261553	0	1	1	no		AWAT2	CTRL	BRSV	0.0439865	0.0585696	1	1	no		AWAT2	CTRL	BRSV	0.027782	0.0568726	1	1	no		AWAT2	CTRL	BRSV	0.0320329	0.0262071
AXDND1	CTRL	BRSV	0.0255697	0.0315797	1	1	no		AXDND1	CTRL	BRSV	0.182117	0.11547	1	1	no		AXDND1	BRSV_LNGH	BRSV_LNGL	0.102398	0.113126	1	1	no		AXDND1	CTRL	BRSV	0.132927	0.0450467	1	1	no		AXDND1	CTRL	BRSV	0.0402177	0.0270255	1	1	no		AXDND1	CTRL	BRSV	0.024374	0.0205505
AXIN1	CTRL	BRSV	23.2021	21.1629	0.4466	0.639235	no		AXIN1	CTRL	BRSV	23.9637	27.0641	0.3495	0.566673	no		AXIN1	BRSV_LNGH	BRSV_LNGL	28.6111	26.4733	0.59425	0.99935	no		AXIN1	CTRL	BRSV	19.207	22.5925	0.3032	0.57937	no		AXIN1	CTRL	BRSV	19.7305	21.1036	0.6581	0.835417	no		AXIN1	CTRL	BRSV	21.3756	22.6024
AXIN2	CTRL	BRSV	8.09881	14.174	5e-05	0.000706497	yes		AXIN2	CTRL	BRSV	8.16524	7.74082	0.7267	0.857022	no		AXIN2	BRSV_LNGH	BRSV_LNGL	8.89216	7.56711	0.32635	0.947234	no		AXIN2	CTRL	BRSV	6.05335	5.26658	0.46775	0.721051	no		AXIN2	CTRL	BRSV	7.13782	6.42184	0.56625	0.777091	no		AXIN2	CTRL	BRSV	16.3834	11.8777
AXL	CTRL	BRSV	20.5809	21.6876	0.6655	0.807255	no		AXL	CTRL	BRSV	96.1696	61.6975	0.00205	0.0146369	yes		AXL	BRSV_LNGH	BRSV_LNGL	73.5292	60.3508	0.24105	0.863016	no		AXL	CTRL	BRSV	8.133	18.7913	5e-05	0.00143757	yes		AXL	CTRL	BRSV	7.99128	18.9349	5e-05	0.00103257	yes		AXL	CTRL	BRSV	12.0349	20.3029
AZGP1	CTRL	BRSV	8.03437	3.62233	0.0001	0.00127218	yes		AZGP1	CTRL	BRSV	1.33314	2.01369	0.3355	0.552049	no		AZGP1	BRSV_LNGH	BRSV_LNGL	1.35106	1.97039	0.4257	0.99935	no		AZGP1	CTRL	BRSV	51.276	129.023	5e-05	0.00143757	yes		AZGP1	CTRL	BRSV	33.1312	72.6667	5e-05	0.00103257	yes		AZGP1	CTRL	BRSV	2.46199	5.2592
AZI1	CTRL	BRSV	5.56242	6.2098	0.46055	0.650441	no		AZI1	CTRL	BRSV	8.93078	6.70259	0.06875	0.196786	no		AZI1	BRSV_LNGH	BRSV_LNGL	7.7041	6.55763	0.3733	0.985168	no		AZI1	CTRL	BRSV	5.40396	5.63036	0.8445	0.939959	no		AZI1	CTRL	BRSV	4.66091	5.51811	0.37735	0.626818	no		AZI1	CTRL	BRSV	5.89702	7.10616
AZI2	CTRL	BRSV	45.5958	31.5245	0.00265	0.0161968	yes		AZI2	CTRL	BRSV	34.713	39.2935	0.33245	0.549377	no		AZI2	BRSV_LNGH	BRSV_LNGL	35.2359	38.4272	0.55705	0.99935	no		AZI2	CTRL	BRSV	22.5565	33.4385	0.0105	0.0795301	no		AZI2	CTRL	BRSV	24.6569	35.1448	0.01415	0.0754569	no		AZI2	CTRL	BRSV	25.6333	36.7046
AZIN1	CTRL	BRSV	51.154	64.1473	0.06195	0.16642	no		AZIN1	CTRL	BRSV	35.5038	24.6118	0.00595	0.0334957	yes		AZIN1	BRSV_LNGH	BRSV_LNGL	27.5948	24.0681	0.3778	0.989059	no		AZIN1	CTRL	BRSV	61.9231	39.7832	0.0049	0.0486453	yes		AZIN1	CTRL	BRSV	62.5828	34.6886	0.0001	0.00179767	yes		AZIN1	CTRL	BRSV	60.0524	36.6281
AZU1	CTRL	BRSV	0.995405	0.0904749	0.0042	0.0229732	yes		AZU1	CTRL	BRSV	0.0884561	0.102465	1	1	no		AZU1	BRSV_LNGH	BRSV_LNGL	0.251528	0.10081	1	1	no		AZU1	CTRL	BRSV	0.125864	0.323665	1	1	no		AZU1	CTRL	BRSV	0.0231255	0.150502	1	1	no		AZU1	CTRL	BRSV	0.504564	0.246638
ApoN	CTRL	BRSV	0.00825376	0	1	1	no		ApoN	CTRL	BRSV	0.0179341	0.00444708	1	1	no		ApoN	BRSV_LNGH	BRSV_LNGL	0.0152008	0.00438313	1	1	no		ApoN	CTRL	BRSV	0	0	1	1	no		ApoN	CTRL	BRSV	0.0154196	0.0180878	1	1	no		ApoN	CTRL	BRSV	0.00833462	0.0561652
B2M	CTRL	BRSV	4319.35	2992.7	0.06195	0.16642	no		B2M	CTRL	BRSV	3084.61	3312.92	0.77125	0.884446	no		B2M	BRSV_LNGH	BRSV_LNGL	2725.34	3237.59	0.5898	0.99935	no		B2M	CTRL	BRSV	1411.61	2179.12	0.13385	0.370936	no		B2M	CTRL	BRSV	1598.33	2250.46	0.1531	0.369638	no		B2M	CTRL	BRSV	1948.74	2967.71
B3GALNT1	CTRL	BRSV	0.62981	0.379648	0.053	0.14906	no		B3GALNT1	CTRL	BRSV	6.01523	4.6567	0.0876	0.231477	no		B3GALNT1	BRSV_LNGH	BRSV_LNGL	4.40711	4.54674	0.8518	0.99935	no		B3GALNT1	CTRL	BRSV	2.58356	1.5839	0.04285	0.189728	no		B3GALNT1	CTRL	BRSV	0.798091	0.964551	0.477	0.711253	no		B3GALNT1	CTRL	BRSV	0.26901	0.26263
B3GALNT2	CTRL	BRSV	6.86347	5.38032	0.33805	0.534048	no		B3GALNT2	CTRL	BRSV	5.76674	7.08923	0.3879	0.603835	no		B3GALNT2	BRSV_LNGH	BRSV_LNGL	7.25685	6.93517	0.8612	0.99935	no		B3GALNT2	CTRL	BRSV	6.93205	8.40248	0.48525	0.734941	no		B3GALNT2	CTRL	BRSV	7.65347	7.87633	0.9019	0.958716	no		B3GALNT2	CTRL	BRSV	4.72789	5.01444
B3GALT1	CTRL	BRSV	0	0	1	1	no		B3GALT1	CTRL	BRSV	0.00635964	0.0264933	1	1	no		B3GALT1	BRSV_LNGH	BRSV_LNGL	0.00510211	0.0257547	1	1	no		B3GALT1	CTRL	BRSV	0	0	1	1	no		B3GALT1	CTRL	BRSV	0.0105949	0.00752224	1	1	no		B3GALT1	CTRL	BRSV	0	0.0176893
B3GALT2	CTRL	BRSV	7.08594	6.91165	0.90905	0.952594	no		B3GALT2	CTRL	BRSV	2.26788	1.51842	0.2122	0.417571	no		B3GALT2	BRSV_LNGH	BRSV_LNGL	1.40791	1.48533	0.88475	0.99935	no		B3GALT2	CTRL	BRSV	4.85743	4.38138	0.71095	0.875168	no		B3GALT2	CTRL	BRSV	4.41813	3.96293	0.701	0.860115	no		B3GALT2	CTRL	BRSV	5.73141	5.84854
B3GALT4	CTRL	BRSV	10.6437	9.56287	0.5077	0.689122	no		B3GALT4	CTRL	BRSV	11.5383	9.31888	0.25185	0.463953	no		B3GALT4	BRSV_LNGH	BRSV_LNGL	8.66055	9.11651	0.80035	0.99935	no		B3GALT4	CTRL	BRSV	11.6166	15.772	0.1473	0.391679	no		B3GALT4	CTRL	BRSV	9.87984	11.5283	0.46465	0.700773	no		B3GALT4	CTRL	BRSV	10.7393	11.007
B3GALT5	CTRL	BRSV	0.642535	2.01432	0.0003	0.00308857	yes		B3GALT5	CTRL	BRSV	0.520734	0.247269	0.04645	0.148609	no		B3GALT5	BRSV_LNGH	BRSV_LNGL	0.177368	0.241828	1	1	no		B3GALT5	CTRL	BRSV	7.72009	4.39412	0.02285	0.128719	no		B3GALT5	CTRL	BRSV	5.53107	2.67627	0.0053	0.037199	yes		B3GALT5	CTRL	BRSV	5.88358	2.87164
B3GALT6	CTRL	BRSV	5.39712	4.28606	0.4541	0.64543	no		B3GALT6	CTRL	BRSV	4.26863	5.12687	0.6308	0.794001	no		B3GALT6	BRSV_LNGH	BRSV_LNGL	5.2693	5.01488	0.89835	0.99935	no		B3GALT6	CTRL	BRSV	4.91986	4.7455	0.93275	0.975689	no		B3GALT6	CTRL	BRSV	4.94132	4.85207	0.96435	0.985575	no		B3GALT6	CTRL	BRSV	5.70166	5.38462
B3GALTL	CTRL	BRSV	2.55025	1.89266	0.1196	0.266441	no		B3GALTL	CTRL	BRSV	4.72826	2.32222	0.0004	0.00396347	yes		B3GALTL	BRSV_LNGH	BRSV_LNGL	3.3042	2.27243	0.0676	0.479249	no		B3GALTL	CTRL	BRSV	1.47255	1.52429	0.89505	0.960966	no		B3GALTL	CTRL	BRSV	1.64698	1.66057	0.9717	0.988229	no		B3GALTL	CTRL	BRSV	1.25988	1.0236
B3GAT1	CTRL	BRSV	0.216828	0.249996	1	1	no		B3GAT1	CTRL	BRSV	0.542129	0.340403	0.29225	0.509965	no		B3GAT1	BRSV_LNGH	BRSV_LNGL	0.652754	0.33227	0.1424	0.712809	no		B3GAT1	CTRL	BRSV	0.46643	0.373956	0.66965	0.851528	no		B3GAT1	CTRL	BRSV	0.324275	0.185664	1	1	no		B3GAT1	CTRL	BRSV	0.307485	0.226471
B3GAT2	CTRL	BRSV	0.103457	0.0650863	1	1	no		B3GAT2	CTRL	BRSV	0.256442	0.146581	1	1	no		B3GAT2	BRSV_LNGH	BRSV_LNGL	0.354361	0.143414	0.155	0.735649	no		B3GAT2	CTRL	BRSV	1.01537	1.44077	0.35675	0.628745	no		B3GAT2	CTRL	BRSV	0.717974	0.895628	0.6157	0.81078	no		B3GAT2	CTRL	BRSV	0.0648412	0.133205
B3GAT3	CTRL	BRSV	61.7285	45.5895	0.0153	0.0605117	no		B3GAT3	CTRL	BRSV	43.1332	51.7192	0.18115	0.376929	no		B3GAT3	BRSV_LNGH	BRSV_LNGL	61.4073	50.6182	0.19765	0.811387	no		B3GAT3	CTRL	BRSV	39.6494	54.5971	0.04525	0.196316	no		B3GAT3	CTRL	BRSV	41.3996	47.7429	0.3565	0.607213	no		B3GAT3	CTRL	BRSV	40.0591	49.5169
B3GNT1	CTRL	BRSV	8.26298	6.87263	0.23785	0.426032	no		B3GNT1	CTRL	BRSV	14.7751	9.42206	0.00345	0.0217058	yes		B3GNT1	BRSV_LNGH	BRSV_LNGL	11.8068	9.21366	0.1415	0.712251	no		B3GNT1	CTRL	BRSV	6.31559	6.82281	0.7133	0.877024	no		B3GNT1	CTRL	BRSV	6.50157	7.08642	0.6739	0.844823	no		B3GNT1	CTRL	BRSV	7.21676	7.66441
B3GNT2	CTRL	BRSV	35.7395	33.5279	0.5936	0.756545	no		B3GNT2	CTRL	BRSV	19.4547	17.9678	0.53505	0.728413	no		B3GNT2	BRSV_LNGH	BRSV_LNGL	17.115	17.5516	0.8619	0.99935	no		B3GNT2	CTRL	BRSV	28.841	29.2919	0.91505	0.968271	no		B3GNT2	CTRL	BRSV	27.1788	27.2112	0.99385	0.996862	no		B3GNT2	CTRL	BRSV	27.2754	27.9574
B3GNT3	CTRL	BRSV	14.0408	10.9391	0.07715	0.195992	no		B3GNT3	CTRL	BRSV	26.963	30.7308	0.32115	0.537706	no		B3GNT3	BRSV_LNGH	BRSV_LNGL	28.0489	30.0765	0.64365	0.99935	no		B3GNT3	CTRL	BRSV	6.94803	19.7138	5e-05	0.00143757	yes		B3GNT3	CTRL	BRSV	5.48069	12.1439	0.0001	0.00179767	yes		B3GNT3	CTRL	BRSV	7.22205	10.3701
B3GNT4	CTRL	BRSV	0.140263	0.170126	1	1	no		B3GNT4	CTRL	BRSV	5.91736	3.95023	0.0683	0.195971	no		B3GNT4	BRSV_LNGH	BRSV_LNGL	5.09824	3.86782	0.2583	0.883967	no		B3GNT4	CTRL	BRSV	1.92727	1.7312	0.73165	0.885111	no		B3GNT4	CTRL	BRSV	0.35521	0.335592	1	1	no		B3GNT4	CTRL	BRSV	0.392543	0.409403
B3GNT5	CTRL	BRSV	17.193	21.5906	0.0739	0.189573	no		B3GNT5	CTRL	BRSV	4.71657	4.64311	0.92955	0.967605	no		B3GNT5	BRSV_LNGH	BRSV_LNGL	3.6266	4.54302	0.243	0.865941	no		B3GNT5	CTRL	BRSV	19.6198	15.5475	0.1414	0.382355	no		B3GNT5	CTRL	BRSV	20.0583	16.3257	0.1915	0.424191	no		B3GNT5	CTRL	BRSV	27.4306	25.6206
B3GNT6	CTRL	BRSV	0.870721	0.603737	0.13275	0.287491	no		B3GNT6	CTRL	BRSV	0.804665	1.17464	0.12385	0.293221	no		B3GNT6	BRSV_LNGH	BRSV_LNGL	1.39107	1.1496	0.4653	0.99935	no		B3GNT6	CTRL	BRSV	0.530122	0.99531	0.04635	0.199524	no		B3GNT6	CTRL	BRSV	0.60849	1.36903	0.0054	0.0376607	yes		B3GNT6	CTRL	BRSV	0.545806	0.87482
B3GNT7	CTRL	BRSV	1.34243	2.40122	0.0166	0.0640317	no		B3GNT7	CTRL	BRSV	4.16365	3.08445	0.2264	0.434959	no		B3GNT7	BRSV_LNGH	BRSV_LNGL	5.0622	3.01911	0.04995	0.399496	no		B3GNT7	CTRL	BRSV	5.58503	4.50135	0.3939	0.662427	no		B3GNT7	CTRL	BRSV	3.73794	4.31849	0.5856	0.792077	no		B3GNT7	CTRL	BRSV	2.74565	1.93998
B3GNT8	CTRL	BRSV	0.429876	0.203222	0.04225	0.126871	no		B3GNT8	CTRL	BRSV	6.77167	10.6501	0.0275	0.102472	no		B3GNT8	BRSV_LNGH	BRSV_LNGL	9.32344	10.4029	0.6119	0.99935	no		B3GNT8	CTRL	BRSV	1.36588	2.48749	0.08295	0.283394	no		B3GNT8	CTRL	BRSV	1.09065	3.19764	0.00365	0.0284718	yes		B3GNT8	CTRL	BRSV	0.385187	0.786259
B3GNT9	CTRL	BRSV	6.79795	4.95457	0.04375	0.130072	no		B3GNT9	CTRL	BRSV	10.9246	8.04265	0.05355	0.164954	no		B3GNT9	BRSV_LNGH	BRSV_LNGL	11.2542	7.87517	0.03775	0.336406	no		B3GNT9	CTRL	BRSV	3.86483	5.15809	0.2023	0.469037	no		B3GNT9	CTRL	BRSV	4.67311	5.55312	0.39955	0.647127	no		B3GNT9	CTRL	BRSV	4.8653	5.9178
B3GNTL1	CTRL	BRSV	2.40899	3.32018	0.1872	0.361997	no		B3GNTL1	CTRL	BRSV	1.47906	1.99724	0.3608	0.57794	no		B3GNTL1	BRSV_LNGH	BRSV_LNGL	1.76376	1.95629	0.75485	0.99935	no		B3GNTL1	CTRL	BRSV	7.4463	4.74489	0.10325	0.321815	no		B3GNTL1	CTRL	BRSV	4.60381	4.70254	0.94345	0.977167	no		B3GNTL1	CTRL	BRSV	6.95972	6.00724
B4GALNT1	CTRL	BRSV	0.482618	0.453068	0.80905	0.897037	no		B4GALNT1	CTRL	BRSV	0.464288	0.507827	0.7764	0.88724	no		B4GALNT1	BRSV_LNGH	BRSV_LNGL	0.646332	0.496548	0.4074	0.99935	no		B4GALNT1	CTRL	BRSV	0.329675	0.517244	0.24875	0.523405	no		B4GALNT1	CTRL	BRSV	0.237965	0.187781	1	1	no		B4GALNT1	CTRL	BRSV	0.220145	0.340984
B4GALNT2	CTRL	BRSV	0.106527	0.13271	1	1	no		B4GALNT2	CTRL	BRSV	0.0947975	0.444823	0.0001	0.00125575	yes		B4GALNT2	BRSV_LNGH	BRSV_LNGL	0.710895	0.432591	0.2319	0.856988	no		B4GALNT2	CTRL	BRSV	3.30483	2.90103	0.63575	0.833023	no		B4GALNT2	CTRL	BRSV	2.28439	0.79313	0.00075	0.00875341	yes		B4GALNT2	CTRL	BRSV	0.154893	0.168336
B4GALNT3	CTRL	BRSV	0.0107633	0.0813124	1	1	no		B4GALNT3	CTRL	BRSV	0.0216221	0.0230779	1	1	no		B4GALNT3	BRSV_LNGH	BRSV_LNGL	0.0124789	0.0225017	1	1	no		B4GALNT3	CTRL	BRSV	0.464039	0.552231	0.5924	0.80396	no		B4GALNT3	CTRL	BRSV	0.312041	1.47111	5e-05	0.00103257	yes		B4GALNT3	CTRL	BRSV	0.104002	0.0706695
B4GALT1	CTRL	BRSV	22.9533	31.8725	0.0117	0.0494865	yes		B4GALT1	CTRL	BRSV	14.0816	17.1758	0.21215	0.417571	no		B4GALT1	BRSV_LNGH	BRSV_LNGL	8.73671	16.8216	0.00065	0.0180724	yes		B4GALT1	CTRL	BRSV	39.2298	26.0658	0.0107	0.0805332	no		B4GALT1	CTRL	BRSV	31.6613	15.2585	5e-05	0.00103257	yes		B4GALT1	CTRL	BRSV	38.4141	17.863
B4GALT2	CTRL	BRSV	14.9006	12.54	0.2181	0.401546	no		B4GALT2	CTRL	BRSV	14.6446	16.8215	0.34735	0.564792	no		B4GALT2	BRSV_LNGH	BRSV_LNGL	18.113	16.4532	0.548	0.99935	no		B4GALT2	CTRL	BRSV	18.0808	19.0372	0.76025	0.90042	no		B4GALT2	CTRL	BRSV	16.8346	19.3847	0.4002	0.647839	no		B4GALT2	CTRL	BRSV	11.4759	9.90985
B4GALT3	CTRL	BRSV	28.125	21.9139	0.0537	0.150194	no		B4GALT3	CTRL	BRSV	24.724	31.5358	0.0671	0.193465	no		B4GALT3	BRSV_LNGH	BRSV_LNGL	25.6147	30.8211	0.21805	0.84158	no		B4GALT3	CTRL	BRSV	16.1676	24.385	0.01295	0.090115	no		B4GALT3	CTRL	BRSV	17.3614	25.8782	0.01285	0.0708037	no		B4GALT3	CTRL	BRSV	18.3353	24.2464
B4GALT4	CTRL	BRSV	13.286	12.03	0.4651	0.654349	no		B4GALT4	CTRL	BRSV	8.03246	7.77696	0.82855	0.916187	no		B4GALT4	BRSV_LNGH	BRSV_LNGL	7.98652	7.60014	0.7609	0.99935	no		B4GALT4	CTRL	BRSV	10.1344	12.8365	0.17355	0.43039	no		B4GALT4	CTRL	BRSV	8.73838	10.5684	0.26175	0.509414	no		B4GALT4	CTRL	BRSV	8.12168	9.37437
B4GALT5	CTRL	BRSV	7.52314	10.9288	0.0296	0.0980943	no		B4GALT5	CTRL	BRSV	4.86103	7.22063	0.0614	0.181898	no		B4GALT5	BRSV_LNGH	BRSV_LNGL	4.01761	7.06717	0.0162	0.189686	no		B4GALT5	CTRL	BRSV	17.17	12.801	0.1321	0.368193	no		B4GALT5	CTRL	BRSV	10.9603	7.01556	0.0351	0.142453	no		B4GALT5	CTRL	BRSV	12.2721	6.13346
B4GALT6	CTRL	BRSV	3.40395	7.88486	5e-05	0.000706497	yes		B4GALT6	CTRL	BRSV	7.09711	3.09137	5e-05	0.000676977	yes		B4GALT6	BRSV_LNGH	BRSV_LNGL	3.16016	3.02226	0.82175	0.99935	no		B4GALT6	CTRL	BRSV	2.62705	1.48287	0.03185	0.159322	no		B4GALT6	CTRL	BRSV	2.98927	1.78536	0.02855	0.123829	no		B4GALT6	CTRL	BRSV	9.40067	4.40287
B4GALT7	CTRL	BRSV	12.814	8.71732	0.01465	0.0587641	no		B4GALT7	CTRL	BRSV	5.40378	6.39805	0.42065	0.635055	no		B4GALT7	BRSV_LNGH	BRSV_LNGL	6.53354	6.25902	0.84465	0.99935	no		B4GALT7	CTRL	BRSV	9.18404	8.92307	0.8938	0.960689	no		B4GALT7	CTRL	BRSV	7.90133	7.38029	0.75155	0.889072	no		B4GALT7	CTRL	BRSV	7.66868	7.79741
B7H6	CTRL	BRSV	5.11085	5.44675	0.70815	0.835921	no		B7H6	CTRL	BRSV	2.15141	2.76089	0.2479	0.459534	no		B7H6	BRSV_LNGH	BRSV_LNGL	2.53631	2.69952	0.77185	0.99935	no		B7H6	CTRL	BRSV	2.93909	3.2794	0.646	0.839004	no		B7H6	CTRL	BRSV	4.43587	3.56298	0.3106	0.56216	no		B7H6	CTRL	BRSV	3.90473	4.14336
B9D1	CTRL	BRSV	13.3424	8.47651	0.02035	0.0747083	no		B9D1	CTRL	BRSV	14.321	21.123	0.051	0.158877	no		B9D1	BRSV_LNGH	BRSV_LNGL	23.515	20.6618	0.5141	0.99935	no		B9D1	CTRL	BRSV	16.2845	21.2591	0.25165	0.525866	no		B9D1	CTRL	BRSV	10.7145	14.7316	0.1927	0.425138	no		B9D1	CTRL	BRSV	6.52054	6.21732
B9D2	CTRL	BRSV	32.3933	23.333	0.0278	0.093501	no		B9D2	CTRL	BRSV	15.4988	16.3085	0.77725	0.887693	no		B9D2	BRSV_LNGH	BRSV_LNGL	17.3168	15.9559	0.66665	0.99935	no		B9D2	CTRL	BRSV	33.3271	33.7776	0.9417	0.978971	no		B9D2	CTRL	BRSV	31.7301	21.6041	0.04665	0.172389	no		B9D2	CTRL	BRSV	21.6194	20.9425
BAALC	CTRL	BRSV	0.12068	0.26399	1	1	no		BAALC	CTRL	BRSV	1.44569	0.864146	0.0555	0.169705	no		BAALC	BRSV_LNGH	BRSV_LNGL	0.639155	0.845379	0.34635	0.966141	no		BAALC	CTRL	BRSV	0.103041	0.171434	1	1	no		BAALC	CTRL	BRSV	0.208766	0.252747	1	1	no		BAALC	CTRL	BRSV	0.22087	0.133541
BABAM1	CTRL	BRSV	65.1765	54.4582	0.134	0.289387	no		BABAM1	CTRL	BRSV	37.1533	41.7571	0.3793	0.595927	no		BABAM1	BRSV_LNGH	BRSV_LNGL	42.5786	40.8525	0.7751	0.99935	no		BABAM1	CTRL	BRSV	45.2967	53.0582	0.2821	0.557758	no		BABAM1	CTRL	BRSV	46.6132	42.9114	0.56765	0.778183	no		BABAM1	CTRL	BRSV	48.6545	51.9525
BACE1	CTRL	BRSV	4.14262	4.48878	0.6248	0.779846	no		BACE1	CTRL	BRSV	12.7987	10.7671	0.25115	0.463051	no		BACE1	BRSV_LNGH	BRSV_LNGL	12.9642	10.5447	0.2147	0.838543	no		BACE1	CTRL	BRSV	3.9762	4.93869	0.33235	0.606757	no		BACE1	CTRL	BRSV	3.12129	3.7912	0.3851	0.633784	no		BACE1	CTRL	BRSV	4.14757	4.07956
BACE2	CTRL	BRSV	6.86758	3.49063	0.00025	0.00268293	yes		BACE2	CTRL	BRSV	16.3084	37.7161	5e-05	0.000676977	yes		BACE2	BRSV_LNGH	BRSV_LNGL	23.6675	36.8535	0.00585	0.0944648	no		BACE2	CTRL	BRSV	9.44857	13.2953	0.0891	0.296051	no		BACE2	CTRL	BRSV	11.8744	18.683	0.0162	0.0829436	no		BACE2	CTRL	BRSV	3.76544	3.16268
BACH1	CTRL	BRSV	3.74942	4.82836	0.13375	0.289145	no		BACH1	CTRL	BRSV	4.67105	5.20342	0.53035	0.725336	no		BACH1	BRSV_LNGH	BRSV_LNGL	3.54056	5.08942	0.05355	0.418226	no		BACH1	CTRL	BRSV	4.81391	3.44791	0.11355	0.340364	no		BACH1	CTRL	BRSV	4.1854	3.04769	0.1403	0.351629	no		BACH1	CTRL	BRSV	5.72318	3.32362
BACH2	CTRL	BRSV	3.38466	8.44607	5e-05	0.000706497	yes		BACH2	CTRL	BRSV	0.598768	0.724635	0.5132	0.711864	no		BACH2	BRSV_LNGH	BRSV_LNGL	0.539785	0.709938	0.37285	0.984736	no		BACH2	CTRL	BRSV	14.4845	6.47063	5e-05	0.00143757	yes		BACH2	CTRL	BRSV	10.8173	3.96205	5e-05	0.00103257	yes		BACH2	CTRL	BRSV	17.7798	7.16557
BAD	CTRL	BRSV	43.1781	37.1352	0.273	0.466199	no		BAD	CTRL	BRSV	38.5956	40.1071	0.7984	0.899448	no		BAD	BRSV_LNGH	BRSV_LNGL	39.5047	39.2247	0.96465	0.99935	no		BAD	CTRL	BRSV	46.4938	51.5861	0.5458	0.776771	no		BAD	CTRL	BRSV	39.4538	36.1598	0.6219	0.813945	no		BAD	CTRL	BRSV	36.917	35.7604
BAG1	CTRL	BRSV	4.95618	3.77995	0.19795	0.376097	no		BAG1	CTRL	BRSV	3.24947	3.93195	0.4111	0.625974	no		BAG1	BRSV_LNGH	BRSV_LNGL	2.75289	3.84582	0.2021	0.81777	no		BAG1	CTRL	BRSV	2.88275	3.07521	0.80695	0.923435	no		BAG1	CTRL	BRSV	3.004	2.21876	0.25535	0.502032	no		BAG1	CTRL	BRSV	3.06788	2.70676
BAG2	CTRL	BRSV	46.2799	22.0768	5e-05	0.000706497	yes		BAG2	CTRL	BRSV	17.8667	17.3169	0.81875	0.911313	no		BAG2	BRSV_LNGH	BRSV_LNGL	18.2445	16.9297	0.6183	0.99935	no		BAG2	CTRL	BRSV	12.5648	13.3314	0.74815	0.894044	no		BAG2	CTRL	BRSV	16.0507	15.3234	0.77975	0.903628	no		BAG2	CTRL	BRSV	15.1993	25.4619
BAG3	CTRL	BRSV	16.953	7.87614	5e-05	0.000706497	yes		BAG3	CTRL	BRSV	23.0666	50.4901	5e-05	0.000676977	yes		BAG3	BRSV_LNGH	BRSV_LNGL	78.672	49.4453	0.0508	0.40334	no		BAG3	CTRL	BRSV	7.43388	14.3917	0.0005	0.00929077	yes		BAG3	CTRL	BRSV	10.169	18.1303	0.0008	0.00923898	yes		BAG3	CTRL	BRSV	6.28735	10.622
BAG4	CTRL	BRSV	7.53552	9.41329	0.6638	0.806247	no		BAG4	CTRL	BRSV	6.09594	5.45757	0.82105	0.912554	no		BAG4	BRSV_LNGH	BRSV_LNGL	5.57843	5.33624	0.9453	0.99935	no		BAG4	CTRL	BRSV	9.125	7.37291	0.75555	0.898315	no		BAG4	CTRL	BRSV	8.90905	6.46141	0.6093	0.807748	no		BAG4	CTRL	BRSV	10.8063	7.15257
BAG5	CTRL	BRSV	25.6475	28.2422	0.44725	0.639595	no		BAG5	CTRL	BRSV	15.3854	15.7852	0.85565	0.92832	no		BAG5	BRSV_LNGH	BRSV_LNGL	12.7865	15.444	0.2338	0.857438	no		BAG5	CTRL	BRSV	16.8296	16.026	0.764	0.902132	no		BAG5	CTRL	BRSV	18.6972	13.7526	0.05615	0.194393	no		BAG5	CTRL	BRSV	24.9164	19.4345
BAG6	CTRL	BRSV	65.8183	63.5045	0.76325	0.870448	no		BAG6	CTRL	BRSV	72.6851	79.6405	0.48955	0.692525	no		BAG6	BRSV_LNGH	BRSV_LNGL	75.7452	77.9349	0.84825	0.99935	no		BAG6	CTRL	BRSV	73.2456	75.9862	0.81175	0.925794	no		BAG6	CTRL	BRSV	64.7749	71.8983	0.4538	0.692759	no		BAG6	CTRL	BRSV	77.2189	77.1509
BAHCC1	CTRL	BRSV	0.699893	0.771128	0.591	0.754345	no		BAHCC1	CTRL	BRSV	2.98381	2.55141	0.3288	0.545627	no		BAHCC1	BRSV_LNGH	BRSV_LNGL	2.72415	2.49627	0.61905	0.99935	no		BAHCC1	CTRL	BRSV	1.05321	1.17778	0.62025	0.824071	no		BAHCC1	CTRL	BRSV	0.745953	1.20247	0.04255	0.162259	no		BAHCC1	CTRL	BRSV	1.00902	1.10157
BAHD1	CTRL	BRSV	14.3869	18.2173	0.0505	0.143848	no		BAHD1	CTRL	BRSV	15.8747	15.7294	0.9436	0.973876	no		BAHD1	BRSV_LNGH	BRSV_LNGL	15.32	15.3869	0.9761	0.99935	no		BAHD1	CTRL	BRSV	16.8578	16.7443	0.96355	0.986336	no		BAHD1	CTRL	BRSV	15.6683	15.3415	0.8905	0.953108	no		BAHD1	CTRL	BRSV	19.4599	18.0511
BAI1	CTRL	BRSV	0.100195	0.0850324	1	1	no		BAI1	CTRL	BRSV	1.00592	0.538657	0.01595	0.0696394	no		BAI1	BRSV_LNGH	BRSV_LNGL	2.2375	0.528244	5e-05	0.00208907	yes		BAI1	CTRL	BRSV	0.0605325	0.0653995	1	1	no		BAI1	CTRL	BRSV	0.0485993	0.0894698	1	1	no		BAI1	CTRL	BRSV	0.0789768	0.0911756
BAI3	CTRL	BRSV	0.0173268	0.0121429	1	1	no		BAI3	CTRL	BRSV	0	0	1	1	no		BAI3	BRSV_LNGH	BRSV_LNGL	0	0	1	1	no		BAI3	CTRL	BRSV	0.0122041	0.0125447	1	1	no		BAI3	CTRL	BRSV	0	0	1	1	no		BAI3	CTRL	BRSV	0	0
BAIAP2	CTRL	BRSV	5.60105	7.22809	0.0997	0.235056	no		BAIAP2	CTRL	BRSV	39.2578	39.172	0.98665	0.992771	no		BAIAP2	BRSV_LNGH	BRSV_LNGL	37.0712	38.3032	0.8204	0.99935	no		BAIAP2	CTRL	BRSV	9.19342	13.6411	0.04085	0.18452	no		BAIAP2	CTRL	BRSV	8.68173	18.3631	5e-05	0.00103257	yes		BAIAP2	CTRL	BRSV	6.93664	7.66773
BAIAP2L2	CTRL	BRSV	0.731407	0.95758	0.2596	0.450495	no		BAIAP2L2	CTRL	BRSV	1.13044	0.941819	0.5135	0.712152	no		BAIAP2L2	BRSV_LNGH	BRSV_LNGL	1.9428	0.920827	0.01085	0.144402	no		BAIAP2L2	CTRL	BRSV	0.87144	1.62422	0.0582	0.229556	no		BAIAP2L2	CTRL	BRSV	0.794302	1.18112	0.1799	0.40722	no		BAIAP2L2	CTRL	BRSV	0.875004	0.958416
BAK1	CTRL	BRSV	75.3819	48.9916	0.00195	0.0127519	yes		BAK1	CTRL	BRSV	27.8014	41.4424	0.03095	0.111394	no		BAK1	BRSV_LNGH	BRSV_LNGL	31.0667	40.5741	0.1658	0.75684	no		BAK1	CTRL	BRSV	58.4961	53.0644	0.61225	0.818283	no		BAK1	CTRL	BRSV	48.4933	38.6034	0.24335	0.488603	no		BAK1	CTRL	BRSV	51.6898	43.676
BAMBI	CTRL	BRSV	1.30362	1.03626	0.2812	0.475063	no		BAMBI	CTRL	BRSV	4.31778	3.29197	0.10815	0.266658	no		BAMBI	BRSV_LNGH	BRSV_LNGL	6.00716	3.21395	0.0006	0.0169284	yes		BAMBI	CTRL	BRSV	1.36543	1.07827	0.3984	0.666883	no		BAMBI	CTRL	BRSV	0.832301	1.00093	0.53695	0.756009	no		BAMBI	CTRL	BRSV	0.801117	0.74898
BANF1	CTRL	BRSV	568.937	372.673	0.00075	0.00621024	yes		BANF1	CTRL	BRSV	289.943	426.492	0.0034	0.0215319	yes		BANF1	BRSV_LNGH	BRSV_LNGL	432.786	417.188	0.8268	0.99935	no		BANF1	CTRL	BRSV	395.73	447.311	0.42425	0.68808	no		BANF1	CTRL	BRSV	436.375	428.821	0.89995	0.95782	no		BANF1	CTRL	BRSV	354.068	438.848
BANF2	CTRL	BRSV	0	0	1	1	no		BANF2	CTRL	BRSV	0	0	1	1	no		BANF2	BRSV_LNGH	BRSV_LNGL	0	0	1	1	no		BANF2	CTRL	BRSV	0	0	1	1	no		BANF2	CTRL	BRSV	0	0	1	1	no		BANF2	CTRL	BRSV	0	0
BANK1	CTRL	BRSV	33.5579	40.0815	0.1346	0.290341	no		BANK1	CTRL	BRSV	12.5457	6.93242	5e-05	0.000676977	yes		BANK1	BRSV_LNGH	BRSV_LNGL	8.18859	6.78759	0.2122	0.834163	no		BANK1	CTRL	BRSV	25.3099	18.5419	0.03905	0.179946	no		BANK1	CTRL	BRSV	29.8181	19.9404	0.00515	0.0364786	yes		BANK1	CTRL	BRSV	41.5266	35.1631
BANP	CTRL	BRSV	19.9856	20.6871	0.79325	0.887415	no		BANP	CTRL	BRSV	12.641	15.2763	0.22515	0.433777	no		BANP	BRSV_LNGH	BRSV_LNGL	13.9821	14.954	0.7032	0.99935	no		BANP	CTRL	BRSV	13.9239	12.5977	0.58365	0.798448	no		BANP	CTRL	BRSV	15.7322	15.1275	0.8232	0.923071	no		BANP	CTRL	BRSV	19.5349	20.4839
BAP1	CTRL	BRSV	45.9239	41.7268	0.41205	0.607203	no		BAP1	CTRL	BRSV	27.6536	29.811	0.55085	0.73875	no		BAP1	BRSV_LNGH	BRSV_LNGL	28.2164	29.1644	0.8214	0.99935	no		BAP1	CTRL	BRSV	37.323	37.3868	0.9922	0.99577	no		BAP1	CTRL	BRSV	35.1173	33.2129	0.68825	0.853787	no		BAP1	CTRL	BRSV	37.922	37.0287
BARD1	CTRL	BRSV	2.16422	3.5233	0.0056	0.0286558	yes		BARD1	CTRL	BRSV	1.28149	0.946171	0.16075	0.348311	no		BARD1	BRSV_LNGH	BRSV_LNGL	0.779187	0.925115	0.4823	0.99935	no		BARD1	CTRL	BRSV	5.17544	2.53961	0.00065	0.0112548	yes		BARD1	CTRL	BRSV	4.3083	1.84732	5e-05	0.00103257	yes		BARD1	CTRL	BRSV	4.75255	2.11489
BARHL1	CTRL	BRSV	0	0	1	1	no		BARHL1	CTRL	BRSV	0.014496	0	1	1	no		BARHL1	BRSV_LNGH	BRSV_LNGL	0	0	1	1	no		BARHL1	CTRL	BRSV	0.0177953	0	1	1	no		BARHL1	CTRL	BRSV	0	0	1	1	no		BARHL1	CTRL	BRSV	0.0176073	0
BARHL2	CTRL	BRSV	0	0	1	1	no		BARHL2	CTRL	BRSV	0	0	1	1	no		BARHL2	BRSV_LNGH	BRSV_LNGL	0	0	1	1	no		BARHL2	CTRL	BRSV	0	0.00879276	1	1	no		BARHL2	CTRL	BRSV	0.00966316	0.0177224	1	1	no		BARHL2	CTRL	BRSV	0.0113753	0
BARX2	CTRL	BRSV	0	0	1	1	no		BARX2	CTRL	BRSV	1.26165	1.97149	0.07585	0.210462	no		BARX2	BRSV_LNGH	BRSV_LNGL	0.434274	1.92552	0.0001	0.00383258	yes		BARX2	CTRL	BRSV	3.83537	9.95941	0.00035	0.00709013	yes		BARX2	CTRL	BRSV	1.65605	8.66976	5e-05	0.00103257	yes		BARX2	CTRL	BRSV	0	0
BASP1	CTRL	BRSV	137.775	176.427	0.04105	0.124182	no		BASP1	CTRL	BRSV	104.716	110.336	0.6976	0.838491	no		BASP1	BRSV_LNGH	BRSV_LNGL	107.076	107.914	0.961	0.99935	no		BASP1	CTRL	BRSV	293.369	233.522	0.17305	0.429769	no		BASP1	CTRL	BRSV	275.302	201.518	0.05505	0.191834	no		BASP1	CTRL	BRSV	189.189	150.808
BATF	CTRL	BRSV	98.3691	50.4844	5e-05	0.000706497	yes		BATF	CTRL	BRSV	11.7178	23.3418	0.00055	0.00515788	yes		BATF	BRSV_LNGH	BRSV_LNGL	12.584	22.831	0.00315	0.0592494	no		BATF	CTRL	BRSV	48.5713	69.5404	0.02465	0.134887	no		BATF	CTRL	BRSV	53.7697	51.5953	0.79815	0.911694	no		BATF	CTRL	BRSV	43.9767	53.0493
BATF2	CTRL	BRSV	10.1882	4.90841	0.00035	0.00346717	yes		BATF2	CTRL	BRSV	12.0263	58.89	5e-05	0.000676977	yes		BATF2	BRSV_LNGH	BRSV_LNGL	15.1515	57.4932	5e-05	0.00208907	yes		BATF2	CTRL	BRSV	2.54035	15.5505	5e-05	0.00143757	yes		BATF2	CTRL	BRSV	1.03425	4.86726	5e-05	0.00103257	yes		BATF2	CTRL	BRSV	2.36243	6.33169
BATF3	CTRL	BRSV	97.4949	53.8197	5e-05	0.000706497	yes		BATF3	CTRL	BRSV	53.3096	78.0105	0.0058	0.032807	yes		BATF3	BRSV_LNGH	BRSV_LNGL	55.4839	76.288	0.04125	0.35418	no		BATF3	CTRL	BRSV	31.7591	42.9763	0.0997	0.31544	no		BATF3	CTRL	BRSV	39.2623	38.96	0.9682	0.986826	no		BATF3	CTRL	BRSV	34.1189	49.8908
BAX	CTRL	BRSV	78.9703	47.66	0.00035	0.00346717	yes		BAX	CTRL	BRSV	65.2006	94.7472	0.0103	0.0505744	no		BAX	BRSV_LNGH	BRSV_LNGL	86.5625	92.7278	0.64805	0.99935	no		BAX	CTRL	BRSV	53.7085	68.1047	0.18885	0.450555	no		BAX	CTRL	BRSV	54.2547	61.1147	0.49145	0.722175	no		BAX	CTRL	BRSV	49.4906	60.7928
BAZ1A	CTRL	BRSV	24.9486	30.2169	0.1032	0.240146	no		BAZ1A	CTRL	BRSV	8.94607	9.70624	0.5239	0.720351	no		BAZ1A	BRSV_LNGH	BRSV_LNGL	7.50411	9.48913	0.11105	0.629237	no		BAZ1A	CTRL	BRSV	20.8113	14.6255	0.01785	0.110826	no		BAZ1A	CTRL	BRSV	23.537	13.1461	0.0001	0.00179767	yes		BAZ1A	CTRL	BRSV	23.675	16.6458
BAZ1B	CTRL	BRSV	29.5531	33.1663	0.33095	0.527143	no		BAZ1B	CTRL	BRSV	19.187	16.0795	0.167	0.357182	no		BAZ1B	BRSV_LNGH	BRSV_LNGL	16.1134	15.7224	0.86385	0.99935	no		BAZ1B	CTRL	BRSV	28.0543	23.7057	0.2748	0.548998	no		BAZ1B	CTRL	BRSV	26.7447	20.3215	0.0551	0.191922	no		BAZ1B	CTRL	BRSV	32.5392	25.7681
BAZ2A	CTRL	BRSV	16.9084	24.8985	0.0017	0.0115119	yes		BAZ2A	CTRL	BRSV	16.8943	14.5669	0.26005	0.473231	no		BAZ2A	BRSV_LNGH	BRSV_LNGL	13.8802	14.2471	0.8632	0.99935	no		BAZ2A	CTRL	BRSV	19.9625	16.6788	0.2345	0.507057	no		BAZ2A	CTRL	BRSV	17.8659	17.0403	0.73685	0.88153	no		BAZ2A	CTRL	BRSV	27.1693	23.961
BAZ2B	CTRL	BRSV	0.579876	0.892542	0.03015	0.0993786	no		BAZ2B	CTRL	BRSV	2.21537	1.1868	5e-05	0.000676977	yes		BAZ2B	BRSV_LNGH	BRSV_LNGL	1.07293	1.16087	0.6726	0.99935	no		BAZ2B	CTRL	BRSV	1.76327	1.35579	0.16295	0.415472	no		BAZ2B	CTRL	BRSV	0.982444	1.15462	0.4278	0.671423	no		BAZ2B	CTRL	BRSV	0.839796	0.564304
BBC3	CTRL	BRSV	4.76632	6.05196	0.2018	0.380947	no		BBC3	CTRL	BRSV	12.1344	11.5038	0.7669	0.881229	no		BBC3	BRSV_LNGH	BRSV_LNGL	12.8731	11.2642	0.492	0.99935	no		BBC3	CTRL	BRSV	6.24416	7.74552	0.36065	0.632382	no		BBC3	CTRL	BRSV	4.99927	5.66694	0.61465	0.81078	no		BBC3	CTRL	BRSV	5.03456	6.10959
BBOX1	CTRL	BRSV	1.00416	1.40212	0.142	0.301258	no		BBOX1	CTRL	BRSV	2.37243	1.66156	0.09005	0.235727	no		BBOX1	BRSV_LNGH	BRSV_LNGL	1.62179	1.62412	0.9963	0.99935	no		BBOX1	CTRL	BRSV	1.52875	1.2145	0.39045	0.659416	no		BBOX1	CTRL	BRSV	1.407	1.44753	0.9134	0.964353	no		BBOX1	CTRL	BRSV	1.74692	1.89752
BBS10	CTRL	BRSV	1.11186	1.71798	0.03255	0.104703	no		BBS10	CTRL	BRSV	0.491257	0.375081	0.29485	0.51247	no		BBS10	BRSV_LNGH	BRSV_LNGL	0.320559	0.366806	1	1	no		BBS10	CTRL	BRSV	1.84327	0.940961	0.0086	0.0702923	no		BBS10	CTRL	BRSV	1.76841	0.715761	0.00055	0.00690008	yes		BBS10	CTRL	BRSV	1.74584	0.772052
BBS12	CTRL	BRSV	3.00951	3.77217	0.19335	0.370522	no		BBS12	CTRL	BRSV	2.29714	2.04294	0.56235	0.747665	no		BBS12	BRSV_LNGH	BRSV_LNGL	1.81284	1.99761	0.65735	0.99935	no		BBS12	CTRL	BRSV	3.71517	2.6902	0.15915	0.409556	no		BBS12	CTRL	BRSV	3.47198	2.72365	0.25155	0.497609	no		BBS12	CTRL	BRSV	3.1154	2.76029
BBS2	CTRL	BRSV	7.98726	9.94478	0.11585	0.260898	no		BBS2	CTRL	BRSV	9.93106	8.13003	0.1661	0.356097	no		BBS2	BRSV_LNGH	BRSV_LNGL	6.6721	7.94916	0.27035	0.8933	no		BBS2	CTRL	BRSV	12.7874	10.1284	0.1508	0.39744	no		BBS2	CTRL	BRSV	11.5529	8.39443	0.05515	0.191966	no		BBS2	CTRL	BRSV	9.87841	7.97327
BBS4	CTRL	BRSV	17.61	14.6675	0.16185	0.329788	no		BBS4	CTRL	BRSV	22.0303	20.7391	0.65275	0.809463	no		BBS4	BRSV_LNGH	BRSV_LNGL	17.3966	20.2738	0.3216	0.943393	no		BBS4	CTRL	BRSV	14.063	20.0583	0.025	0.135986	no		BBS4	CTRL	BRSV	11.733	17.122	0.0185	0.091379	no		BBS4	CTRL	BRSV	11.3818	15.8894
BBS5	CTRL	BRSV	2.86336	2.66392	0.72575	0.846958	no		BBS5	CTRL	BRSV	5.52303	3.79018	0.03995	0.133641	no		BBS5	BRSV_LNGH	BRSV_LNGL	3.8808	3.70246	0.8192	0.99935	no		BBS5	CTRL	BRSV	3.62082	3.44598	0.82965	0.934178	no		BBS5	CTRL	BRSV	2.59279	2.92396	0.6139	0.810363	no		BBS5	CTRL	BRSV	2.12975	2.16459
BBS7	CTRL	BRSV	3.43589	3.81092	0.51565	0.695157	no		BBS7	CTRL	BRSV	2.73379	1.57859	0.0029	0.0191035	yes		BBS7	BRSV_LNGH	BRSV_LNGL	1.49373	1.54216	0.87495	0.99935	no		BBS7	CTRL	BRSV	2.82646	2.10099	0.1446	0.387693	no		BBS7	CTRL	BRSV	3.09488	2.10789	0.05135	0.183422	no		BBS7	CTRL	BRSV	3.65091	3.05959
BBS9	CTRL	BRSV	2.06143	1.72467	0.33355	0.529217	no		BBS9	CTRL	BRSV	3.1169	2.67389	0.3613	0.57832	no		BBS9	BRSV_LNGH	BRSV_LNGL	2.19382	2.61387	0.3567	0.974677	no		BBS9	CTRL	BRSV	1.86455	1.46163	0.29625	0.571683	no		BBS9	CTRL	BRSV	1.64527	1.26339	0.2489	0.494462	no		BBS9	CTRL	BRSV	1.4892	1.88414
BBX	CTRL	BRSV	3.55359	7.47537	5e-05	0.000706497	yes		BBX	CTRL	BRSV	2.65453	1.89312	0.05635	0.171318	no		BBX	BRSV_LNGH	BRSV_LNGL	1.10338	1.85181	0.01635	0.190858	no		BBX	CTRL	BRSV	8.14593	4.42656	0.0005	0.00929077	yes		BBX	CTRL	BRSV	6.69359	3.50964	0.0005	0.00646767	yes		BBX	CTRL	BRSV	10.2509	5.09643
BCAM	CTRL	BRSV	29.4436	26.3973	0.36875	0.566515	no		BCAM	CTRL	BRSV	273.391	203.714	0.0503	0.157525	no		BCAM	BRSV_LNGH	BRSV_LNGL	295.321	199.443	0.0316	0.297371	no		BCAM	CTRL	BRSV	47.8317	87.867	5e-05	0.00143757	yes		BCAM	CTRL	BRSV	54.8291	84.3628	0.0035	0.0276376	yes		BCAM	CTRL	BRSV	28.458	33.3496
BCAN	CTRL	BRSV	0	0	1	1	no		BCAN	CTRL	BRSV	0.517339	0.171803	0.01015	0.0499812	yes		BCAN	BRSV_LNGH	BRSV_LNGL	0.56358	0.168767	0.00415	0.0728609	no		BCAN	CTRL	BRSV	0.0252467	0.0157974	1	1	no		BCAN	CTRL	BRSV	0.00476175	0.00345589	1	1	no		BCAN	CTRL	BRSV	0	0
BCAP29	CTRL	BRSV	16.9383	14.5139	0.4264	0.620414	no		BCAP29	CTRL	BRSV	12.2283	11.1115	0.6404	0.800591	no		BCAP29	BRSV_LNGH	BRSV_LNGL	10.6908	10.8608	0.9463	0.99935	no		BCAP29	CTRL	BRSV	10.7069	11.2571	0.8307	0.934601	no		BCAP29	CTRL	BRSV	12.7224	10.871	0.4976	0.727258	no		BCAP29	CTRL	BRSV	11.7283	12.4512
BCAP31	CTRL	BRSV	165.062	88.3445	5e-05	0.000706497	yes		BCAP31	CTRL	BRSV	175.072	243.492	0.0118	0.0556177	no		BCAP31	BRSV_LNGH	BRSV_LNGL	237.701	238.25	0.98885	0.99935	no		BCAP31	CTRL	BRSV	89.2169	133.044	0.00635	0.0575473	no		BCAP31	CTRL	BRSV	95.5316	121.72	0.0916	0.26788	no		BCAP31	CTRL	BRSV	85.988	134.219
BCAR1	CTRL	BRSV	22.2325	15.582	0.00485	0.0256494	yes		BCAR1	CTRL	BRSV	55.1803	80.5401	0.0037	0.0228862	yes		BCAR1	BRSV_LNGH	BRSV_LNGL	91.1026	78.853	0.33155	0.951732	no		BCAR1	CTRL	BRSV	11.9594	24.3974	5e-05	0.00143757	yes		BCAR1	CTRL	BRSV	15.0448	24.2143	0.00465	0.0337755	yes		BCAR1	CTRL	BRSV	13.4089	20.2358
BCAR3	CTRL	BRSV	6.88247	11.8798	5e-05	0.000706497	yes		BCAR3	CTRL	BRSV	7.57751	6.08767	0.14165	0.320962	no		BCAR3	BRSV_LNGH	BRSV_LNGL	5.60672	5.9564	0.71405	0.99935	no		BCAR3	CTRL	BRSV	14.7891	9.99548	0.0131	0.0907108	no		BCAR3	CTRL	BRSV	11.7801	7.78569	0.01065	0.0618214	no		BCAR3	CTRL	BRSV	12.9164	7.64713
BCAR4	CTRL	BRSV	0.0311803	0.0515776	1	1	no		BCAR4	CTRL	BRSV	0	0.0351799	1	1	no		BCAR4	BRSV_LNGH	BRSV_LNGL	0.0136515	0.0343654	1	1	no		BCAR4	CTRL	BRSV	0.0598261	0.0132222	1	1	no		BCAR4	CTRL	BRSV	0.0394356	0.0318199	1	1	no		BCAR4	CTRL	BRSV	0.0214498	0.0303754
BCAS1	CTRL	BRSV	0.510445	0.436073	0.57195	0.741242	no		BCAS1	CTRL	BRSV	3.0985	1.02244	5e-05	0.000676977	yes		BCAS1	BRSV_LNGH	BRSV_LNGL	1.29324	1.00002	0.3374	0.956139	no		BCAS1	CTRL	BRSV	5.34103	6.03182	0.57685	0.795537	no		BCAS1	CTRL	BRSV	4.58563	8.46103	0.00565	0.0389458	yes		BCAS1	CTRL	BRSV	0.231839	0.249781
BCAS2	CTRL	BRSV	65.9193	37.9524	5e-05	0.000706497	yes		BCAS2	CTRL	BRSV	19.925	23.537	0.2514	0.463401	no		BCAS2	BRSV_LNGH	BRSV_LNGL	23.3858	23.0103	0.9192	0.99935	no		BCAS2	CTRL	BRSV	27.6685	36.5919	0.0802	0.277424	no		BCAS2	CTRL	BRSV	37.3513	42.6258	0.3879	0.636285	no		BCAS2	CTRL	BRSV	29.5381	45.2026
BCAS3	CTRL	BRSV	6.82347	6.72431	0.91905	0.958143	no		BCAS3	CTRL	BRSV	8.91034	6.88163	0.0809	0.219455	no		BCAS3	BRSV_LNGH	BRSV_LNGL	7.75232	6.7359	0.3875	0.993853	no		BCAS3	CTRL	BRSV	5.50294	5.22777	0.791	0.914649	no		BCAS3	CTRL	BRSV	5.19339	4.54592	0.4886	0.720116	no		BCAS3	CTRL	BRSV	7.41206	6.53811
BCAS4	CTRL	BRSV	16.7508	13.4608	0.1772	0.349332	no		BCAS4	CTRL	BRSV	47.1836	29.9045	0.00315	0.0203246	yes		BCAS4	BRSV_LNGH	BRSV_LNGL	35.0039	29.2513	0.2807	0.90133	no		BCAS4	CTRL	BRSV	19.7481	26.3769	0.1418	0.382702	no		BCAS4	CTRL	BRSV	17.1248	18.3406	0.7278	0.876567	no		BCAS4	CTRL	BRSV	11.8609	13.3506
BCAT1	CTRL	BRSV	17.4927	26.2641	0.0014	0.00992918	yes		BCAT1	CTRL	BRSV	0.990768	0.822388	0.4301	0.643084	no		BCAT1	BRSV_LNGH	BRSV_LNGL	0.901813	0.804218	0.65605	0.99935	no		BCAT1	CTRL	BRSV	31.9741	21.834	0.0143	0.095438	no		BCAT1	CTRL	BRSV	32.0915	16.307	5e-05	0.00103257	yes		BCAT1	CTRL	BRSV	31.1042	16.5341
BCAT2	CTRL	BRSV	7.13857	7.2016	0.9543	0.975599	no		BCAT2	CTRL	BRSV	6.91783	9.09618	0.0935	0.242085	no		BCAT2	BRSV_LNGH	BRSV_LNGL	7.52487	8.8891	0.3435	0.962508	no		BCAT2	CTRL	BRSV	10.9457	11.3993	0.8289	0.934068	no		BCAT2	CTRL	BRSV	7.71479	8.15269	0.776	0.901996	no		BCAT2	CTRL	BRSV	7.28795	6.69884
BCCIP	CTRL	BRSV	75.498	47.823	0.00245	0.0151958	yes		BCCIP	CTRL	BRSV	26.5905	37.7728	0.06005	0.179173	no		BCCIP	BRSV_LNGH	BRSV_LNGL	42.2295	36.93	0.51505	0.99935	no		BCCIP	CTRL	BRSV	35.7798	39.6656	0.6116	0.81763	no		BCCIP	CTRL	BRSV	48.1886	38.0521	0.2216	0.462598	no		BCCIP	CTRL	BRSV	34.7491	40.4392
BCDIN3D	CTRL	BRSV	8.13027	7.78087	0.77835	0.878321	no		BCDIN3D	CTRL	BRSV	4.7553	5.46442	0.45665	0.66516	no		BCDIN3D	BRSV_LNGH	BRSV_LNGL	5.5308	5.34294	0.85495	0.99935	no		BCDIN3D	CTRL	BRSV	9.13193	8.50643	0.7294	0.88446	no		BCDIN3D	CTRL	BRSV	8.87694	7.76837	0.49385	0.723906	no		BCDIN3D	CTRL	BRSV	9.05785	7.49863
BCHE	CTRL	BRSV	0.511274	0.448337	0.61485	0.772364	no		BCHE	CTRL	BRSV	1.42313	0.503787	0.0001	0.00125575	yes		BCHE	BRSV_LNGH	BRSV_LNGL	1.046	0.492132	0.0068	0.104824	no		BCHE	CTRL	BRSV	1.31896	1.437	0.7509	0.895548	no		BCHE	CTRL	BRSV	1.3471	0.793216	0.0407	0.157346	no		BCHE	CTRL	BRSV	0.272702	0.308514
BCKDHA	CTRL	BRSV	20.5839	19.2175	0.60835	0.767218	no		BCKDHA	CTRL	BRSV	32.9641	27.8812	0.23045	0.439888	no		BCKDHA	BRSV_LNGH	BRSV_LNGL	21.7898	27.2676	0.1556	0.736895	no		BCKDHA	CTRL	BRSV	22.3475	27.43	0.2223	0.493339	no		BCKDHA	CTRL	BRSV	20.9047	25.0588	0.28485	0.533739	no		BCKDHA	CTRL	BRSV	18.3018	17.9998
BCKDHB	CTRL	BRSV	19.5779	20.7572	0.7533	0.865149	no		BCKDHB	CTRL	BRSV	19.0935	11.3419	0.00155	0.0117301	yes		BCKDHB	BRSV_LNGH	BRSV_LNGL	22.1663	11.0834	5e-05	0.00208907	yes		BCKDHB	CTRL	BRSV	23.5965	19.9691	0.49915	0.744867	no		BCKDHB	CTRL	BRSV	35.5815	37.8543	0.75965	0.893939	no		BCKDHB	CTRL	BRSV	18.3485	12.9599
BCKDK	CTRL	BRSV	23.6173	18.2573	0.05465	0.152156	no		BCKDK	CTRL	BRSV	20.0223	19.7283	0.91755	0.960958	no		BCKDK	BRSV_LNGH	BRSV_LNGL	20.03	19.3123	0.8211	0.99935	no		BCKDK	CTRL	BRSV	20.9908	21.681	0.853	0.943286	no		BCKDK	CTRL	BRSV	17.3489	19.1775	0.55655	0.76947	no		BCKDK	CTRL	BRSV	18.1052	18.8251
BCL10	CTRL	BRSV	27.5338	27.0481	0.88395	0.939346	no		BCL10	CTRL	BRSV	19.449	16.356	0.1805	0.376135	no		BCL10	BRSV_LNGH	BRSV_LNGL	17.2218	15.9957	0.61325	0.99935	no		BCL10	CTRL	BRSV	20.5776	18.3194	0.4449	0.704971	no		BCL10	CTRL	BRSV	24.1209	20.1745	0.23355	0.477134	no		BCL10	CTRL	BRSV	25.9077	26.9418
BCL11A	CTRL	BRSV	15.4195	17.322	0.42215	0.616491	no		BCL11A	CTRL	BRSV	1.50636	1.25007	0.4697	0.67561	no		BCL11A	BRSV_LNGH	BRSV_LNGL	1.21068	1.22245	0.97055	0.99935	no		BCL11A	CTRL	BRSV	25.5257	17.4965	0.02955	0.151534	no		BCL11A	CTRL	BRSV	24.3294	18.157	0.0884	0.261801	no		BCL11A	CTRL	BRSV	22.049	17.3973
BCL11B	CTRL	BRSV	4.76283	11.647	5e-05	0.000706497	yes		BCL11B	CTRL	BRSV	0.978737	0.621938	0.10395	0.259504	no		BCL11B	BRSV_LNGH	BRSV_LNGL	0.484518	0.60843	0.4984	0.99935	no		BCL11B	CTRL	BRSV	6.4013	4.29473	0.073	0.261507	no		BCL11B	CTRL	BRSV	6.98058	3.94728	0.0061	0.0409663	yes		BCL11B	CTRL	BRSV	20.6135	9.06813
BCL2	CTRL	BRSV	3.15294	6.88552	0.00085	0.00682277	yes		BCL2	CTRL	BRSV	2.07022	1.35698	0.1904	0.388619	no		BCL2	BRSV_LNGH	BRSV_LNGL	1.17427	1.33026	0.71645	0.99935	no		BCL2	CTRL	BRSV	7.34983	4.68972	0.1069	0.328566	no		BCL2	CTRL	BRSV	6.59895	3.52295	0.02625	0.116881	no		BCL2	CTRL	BRSV	11.1512	3.9732
BCL2A1	CTRL	BRSV	131.066	108.387	0.11065	0.252636	no		BCL2A1	CTRL	BRSV	19.2565	39.5328	5e-05	0.000676977	yes		BCL2A1	BRSV_LNGH	BRSV_LNGL	18.4563	38.641	5e-05	0.00208907	yes		BCL2A1	CTRL	BRSV	85.8954	103.068	0.2153	0.483902	no		BCL2A1	CTRL	BRSV	105.107	91.0995	0.3137	0.565379	no		BCL2A1	CTRL	BRSV	77.9189	94.8986
BCL2L1	CTRL	BRSV	10.1329	6.37295	0.0178	0.0674205	no		BCL2L1	CTRL	BRSV	21.1981	26.8688	0.2139	0.419363	no		BCL2L1	BRSV_LNGH	BRSV_LNGL	29.6161	26.3016	0.58865	0.99935	no		BCL2L1	CTRL	BRSV	6.96148	13.2134	0.009	0.0719304	no		BCL2L1	CTRL	BRSV	6.36199	10.4796	0.0377	0.149384	no		BCL2L1	CTRL	BRSV	5.13728	7.0361
BCL2L10	CTRL	BRSV	0.0127855	0.0208673	1	1	no		BCL2L10	CTRL	BRSV	0.0450568	0.0518783	1	1	no		BCL2L10	BRSV_LNGH	BRSV_LNGL	0.038277	0.0508831	1	1	no		BCL2L10	CTRL	BRSV	0.0165847	0.184471	1	1	no		BCL2L10	CTRL	BRSV	0.0982489	0.214993	1	1	no		BCL2L10	CTRL	BRSV	0.0147185	0.0595559
BCL2L11	CTRL	BRSV	12.5882	11.0615	0.4492	0.641384	no		BCL2L11	CTRL	BRSV	2.9007	3.40303	0.53235	0.726395	no		BCL2L11	BRSV_LNGH	BRSV_LNGL	1.66608	3.32848	0.0145	0.17654	no		BCL2L11	CTRL	BRSV	12.3477	8.85079	0.1685	0.4226	no		BCL2L11	CTRL	BRSV	10.9749	6.87733	0.055	0.191747	no		BCL2L11	CTRL	BRSV	12.1228	6.63307
BCL2L12	CTRL	BRSV	60.9621	28.5902	5e-05	0.000706497	yes		BCL2L12	CTRL	BRSV	25.8373	64.7856	5e-05	0.000676977	yes		BCL2L12	BRSV_LNGH	BRSV_LNGL	43.3172	63.3583	0.0165	0.191877	no		BCL2L12	CTRL	BRSV	32.4606	71.5332	5e-05	0.00143757	yes		BCL2L12	CTRL	BRSV	30.6068	60.1713	0.0001	0.00179767	yes		BCL2L12	CTRL	BRSV	30.1928	54.1625
BCL2L13	CTRL	BRSV	37.9704	31.3746	0.11065	0.252636	no		BCL2L13	CTRL	BRSV	36.2723	40.8823	0.35875	0.576034	no		BCL2L13	BRSV_LNGH	BRSV_LNGL	44.357	39.9894	0.47535	0.99935	no		BCL2L13	CTRL	BRSV	35.1396	38.4916	0.5483	0.778328	no		BCL2L13	CTRL	BRSV	34.9075	42.0395	0.202	0.437203	no		BCL2L13	CTRL	BRSV	33.5017	35.6429
BCL2L14	CTRL	BRSV	6.90898	5.15835	0.08935	0.216424	no		BCL2L14	CTRL	BRSV	4.67508	5.05917	0.67915	0.827221	no		BCL2L14	BRSV_LNGH	BRSV_LNGL	2.63347	4.94372	0.00425	0.0740216	no		BCL2L14	CTRL	BRSV	4.94586	9.3023	0.00435	0.0445257	yes		BCL2L14	CTRL	BRSV	4.46864	6.11084	0.12575	0.327801	no		BCL2L14	CTRL	BRSV	3.25566	5.379
BCL2L15	CTRL	BRSV	60.0064	10.8054	5e-05	0.000706497	yes		BCL2L15	CTRL	BRSV	6.3834	54.1139	5e-05	0.000676977	yes		BCL2L15	BRSV_LNGH	BRSV_LNGL	21.9143	52.9076	5e-05	0.00208907	yes		BCL2L15	CTRL	BRSV	13.4538	52.3088	5e-05	0.00143757	yes		BCL2L15	CTRL	BRSV	10.8299	53.0222	5e-05	0.00103257	yes		BCL2L15	CTRL	BRSV	11.2022	49.5133
BCL2L2	CTRL	BRSV	5.13519	6.09846	0.23715	0.425	no		BCL2L2	CTRL	BRSV	18.6185	11.6777	0.0007	0.00623445	yes		BCL2L2	BRSV_LNGH	BRSV_LNGL	13.741	11.4145	0.21	0.831087	no		BCL2L2	CTRL	BRSV	8.14347	7.85004	0.8301	0.934469	no		BCL2L2	CTRL	BRSV	6.62394	6.87742	0.82225	0.923025	no		BCL2L2	CTRL	BRSV	5.93246	5.22557
BCL3	CTRL	BRSV	81.8329	33.7054	5e-05	0.000706497	yes		BCL3	CTRL	BRSV	22.8513	89.1792	5e-05	0.000676977	yes		BCL3	BRSV_LNGH	BRSV_LNGL	69.0332	87.3109	0.15505	0.735658	no		BCL3	CTRL	BRSV	52.4297	67.4866	0.10125	0.318012	no		BCL3	CTRL	BRSV	57.742	66.9645	0.3165	0.568563	no		BCL3	CTRL	BRSV	38.5265	49.8748
BCL6	CTRL	BRSV	23.2215	41.4567	5e-05	0.000706497	yes		BCL6	CTRL	BRSV	19.8125	32.9551	0.00025	0.00268994	yes		BCL6	BRSV_LNGH	BRSV_LNGL	17.4824	32.2447	0.00015	0.00530972	yes		BCL6	CTRL	BRSV	63.6978	39.0565	0.0012	0.0173961	yes		BCL6	CTRL	BRSV	56.163	34.4497	0.0012	0.0127147	yes		BCL6	CTRL	BRSV	43.3511	25.7315
BCL6B	CTRL	BRSV	1.28475	1.26726	0.95665	0.976674	no		BCL6B	CTRL	BRSV	11.316	11.1969	0.9514	0.977539	no		BCL6B	BRSV_LNGH	BRSV_LNGL	14.863	10.9694	0.11225	0.633171	no		BCL6B	CTRL	BRSV	1.22255	1.87243	0.2107	0.478841	no		BCL6B	CTRL	BRSV	1.64102	1.41565	0.6228	0.814278	no		BCL6B	CTRL	BRSV	1.4639	0.954649
BCL7A	CTRL	BRSV	5.00929	14.1475	5e-05	0.000706497	yes		BCL7A	CTRL	BRSV	0.983788	0.691955	0.32225	0.538762	no		BCL7A	BRSV_LNGH	BRSV_LNGL	0.492039	0.677244	0.44485	0.99935	no		BCL7A	CTRL	BRSV	23.3834	12.0436	0.0044	0.0449485	yes		BCL7A	CTRL	BRSV	20.7638	7.30936	5e-05	0.00103257	yes		BCL7A	CTRL	BRSV	15.4726	5.51897
BCL7B	CTRL	BRSV	29.5625	28.346	0.74365	0.859377	no		BCL7B	CTRL	BRSV	20.3516	23.6807	0.2739	0.489588	no		BCL7B	BRSV_LNGH	BRSV_LNGL	26.4399	23.1681	0.3848	0.992408	no		BCL7B	CTRL	BRSV	24.832	25.6086	0.84975	0.941946	no		BCL7B	CTRL	BRSV	24.7588	22.2829	0.5047	0.731872	no		BCL7B	CTRL	BRSV	24.1745	20.906
BCL7C	CTRL	BRSV	124.064	87.6365	0.0118	0.0497947	yes		BCL7C	CTRL	BRSV	142.246	148.526	0.75315	0.872325	no		BCL7C	BRSV_LNGH	BRSV_LNGL	173.359	145.298	0.24225	0.865534	no		BCL7C	CTRL	BRSV	88.1144	139.872	0.0069	0.0609284	no		BCL7C	CTRL	BRSV	99.0599	105.071	0.7176	0.871122	no		BCL7C	CTRL	BRSV	86.3098	107.496
BCL9	CTRL	BRSV	1.14165	1.24829	0.63415	0.785381	no		BCL9	CTRL	BRSV	2.97051	2.93365	0.94685	0.975661	no		BCL9	BRSV_LNGH	BRSV_LNGL	2.76018	2.87006	0.8393	0.99935	no		BCL9	CTRL	BRSV	2.83609	2.28757	0.3139	0.590927	no		BCL9	CTRL	BRSV	1.38738	1.47843	0.7792	0.903426	no		BCL9	CTRL	BRSV	1.42027	0.933187
BCL9L	CTRL	BRSV	12.5844	16.7049	0.02245	0.0801918	no		BCL9L	CTRL	BRSV	14.4906	13.3271	0.54635	0.736046	no		BCL9L	BRSV_LNGH	BRSV_LNGL	13.1253	13.0425	0.96625	0.99935	no		BCL9L	CTRL	BRSV	15.8094	13.9882	0.46075	0.715169	no		BCL9L	CTRL	BRSV	13.9956	13.1074	0.6777	0.84718	no		BCL9L	CTRL	BRSV	24.6939	17.6859
BCLAF1	CTRL	BRSV	29.6777	41.067	0.0071	0.0340526	yes		BCLAF1	CTRL	BRSV	13.2961	10.0007	0.03265	0.115728	no		BCLAF1	BRSV_LNGH	BRSV_LNGL	8.2414	9.7772	0.25055	0.876152	no		BCLAF1	CTRL	BRSV	36.5284	22.8839	0.0026	0.0307809	yes		BCLAF1	CTRL	BRSV	35.686	18.3285	5e-05	0.00103257	yes		BCLAF1	CTRL	BRSV	39.663	24.4683
BCMO1	CTRL	BRSV	0.528517	0.205132	0.00535	0.0276756	yes		BCMO1	CTRL	BRSV	0	0.117734	1	1	no		BCMO1	BRSV_LNGH	BRSV_LNGL	0.0787625	0.115076	1	1	no		BCMO1	CTRL	BRSV	0.108912	0.273487	1	1	no		BCMO1	CTRL	BRSV	0.113063	0.238576	1	1	no		BCMO1	CTRL	BRSV	0.214949	0.351016
BCNT2	CTRL	BRSV	20.704	28.6156	0.00585	0.0295133	yes		BCNT2	CTRL	BRSV	14.4983	10.4976	0.01165	0.05513	no		BCNT2	BRSV_LNGH	BRSV_LNGL	9.62753	10.2611	0.6599	0.99935	no		BCNT2	CTRL	BRSV	21.7765	17.1868	0.10845	0.331577	no		BCNT2	CTRL	BRSV	21.5018	16.1318	0.0426	0.162289	no		BCNT2	CTRL	BRSV	25.8568	21.4073
BCO2	CTRL	BRSV	5.43369	2.58078	5e-05	0.000706497	yes		BCO2	CTRL	BRSV	2.01842	2.09684	0.8539	0.927314	no		BCO2	BRSV_LNGH	BRSV_LNGL	2.28572	2.04984	0.60115	0.99935	no		BCO2	CTRL	BRSV	3.79765	4.33907	0.5095	0.752045	no		BCO2	CTRL	BRSV	3.13187	3.43246	0.65385	0.832408	no		BCO2	CTRL	BRSV	1.65062	3.15879
BCOR	CTRL	BRSV	7.91682	15.5013	5e-05	0.000706497	yes		BCOR	CTRL	BRSV	7.67285	5.66113	0.02625	0.0990595	no		BCOR	BRSV_LNGH	BRSV_LNGL	5.43061	5.54006	0.89955	0.99935	no		BCOR	CTRL	BRSV	16.2378	10.2617	0.00245	0.0293867	yes		BCOR	CTRL	BRSV	14.334	8.89214	0.00145	0.0146005	yes		BCOR	CTRL	BRSV	17.9093	10.1321
BCORL1	CTRL	BRSV	1.69312	2.25346	0.0837	0.206973	no		BCORL1	CTRL	BRSV	2.65256	1.96548	0.08605	0.22836	no		BCORL1	BRSV_LNGH	BRSV_LNGL	2.06218	1.92344	0.7171	0.99935	no		BCORL1	CTRL	BRSV	2.42	1.84643	0.19635	0.460269	no		BCORL1	CTRL	BRSV	2.07387	1.61383	0.23805	0.482552	no		BCORL1	CTRL	BRSV	3.0872	2.15343
BCR	CTRL	BRSV	2.86281	3.25508	0.4458	0.638454	no		BCR	CTRL	BRSV	13.4165	12.6037	0.6697	0.821094	no		BCR	BRSV_LNGH	BRSV_LNGL	12.357	12.3402	0.9926	0.99935	no		BCR	CTRL	BRSV	5.80068	5.97885	0.8807	0.954691	no		BCR	CTRL	BRSV	4.624	4.88022	0.7776	0.903233	no		BCR	CTRL	BRSV	4.09194	3.35311
BCS1L	CTRL	BRSV	20.5046	12.7056	0.00085	0.00682277	yes		BCS1L	CTRL	BRSV	6.5017	9.23894	0.05345	0.164744	no		BCS1L	BRSV_LNGH	BRSV_LNGL	9.72337	9.03512	0.68665	0.99935	no		BCS1L	CTRL	BRSV	9.64028	11.363	0.4117	0.67889	no		BCS1L	CTRL	BRSV	11.392	10.082	0.5254	0.747128	no		BCS1L	CTRL	BRSV	10.9531	11.313
BDA20	CTRL	BRSV	0	0	1	1	no		BDA20	CTRL	BRSV	0	0.00843994	1	1	no		BDA20	BRSV_LNGH	BRSV_LNGL	0	0.00823718	1	1	no		BDA20	CTRL	BRSV	0	0.14471	1	1	no		BDA20	CTRL	BRSV	1.00516	1.17246	0.7243	0.875044	no		BDA20	CTRL	BRSV	0.0196957	0.00717557
BDH1	CTRL	BRSV	5.08129	5.83184	0.4854	0.671203	no		BDH1	CTRL	BRSV	0.616523	0.827806	0.42425	0.638114	no		BDH1	BRSV_LNGH	BRSV_LNGL	1.09965	0.808967	0.38905	0.993853	no		BDH1	CTRL	BRSV	8.84385	6.02884	0.15285	0.400387	no		BDH1	CTRL	BRSV	8.84195	5.01354	0.03955	0.154843	no		BDH1	CTRL	BRSV	6.15582	3.03778
BDH2	CTRL	BRSV	11.9141	14.7884	0.158	0.323831	no		BDH2	CTRL	BRSV	19.4979	12.3988	0.0047	0.0278208	yes		BDH2	BRSV_LNGH	BRSV_LNGL	11.7761	12.1379	0.86745	0.99935	no		BDH2	CTRL	BRSV	15.7782	18.1532	0.4357	0.697669	no		BDH2	CTRL	BRSV	14.7926	13.7388	0.6841	0.851587	no		BDH2	CTRL	BRSV	11.7906	10.7134
BDKRB1	CTRL	BRSV	3.06063	6.18457	0.0008	0.00651403	yes		BDKRB1	CTRL	BRSV	0.304092	0.866951	0.01105	0.0533558	no		BDKRB1	BRSV_LNGH	BRSV_LNGL	2.26451	0.848574	0.00735	0.111063	no		BDKRB1	CTRL	BRSV	28.3934	18.2375	0.036	0.172189	no		BDKRB1	CTRL	BRSV	22.4793	12.1492	0.0049	0.035144	yes		BDKRB1	CTRL	BRSV	12.1093	4.45797
BDKRB2	CTRL	BRSV	0.598853	0.953384	0.09435	0.225228	no		BDKRB2	CTRL	BRSV	0.232512	0.489473	0.0825	0.22221	no		BDKRB2	BRSV_LNGH	BRSV_LNGL	0.465643	0.478999	0.9416	0.99935	no		BDKRB2	CTRL	BRSV	4.65466	3.07159	0.1388	0.378095	no		BDKRB2	CTRL	BRSV	2.68072	1.97474	0.29905	0.550109	no		BDKRB2	CTRL	BRSV	0.876409	0.354116
BDNF	CTRL	BRSV	0.169306	0.306558	1	1	no		BDNF	CTRL	BRSV	2.99109	1.70064	0.0309	0.111318	no		BDNF	BRSV_LNGH	BRSV_LNGL	4.15253	1.66052	0.0014	0.0332952	yes		BDNF	CTRL	BRSV	0.727809	0.475297	0.2189	0.488522	no		BDNF	CTRL	BRSV	0.943203	0.854699	0.77905	0.903426	no		BDNF	CTRL	BRSV	0.32763	0.0947778
BDP1	CTRL	BRSV	2.51462	5.06624	5e-05	0.000706497	yes		BDP1	CTRL	BRSV	1.79409	1.23809	0.01935	0.0796966	no		BDP1	BRSV_LNGH	BRSV_LNGL	0.753224	1.21114	0.0103	0.139018	no		BDP1	CTRL	BRSV	5.02139	2.72368	0.00015	0.00365495	yes		BDP1	CTRL	BRSV	4.49247	1.83795	5e-05	0.00103257	yes		BDP1	CTRL	BRSV	6.59054	2.86989
BEAN1	CTRL	BRSV	0.107291	0.51483	0.01925	0.0716192	no		BEAN1	CTRL	BRSV	5.14886	1.99555	0.0026	0.0175014	yes		BEAN1	BRSV_LNGH	BRSV_LNGL	1.3305	1.95478	0.2834	0.903807	no		BEAN1	CTRL	BRSV	0.435003	0.490618	0.79545	0.917105	no		BEAN1	CTRL	BRSV	0.456521	0.285039	0.34165	0.593333	no		BEAN1	CTRL	BRSV	0.31605	0.247672
BECN1	CTRL	BRSV	46.8183	55.2494	0.1653	0.334128	no		BECN1	CTRL	BRSV	27.946	21.1176	0.03675	0.125609	no		BECN1	BRSV_LNGH	BRSV_LNGL	18.5559	20.6462	0.47025	0.99935	no		BECN1	CTRL	BRSV	40.3504	33.432	0.20305	0.469722	no		BECN1	CTRL	BRSV	41.7647	27.506	0.00415	0.0310665	yes		BECN1	CTRL	BRSV	41.7338	28.2507
BEGAIN	CTRL	BRSV	2.93039	3.04054	0.84695	0.918457	no		BEGAIN	CTRL	BRSV	0.33592	0.832174	0.0123	0.0573083	no		BEGAIN	BRSV_LNGH	BRSV_LNGL	0.375454	0.815304	0.05265	0.41352	no		BEGAIN	CTRL	BRSV	1.57626	1.88772	0.53415	0.769377	no		BEGAIN	CTRL	BRSV	1.36008	1.35634	0.99215	0.995834	no		BEGAIN	CTRL	BRSV	2.58012	2.98493
BEND3	CTRL	BRSV	1.50108	1.8714	0.26705	0.458438	no		BEND3	CTRL	BRSV	0.853092	1.65272	0.0172	0.0733918	no		BEND3	BRSV_LNGH	BRSV_LNGL	1.79242	1.61778	0.69975	0.99935	no		BEND3	CTRL	BRSV	1.73062	1.32314	0.30995	0.58634	no		BEND3	CTRL	BRSV	1.34121	1.1376	0.5443	0.760657	no		BEND3	CTRL	BRSV	1.70335	1.26388
BEND4	CTRL	BRSV	0.122346	0.29904	1	1	no		BEND4	CTRL	BRSV	0.0197484	0.0199604	1	1	no		BEND4	BRSV_LNGH	BRSV_LNGL	0.00603751	0.0195223	1	1	no		BEND4	CTRL	BRSV	0.654301	0.320443	0.069	0.25417	no		BEND4	CTRL	BRSV	0.538407	0.509528	0.8824	0.949983	no		BEND4	CTRL	BRSV	0.281499	0.109826
BEND5	CTRL	BRSV	5.13603	5.02347	0.8996	0.947352	no		BEND5	CTRL	BRSV	4.26505	4.20761	0.9473	0.975778	no		BEND5	BRSV_LNGH	BRSV_LNGL	3.96848	4.11163	0.87125	0.99935	no		BEND5	CTRL	BRSV	5.68074	6.27632	0.6515	0.841639	no		BEND5	CTRL	BRSV	6.17694	5.43338	0.5533	0.767457	no		BEND5	CTRL	BRSV	5.35207	5.63788
BEND6	CTRL	BRSV	1.10024	2.10902	0.00325	0.0190168	yes		BEND6	CTRL	BRSV	0.276206	0.169437	1	1	no		BEND6	BRSV_LNGH	BRSV_LNGL	0.241897	0.165475	1	1	no		BEND6	CTRL	BRSV	0.685751	0.700376	0.9426	0.979039	no		BEND6	CTRL	BRSV	0.738833	0.681197	0.76805	0.898031	no		BEND6	CTRL	BRSV	1.34514	1.11561
[truncated: 110,256 more rows]
[truncated: 3 more columns]
